# Supplementary material for: Comparative Analysis of Transposable Elements in Strawberry Genomes of Different Ploidy Levels
Source: Int J Mol Sci. 2023 Nov 29;24(23):16935. doi: 10.3390/ijms242316935 (PMC10706760; doi:10.3390/ijms242316935)
Supplement: Supplementary file 1 [file ijms-24-16935-s001.zip]

Archive with 3 entries (3 files):
- pan-TE library.fa
- Supplementary Figure S1-S3.docx
- Supplementary Table S1-S6.xlsx
