# Supplementary material for: Comparative Analysis of Transposable Elements in Strawberry Genomes of Different Ploidy Levels
Source: Int J Mol Sci. 2023 Nov 29;24(23):16935. doi: 10.3390/ijms242316935 (PMC10706760; doi:10.3390/ijms242316935)
Supplement: Supplementary file 1 [file ijms-24-16935-s001.zip › pan-TE library.fa]

>TE_00000051#LTR/Gypsy
CTTTTCATGGCCTTTAATGGTCTCGAGTCTAAAATTCTAATTGGAGGTGGAATCTGACTCTGCTGTCCTGGTCAATCTCTGCAGAATTAATATGGATTCATCCTCTGGACTATTGTGCTAACTGCAGAACTATGATGCAGCAGTTTGACTTTGTCCAGTTAAGCATGTTCACCGGGAGAGGAACACGGTTGCTGATTCTTGGCCAAGAACAGTACTCTCATGCTAATGGATCTGCTACCTTCAATGATCCTCCTGCTTCGCCACTGAAGCTTCCTTGATGACATTGTCGGACTGCTAGACCAGGAGTTTTAGCGCCAGCGATGCTGGCTAGTTTTGTTTTGTTTTTTTGCTTGGCTTTTTGCCTCGTTTGTAACCAAAAAAAAAAA
>TE_00000120#LTR/Gypsy
CAAGCAAATGCTCCACCCGTGCGAACGATAGCTAAGCGAATGTCGCACAAATGACCGCAGCCGTCCTGGACAACCAGTTCACAACGAACCCGTCAGGACAGAACAAAGGGAAGGATCAGTCACACAGACACCGACTCTCCGATTGTGAATCCGACGAAAAGGACAACTCGCCCCAACTTCTTAACTAACCAGGCTTTGTGGCCAAAGAACGCCGAGACGTTACAATAACTTGAAGATCAATACGAAAAGGCACTCGCCACGCATACAGCAAAGGAAACGACAAAACATTTCGCCGCGCCTGCTAACAGCGCCCAGTCACATACCCCATCTCCTTCACCAATCGCGCGGCAACCAAACCCTAAAGGCATAGCGAGAAAGCAGAACAAGTTCCTTCCCACGAAGGAACGGCGAAAACAACAACGAGACTCTCCTACAAAATCCCAAAGATTCGCGCGAAGGCGACGATCCAATTACTCTACTTCTCCACAAGTTCGAAGAACTGACCGACGCTAAGCAAGCAAGAGGCATCACCAAGAGGACCACACGCTCCCTTGCATTTTGTAACTCGCCCAGGCCCATTCACTCGCGAATCCAGCGTCGATTGGCGACCCCCCCCAAAACCTTGAAGATCATCGATACGGCGGCCACACGGACCCTACACCACTTGGAATACTTTGAGTCGCCGTGCGAGGAAAATATCATGACGATGCATTTATGTCATCCAGGCGATGCATGTCTGGTTCTACGAATCGCCGCCCAATTCAATCGATTCTTTTCAGGAATTGCAAGACGCTTTCCTCAAGCGTTCCAGCTGGTGGCGGATTCATTCGAAGGATCGAGCGATATCTTAAGCATCGCCCAACGCCCAGATGAGAGCTTGCGCAAATTCATAATCGATGGCGTTGGCAACGTCGAAGCGTCGCGTACTTGAGAAAGGGATGGCCAATCATGCTTTCAGTTGGCTCTCGCCCAGGCGACTTCAAATATTATCTCAATACTCTCGTTCCCCGCCACTCCTCCACCACGTGTGGCAACCCCTGCCGTCGCCCCAAAGACAGCCGCGAAACAGGAAACGCGACGCTCAAATCTCGCTCTCGATCCCAACCGATCCCTCGCGCTACAAACAACAAGCGCAACAAGGGTACGATCGAACAATCAATATCGCTCGGGCGAGACGACAGACCTATCGCCGGATCCAAGGTTTGAATTCGTGATCAACACGACTATGCTGAAATCCTGAGCGGCACAAAGACATCATTCCACCGGCCCCACCGCTGCGATTTCCCAAACCTAAGAATGCAAAGAAAACAGGGAAATGGTGCAAATACCACCAGCACCCCACCGCTGCGATTTCCCAAACCTAAGAATGCAAAGAAAACAGGGAAATGGTGCAAATACCATAAGGATGGACATTACACTAACGATTGTCGTCTCTCCGAACGCGTGCGAACAACTATCCGCGAAGGCAAACTAAGACTGCGTTCCAACTGCCCCAGAGGACACACCGCCCGTGCGCGGCCACATCAAGTAACGCCGCATACTATCGTTGAACATAATCGTACGTCCGGCGCTACGAACATCTATCTTCATCTAGTTCAATTGATTATCCACAAATAAAAGACAATTTGTCCACAAATGCCCTGTCGACATAGGCAAATTGCAAAATGAATATTTTCTCTTTCTTATATTATGCACAGGATGATTCAATGCAATGAAAAGGGAATTATTCAACTATTGTCTACTTTCCCTTCGAGAAAGCAACGACAATTTAATTCCTTTACTATTTCATTCATTAATCAAAGATCAATAAAACAACACATTCCAAAATAGCCCAATACAAATTCATTGGAAAGAAAGGTTCGCACGCCTAAATAATTGCACGCTACAAATTTTTCTCCTACTTTATATGTCCATGCGGCATCAAAATTCCTTCGTTCCGAGTTTCCTCCTCACAACCCTCATCACTGACGTCGAAACGACATCAGATTCTTCGTGCTCGAACTTCATACCAAGAGTCCGAAGTCCTTTTCGTCTCCGGGTCGTAACCTTCAATAAACCTGCTGCAGGAAAAGACGATATTGAATCCGTTGGGTTTCTCGTTCGTATTTTCGAAGCACGTTCATTACTGGGCCTTTTTGATCACGACGTTGCTTTGAATTCTCATTATACAAATCAATCGCAGCTCGCATCATGGCGTCCATATTTTCTCCTCGCTTCAGAGCAAGTACATAATTAGTCAAAGCAATCACCCTATTTTGCACAATAGACGGTTCGAATTTGGCTTTTCAAGGATCGGGCCAAACCTATATTTACAGCGCGAAGATTTGCTACTTTCTTTTCTAATTCCTCCGAATCCGCACAGGCAACTCGGATAAGACCCTGTTAATTATCACATTTCTTCTCCAACGTAGCCTCCCGGCGGGCGGCAGACCTAATAAAAGTCTCCATTTTATCTTTCTCGCCCTCCACCGTATTTCACAATTTTCTTCACACGAGCTATTCACGCTCAGTTTCCGAGCTGGCAGGACGAGGATCATGGAAAGCTTCACAATTATACAAGCTCTTGACAACTGCACAACTTCTGAAATCACAATATTGCATTTCCTTTGAAGATCACGTCAGCATCGGATATCCCATTTTTCACTAGAAGTGGGCGTTCGCTCAGAGCAGCCGCCAGTTTTCGCACAGTAAATCGTCATTCTTTGATAGCTCTAGAGGAGGATACGAGGAACTCGCTTGAGAAACAGGCGGAATAGAAACTTAAAGGGCGCTAGAAGCTCAAAAGAGGAGCTTGATGAGAATCCTTTTGCTTCGAATCTTGTGCCCGTCCCCTCGGCTAGAATCTGAACAGTCACCTATCGGACTGGAAATCCTTCGCTCTTCCACTGGGACGGGACAATTCAATGCTTTTAATAAATCTACCGACAACGTGTCGTCATCACGTGTTTTCGCTTCTTCGATTTGCAGGGACACAGCGACAAGATCCGTGCGACTTCCCCCCGCAACGACACAGCACAGGAATTTGACCTTCTTCCAGAAGACTTAGAACTCCCTCTAGCGTAGGAAAGGCAAGCGGAAGACTCCCGAACGGGGTAACAACCAATGGGGAGATCGCATCCTTCGTCACCTGACCTTCATTGGTCCTATATTCGTCACCCACAATGGGATATTCTTTCGTACCCAGATTCCTAAAAAATTAGGTACTGCCACAAGAAGAGACCTCGACTGGGGGAGTTCACGAATGGCTCGTGAGCGCGCTGACCACTAGAAGAAGCCCCACATGCTCCGTGCGCAGCAATCTTCTTTATGACTGTGTCCTGCCTCTCTGGATGAACAATTTTAATTTTCTTCACCTTTTCTTTATTCTTGACGAACTGAGCAACTTCGGGAAGCATATCGTGCGCAATCCAACCAGGGAACCGGGTCTGTATTAAATGTCTATCCGCACGGACATAGCAAAATCACCTCTTCTCCGTAATTCACTAATCCAAACTTCCGGCGCATCGACGCGGGTCATAAAGTCATCATATTCTGCTAAATCAAAAATAAAAGAAAGGAATTGTCCAAAAAATCGAAAAAGAAAAGAGTTTCGAAGCGAAATCAAGGGTAGCAGAATGCACAATTACCACTTACTGGGTTTACGAGCTAGTCCAAATTCCGCTAAGACTGTAATCGATGTCATAAACCGTAGGTCAAACTTCAACAACGCGAAGATACTCTTACAACGGCAAACCTCCCAGTCGGTTTCGATAGGGACGTCGCAATCTACAAAGCATTAAACAATTACTGGTTAAAACATCGAAACCATGCAAATCTACCAATACGCAAGTATCAGAAAATACTTACTCGCGGCGCGAAAGTACGAGACACCTCCAAACCCGAGCGAT
>TE_00000189#LTR/Gypsy
CAGCTCACGGACGCATTTGAAAAGTTGTCTGCAAGCATAACCGCAAGCGGATATCTTGACGAAGCCCTATATCCCTCCAGCATCAAGGAACATAATCAAAGATGACACCTGGTACATCAAGGAGAAGGGCAAAACCGTTGAGATCAGCCATACTAAGATCAGGAACATGCAGAAGAGGTATGGCAGACACCTTCGCCCTCTGTACGTCACAGCGGACATCGATGGTACGA
>TE_00000196#LTR/Copia
TTGGGTTTGTGGATCCGATTCCACCAAGGATGAGGATTGTGTCATACCTGATCTTACTTGGTAATGGTTTTCTATGTCTATTGGGAATAGGTTTCCAATGTGGGTTGGTATCGTGGTTGAGAGAGCAAGTGAGATCTTGAGAGTTGGTGAGAACGTCTTTGTTTGTTGTTTCTCGATCGTTTATCTATATTGTTTCGCACTTGTCTACTTCCGCAAGAGGAATTCTAGGCTGAATTCCTATCAGTTTGGTATCTAGAGCTCAGGTTCTTGAGTGGAAACAATGAGTATAGAAGACGTTGAGAAGAGGGTCCTACAAAGAAGCTGAAATTTGATGATGTGTGTGACGTTCTTCTGAATGAGGAGACGCGAAGACAAACAACCATGAAGATCCTTCAAGTTCTGCGTTATCTATGGAGAATAGAGGTAGAACATTCAACAAGAACTCAAACAACAATCGTGGAAGGTCCAAGTCTAGGGCACCAGGAAAAAGCCGAAGTATGTCCAAAACAGGAAAGTGGTCCGATGGATGTTGGCATTGTGGGAAGCC
>TE_00000229#LTR/Gypsy
AGAATGATTATACCATTGTGCACCAATAAAATGACAACGAGGAAGAAAATCATAAGCTTTTGCAATGCTGATGCCATATGGAACTTCTTGTTATCTATTGTGTTGAGGATGAATGCATATATCACCCTTATATATAGCTTACCAGCCCTCTCACATGTGTCAAATTCATAGAATGGAGCAAAGAGTAAACCTAAAGCATTTACATTACACAATGTACTGTTGACTTGTAGGAACCACGCTTTCCTTATCGTCAACGTAACCGATTTTAACAGCATATGATGTTCACCTTCCTAGTTAAGAAGGGACAATTTGTCGATTCATTTTACCTCATTTACCTTGATATAAACACACACACATAGTTATTCATGCAGTTTTATCATTACTGGGAGCTACAAATCAAATTCACTGATCAGTTTAGTTTCTGATAGCATGCACGTTGGCAACTGTACTGATAGCTCGACCTCTGGTTCGATTCAAATGCGTCTCCAAGCGTTGGCTCTCTCTTATATCCGACCCCAGATTCTGTCATCGCCACACCCTCAGGAACCCCCATCCCTCCGTCTCCGCCATCTTCACTAACGCATCCACCGACTTTTATCACATCACTCTTGATCATCTAGAACAATGTGACAGTAGTACTAATCATGGAAACAAAAGGATACCTGCGTCTGCAGCCCACAATCCTCTTAACTTCGTCCCACACCTATATGGAACCTACATTGTTCAGTCCTGTAATGACCTCTTCTTGTGCCTACCCGACCCTCCAATAAGTAGCCCTCCGATAATTAACCATCCATATTATGTTCTCAATCCCACAACCAACCAATTCTCCGCACTTGTTCCTCCAGCTGCTGCTACTACACACCAGCCCGGCCCGTATATTCGGTTACGCTTTGGCTGTTGACCCTTCCAAATCACCTCATTACAAGGTGGTCTTCCTTTGGAGCGTTGATGAACCGGAAGATAAACTCCTCTTAACTTCGTTCCAATCAGAGACTTGCCTTGATTCTCACATAGAGATGTACTCTTCTGAGACTCAAAGTTGGAGGCTTCTCGATTCCTCTTTCGTTAGGCGCCCTAATGTCAACTATTGTAAAGGGGTATACTGCAATGGCGCAGTTCATTGGGTCGGCATGGATGGGGAGATGTCATACTATCACATAGATGAAGAGCGTGTTGGATTTGTCAATGCTCCTCCTCTGCCTTCAGAGGATATCTTATTTTCAAGGTATTTTTGGGAGTCTCATGGTGGTGGCCATTTGCATCTTATTGACATATATCGACTTTATATTCCATTTGAAGTGTTGGAGATGGGGAAAGACTACTCTGGTTGGTTTGTCAAGTACCGTGTTGATCTGAATCCCATATTCACCGCTTACCCGCAGCTCTCACCATTTTGTGTTATTTTCTCTTCATTGCTCGAGAGGAAACCGAAGGAGAGCACAGTTCATCTTTGTTGCTGCATATTCCTGGTAAAGTCATCTCTTGTGATCTTAGGAGAAATACCCTCAAATATTTCAAGTACCTCCTGAGGTCGGCGGTGATGATTTTTCTATCAGAATTCACAGATTCAATTATCCATATATGGAGAGTTTGGCTTGTGTGTGATTCTTTGGAGTTCTGGAAGTTGTTTATTTGCTATTGGATGTAACATTTAGAATTGGTAATTTGGTATTTGGGAAATATTCTGTTTATGAATTTGAAATCTCATTCGGCTTCATTCTAATAATTATGAATTTAGTTTCATTTCCATTGCTTGTTTCACTATGGATCAACTGTTACTTGTATTGTTAATGTCCATGCAATAGAATGATGTAAATGGATACAACTTTGAACACCAAAAAGCTGCATTTCAAGTTTTCACATAATGTGTGGGGAAATTGCACTTCGTTTTTAGCTTTTAGCTCACCTATCAAGTCCAAACCTATAACAAGAAATGGCAAGCGTTGGAGAAGCAAGAAAATAGAAGTAACCTCCTTATACTGAGAGGAATCTTCTTTCTGATGCAGTGAGGCAGTGAGTATGAGCAAAGCAAGAGCAATCTCTCAAGTCCGAGATGGAAATGCAGAAGTTGTTTGTCGTAGCATACATATATGATGATGCATTCGAACGTCCTTCCCTAGCTATCACGTTTCAGGTTTGTATATTCTCTGCTCTCACATTACAAGGTGCAATCGAATTCGATAATCTGTTTGGTCTGTAATGGCCACTGTAGTAATACATATATATAGTAGCGAAGGACATATAGATCAACTAACTGAATCATATGACCAGAACATTAATTAAAACAACTGTATTGTATTATATATGCTAATGATACGGAACCTGGCTAAGAGATGCGAATGTTAGGAGCAAATACACAGACAATTAGAATCAATATTACAAGTCGCATGCTGTTTTGATTACTTTTGATTGGAGTCAATATTTCTGTGACGATAGTTATACGGTCAAGGTGTAAGAATTCAGTGCCGATTGGGATGACTGGCATAAAATGAGAGGAGTAATTACACGTTGGTCATCATGATGCGATATCTTAAATTAATCAATAACACAACAGTAGCTAGAAAACTTGAGCACTAAATCAGACAGAGGTAAATAGTGAGATATTGCATTCATTTTCTGAGGCGTATTCCTTAACTTTGAATTTTAGTAGTTTTGAAATTAACGGAAAATTTCAAATTTGGAAAATGGAACCTAAAAGTGAGGGTTTTTCTTGTCAAGTCAACCGGTATAGAGTTCTTTTAGGAAAACATAGTCCGGGTCATCTTTCATGTTATTTTTAAACCATAGTTCCTGCGGTACTCTTGGCTCCACGTGTAACTTGTGTCTTCTCGTTCGTAAACACAAACCTCACCACCCTCTATTTAAACTTCTATGATTTTAAGATAACATCAAAGAGTTTCAAATATCTTGCCTCCATTTCTACTTATTTTTCTTCTTATAGCTACGTACCTAAACTCAAATCTCATGGCCACCCTTTTTTCTTCTAACAAGAATTATATTACCGTCATCACTATTCTTTTCTTTCATCTTGCACAATATTCTATCACAACAGCAACAACCAATATCAACAACAATAATGGTGGTAAGCCGTTCATATTAAACTACTAGAAGGCGTGATTTTCCTATTCTGAATGAGTTGGTATTTTTTTTTCTAAATGAGTTGATTGTTATAATTAATAATG
>TE_00000563#LTR/Gypsy
TATTATAACAGTAAAATCCAACCAATAAGAAGGTAACGTGCTGGCTATTAAAGCTCATTTAACACCTGAATTACTATGTGTGGGCAGTAGTTCTTATTTCCCCAAAGCAGTTGTAGTTCAATCGAGCACACTATCAACTCTGGAGTAAGGATTGTTGTTTCACTAAGTGAAGGTTCAATGCAGAGCACACCTTCATGACGCATAGTGGTTCGTCTTTGGCCGGTAACTTTTCTTGTTTTAAAATATTAAAATGAGTG
>TE_00000662#LTR/Gypsy
TAGCTACATTGGGTTTCACCATTAGGGGTTCCAACGGTAACCCTGTTATATCATCTACTAGTAGGCTATTGGCGCAGCCACGTTTTTGTTGCAGAGGCGATGCTCATCGTGAAAGCCTTCATTCTTTCATGCTTAACAACTTCAGATGTTGTTGAGGGCGATCAAAGCTGCTTATTGATTGCATCCATCGTCAGATATCTATTCTTAGAAGGATTAAAGTGTCCGTTCATGACATCCTTAAGCTTGCTGCTCAGTTTGACTCCATCGTGTTTCGTCACATATACCGTGAAGCTAATTTTGTCGCAGACCGTCTTGCACATTCTCCATCATGAATTATGTCTGGTTCTAGTGTGTCTTCTTGTTCCAGTTGAATCAGCTTGAAATATTTGTTCTAGCTTTATAGGCGGTTTTGTTTTTCAGTTCCTATATTTGTCGTTAACCCTACGAAAAAAGACTGATTAGGGCCACAAGCCCAAAATCGGATATTTGCCACAACAAGATTCTCCTACGACGTGTCGTTGAACAGCACCAATAGCAAAATGAAAGGCGCTGGTCCCGAACCACCACACCTGTATATGCCACACAAATCCCTTCCAGCTATTCTGGCTCACAAGCTCCGAGTCTCAGAGACACAGAGAGTCATAGGCTCATGGCTGCCCTCTGCGGTCGAGTCCCTCTTTCACCTACCCAAGTTTTCAATCTCTCTAAATCAGGTACTTTTCCCTTTCTGGGTTCTTCAATTCAAAACTCGATTATTCGAATCCATTGACCAAACTCTGTTATCTGCAAATATTTGGCATAAAATGATGATTATGTTGATGATCGGAATTGTTGTAAGCATGATTCATAAATTTGGGGCAAGTTGAGCAATTAAGGGCATGGTAGATTTGTTGAAATGTGTTATGGTTATGATTTATGTAGGATATGTACGGTACAATTGTCTGTAAAATCATATATGATGATTTTGGTTTCATACGATTCTGCTTCTGTGGCATGAATGTTGTGTAACTTTCGCTGTATGCGCAACAAGCTTGATTGTCTCAGACAGAGATATTTGAGGGGATTCTTATGCTAATCTGTGTTTTAAATAGAAGTTGGTAAAAGTGCAACCTCAAATTAGACATGTTAGAGGTGAAAGAACTTGTTCATAATTTGAGTTTATAATAAACTCAAATTCTTATTAAGAACGCTGTAGTTATTACTCAGACCTAAGTGAATGTAACAAGTAATCCACAGACTGTAATAGCAGAAGAGCTTGTCGTGTTCATAATTGCCTGAACTCGAGAAACTACGAGTAATAGTATATGAATATATGATGCTCTAGTGGTTTAGACTTTACAAGTTATAAACGGACGGTTGAAAGTCTGAGTTCAAAGTTTGGCTAGTTTTCTATATTTGCCAGTTGCTACCCCTTGACTTAATTTTTCGTTGAAGAGCATCTTTAACCTGAATAAAGACTGTCAAAGTACCCTATATTTGGACTCCTCATGGACATTTAGCTAACTTTTTAAATGTTAGAAATAAATAAGCTCAAGGGGAGTCGAGCAATTCTCAAGAGACTCTTCTTGATGTTTACTTGAGGGATTCAAGTACAACTTTAATACTGCTCAAGTGGTTATATTTCTGAAGATGGTTAAACTAGTGCTTTAAGGAGCCGAAATCTGGTTATTTTAGTTCCCCTGTAGATTAGTGGATGGCATGTAAACCTCATTTTATAAGCAATTTTTGCAGGTCTTTTGGAAGAGCTGTTTCAGTAAGCCTTAATGTTAGAATGTATATGTAATCCGCACACACACACATATCTATAGTTCTATACACACACTAACAGTAAAAGATTACTTTTAGTTATTCTGATTATAGTAGAAAGTTTTGAATAACCAACTACCCTTGGTTTGCTAATCATTGTTGACTAGTACCATCATCATCATAAACCCAAATAAATAAAAGTAAATTATAAAAGGAATTGCAATGTCTTAGCTTAGTCATATCTTTGGTTATATATCGGTTTCAGTAGTGCGAATGTGCATGTATGTAGTACACTAGTATGTACATAAACTTGCTCCCATTAACATGAACTGCTTTCAGGGCATGTTGAGTAATGTTTTCATCTTCTGTTGGTTTTATTTTCTTTAAATAGATCAGAAGGAGAAAAGGAATGTGAGATGGGAAAAAGAACATATATATACGGTGGTTTTGAAATTTGATTCTAGCCACTCTAACTCTTTCATTTCTCAAATTCCTTGTTAATATTCAAACTTGCCGCATCTGATAACAAATAATAGCAATGTAATTAGACACCAAAAGAAAAGAAAAAAAAAAACCGGAAGAACAGAGAAAACGCAATTGCACAAAAAAAAAAAAAAAAAAGAACAGAGAAAATGCTAGCGCTCGTTTGTTCTGTTTCTACGCTCAACTGTTATAACCGGTGGTTTCTCTTAAAGTTTCAGAGTCTATTATTTCTGCAAAGAATGGCTAGTGAAAGGAGCCATTTTCTACGAAAACAGGTTCCCAATTGACGATAATCACTATGAAAATTGAAGTTGTAAGTCGTCCGCATTAGAGTTACATAAAAACCATTGCCTTACAAACCTAATTAGTAGTACGAGTACATCCCCAGTTTACTGAATAGTCAAAGTATCAATGAGCTCAAAGACATCTGACGGCTTTCCATTTTGTGCGAGTTCTTGTCTCAGCTGGTGATGATCTTATTGGTTATAGAGCTTATATAATCATAGGTGTTCTGCCCGCCAAAATAACGGTAACGCTTTTGATCCAGC
>TE_00000710#LTR/Gypsy
AGCCAAGAACGAAGGACTGACCAAGATTATTGTAGAGGTGTCACTTCAATAACAGGAAGAAGAACCTGGATTCAACCTCTGCCTGGGTCCTGTAATGTTTTGTTTGTAATTTAGTATGAAAAATAAAAATAAAAATAAAAAGAGACCATAACGGTTTACCGGTCCATGGTAAAATTGGATGTTTGCGGGGTAAAAAAGCATGGAGTAAATTGGGAGGGGTAAAAAAAGTGAAATGGACGACGCTCAAGTCTCAACGCTGTAGGGTTTTAGCAAACTCATCTCTCTTTCTCCACAAAGTACAAACCATGGACGCCACCGTCACCGCATCCCCAATACCCGACCCGAACCCGAGCCCGGCCCCAGTCTCCTGTTGGAGCAACATCGTCAAGAAGCAGCCGGACCCGAAGCCCCAAAACTCGGCCTCCGACGCCTCAATCGCCGCCGGCAAAGTCTTGGTCGAAAGCTGCAAGTCCTCCAAGGGCATAGCCGTCGCCGTCGTCGACGCCAATGCTATCATCCAAATTTGGAAGAGTGGGAAGCGCTGGAGAATGAAGCGAGGTAAGTTGAACCCCAGTCAGGATTCTTCCTTGAAGGATATAAACTTGAATGTTATTGATGAGTCCGAGGGCCGGTCTGTTGATGGTTCTGCTGTGGTGGAAGTAGGAGTGACGTTTGTAGTGAGAATCAGGAGGGTGGTGAGGGGAATCAGGGGTATATAATATACCTCATTTTATTAACCTTTCACATTCTTTTACTACTTACATTTATTGAAAACTTGTTTACTATGTTTTTATGTTTCTATTTTCTGTCATTTTAATTGAGAAAGGATTCATTTGCGTATTTGGTTTTATCATATGAACACATTTTAAAGAGGAATCGTTCTGCTGCCTTGCTAAGATTCATGCTTCAAGGTTTTTTAAATACTGCACATAAGATGATGTTTTATTAAAAGATGAGTTTCAAATAATTTGCTTTGGATAAATTTTAATATTCTGTCCTCCAGATTGGGGCCTCTAATATTTGCTTGATGAAACAACTGTATCGTTAGCATCTGTGCTTATAGTTGATCTCTCATCTTTCCTACTTCTTTCAGTTATTATTAGAAACAGATCACCGACTAAGTACTCTTTGTAGCTTATTCGTGCATTTACTTGTTTTTGTTTGTATAATGTGAAATAAGAGTGGTTGTTATACTTGTTTTCTCTACTGTTCTTTCCATTTTATTGCATTTGCCATTCATTTCTCATTTGGTATGTTATTAGTATGCTCATTTGCTACTCGGATAACATAAAGCATGCAATTCATGCACATAGTTGTGACTGAATAGGTATGAGATTAACTTATCCCAATATATCAATTAAAAAACTTCAGGTATTGCATGCATTGTCTGATGTGTGCATTAATGCTTTGATGCTTTCTTTCGTATTTCACTTGAAGCTTTGTTTCTCTTGATTTTGTATGCATCTTGAATTCTTAATGCTTGGCTGTTTGATCTAGTGCGACTTGTCTGTTTCTGTACATGTGAAATGTTGCTGTTTTGTTTACTTATTATATTTTAGTAATGAAGTGTCTTAATATGTACACATTCCAGGCATTAATAGTGTGTTCAACTGCCTTCTGTTTGTTAAAAAGACTTGTATTTCGTTCTCTGGGCACATTAGTTTCTCATATATCTAAGGGCAACATGGTCGATTATAATCATACTTCTCTTTATGTACTAATTTCCTCCCTTTATGCACTCCTTTGTGAACATAAACAAATGCCTGAAGGTTCAATTTTGTAGCTGACTTTTTATTATTTATGAGTGGCTTGAATTACTATGAAGAAGAAGAAATAGCTTCTTTCTTCTCTATGGTTGATCAAGAAGAGGAAAAGAGCTGGGTTTTATTTTTCTATAGCTTGTTTCCGTTTTGTTTAGGAGGTTTTGGTTATGGTCCTCTTTTAAATTTCGTTATTCTTCAATGAATTTCAGACTAAGGTGGCTTCCAGTCTCTCTTAGCCTTTGACTTCTATGTTCGTATGCATTCGTATGCGTTGCAGCATTGTGCCGCGCTGTTTTAACAGCTTCATGAATCGAACTTAGGTTGGGGAGTTTCTTGCCGTTTTTACAAATTCATGAATCGAATTCAGGTTGGGGAGTTTCTTGCTTGAGGCTTGACCACCAGGCCACTTGCAGTGGTTGTAAGTATGAATTTTAATGCAACTTGAAGCAAAAATAATCGAAATGCACCATTTTATGCAACTTAAGCAAAAATAATCGAAATGCACGAATAATAGCAAGGCGCACATGAACTTGTACACTGAAAACTACAAGAAATGGAGAAACACCAACCAACATAAGAAAGTAACTGAAAAACTGAACCCGGAGTCCCGGACACAATTTCTGGGAATACCTCAGAACATAGGAAAGAGTAAGGAGAACCATAATCTGATGCAGATCGAGACCGACGAAAACCGAAATGGAGTTGTGGAGGTAGAGAAGCATCCAGGGATGGAAAGAAAGAAGAGAGTATAACTTGTTAGTTGGGTCTGTATGTAAATCTTTTCTGTAACTCGTAGAGAGACTCACTTTTTTGTTCTCTGACTCTGCACAAACTATTTGCTTCTCTTTGAAGAGATTCATCCCACTGAATAAGTATATATTGGCGTATTTGAACTTTCTGTACATATTCCACGTTTGAAGGCTTGAGCACTTGGGTTGGAAAAGAAATAACAACATAAGATGGCTGTTAGCAAAGAGCAAGAGATGCCGACGACCAAAAAA
>TE_00000725#LTR/Gypsy
GTGGCATGTGATGCAGTAATTATTAGTCTTTGGGAGTTGTTGTTGTTTTGTCGATTAAATGTTGTTGTTTGCTAGCTGTTAGGCATTTAATGTAATCTGGAATTAAGAGTCTTTAATGTTGGAGTCTCTAGAAGATCTAGGGAATGTTTGGAGGTATTTTAAGAGGGGTTTAACCAAGACCTGTGGAACTCAGTTTTGAAGCATATTTTATCGAAGTATTCCCATATTAAATACTTAAGGCTTTCCCTTGATTTCCCTTAGAAATCTAGCTCCAACGGTGATTGGAGTAATCATTTCCTAGCTCTAAGTGCTGGTTGCACACTTAAATGCTGGGTTAACCTACTTGATTTACATCAAGTGGTATCAGAGCCTACTTTAGATCTGTGACTATTGCGGATCTATGGCTGCTGGGCGAGGAGGTGCTGCACAAGGAGGTAAACAGCTCTGAGACCAACCAAGTAGCTATTGGTCGGTAACATGGCGACAAAGGAGGATCTAGAAAACTTGCAGCACAACAAAGGCAACTACAAGATCAGATTATCAGTTGTGTACGAGGCTGGAGCAGTCAGGAGTTTTCGCTCTTCAGACCAAATCTGAAAGGCAAAGAGGTCCCCGAATGAACGTATATCACGAAGGAACATGAGGAACTAACCAGCTTTGAAGGTATCAACAACCTTTAGAATACGATTTTTCGGATGAAGAAGAAGCTGGAAATTTTCGAATGGGACGTAGGCGGTTGAAAGAGATCAAGATCTTAGGCTAAAGGCGAGATTTCTTATTTTTCTGGGAGGAAGAAGCGGAGGAGGTCCTGGATTGGTTGAAGAAGTGGAAAGGGTATCGAGTACTTGGAGATCCGGAGAATAAAGCCGTAGCTGTCAAATTAAGGGGTATATGGAAGGCATGAAATGTCTCGACTGGAAAAAGCATATGAAACTCCAGTCCCGAGACCCTAGCTAATGTGTTTAAGCACTTTAAGAAAGGCGACAAATTTTTCTTTTTTGTGGTACGATCAAACCAGATCAAAATGTACAACTTGTATAA
>TE_00000750#LTR/Gypsy
TGTTGGTTTTTTATTATATTTTAAAGATCCAAAACTATTATTATTATTATTATTATTATTATTATTATTATATGTTATTATTTTATTATTTTATCTTCGATTACGTTTTATAACATGTATTGAAAAAAGGAAAAACTAAATTTGAAAGATCAAGTCGTTGTGTTCAGGGCTATTGCTCTTATATATAAAGACTAAGACTATGCATATATAGACAATTAAGAATTGTAGTGTATGTACATTTGTATTCTAGTTATAGACATTGATACGAATTGAATATTCTATATTTTGATCTTGTGCTTATTGATAAATTGCCTCCATCTTGGAATGAATATGCTAAGTCTCTTAGGCATAAACAAGGAGA
>TE_00000771_INT#LTR/Gypsy
TCCCTCCCCCCTTAGAATAAGGCATGTCCTCAGGCCTTAGGTGTTTTAAGGATCAGAAATTCAGCCCTTGACACTTCAGCATAAACCATCTGCATCTCTTGTCCTATATGCATCAGCAAATTCCCGTCTCCGGAAGCACGAAACAAAAGCACTTGAGCAGTCTTTTGTGTAGGAACAGAAAGAGTATGTCTGGTGGCATTTTGAACACATAAGACTAGTGTTGTGGATACCCCCATCACAAGCTCAGCAAAGCAAGGTGTTGTAACCATATATATCACTACAGTTGTATATCTGCAAGCATAATCTCCAAGGATGACAGAAACTATAGTGACATGCAACACCAAAGTCCCCAGACTGACCATAGCAAACACAAGTTTGTAAAGTAAGGGCAAGATCCCAAGACAATCCGCTTTATGTCCAACTCGAGGCACAAGCAACATAAACTTGATTTCATCCCTGTCTGTGCAACAACCACATGTAGAGATAGTCCGCGCAAAAACTTGTTTCATGTAGTCAGCAATTGTAGGCTGCGGGAAGCCCCATGAGGAAGAATAGACCATGCTTAACTCGGAAGTGATGTTTCTCAAGACAAACAGAAATTCATAAGAAGCAACCGGGTAGTTTGCCCATGTATAAGTGGTGTGAGATTGTGGAGACATCACCTTTATGAGCAGCCAAAACAAGGGAGAGTGATGCATGAGTGAATATGAGTTGGTAAGGGACACGTCTGCACCACAATGACCAACAAGTCTGACACCAATGTCACCAGTTGGAATGATGTCACATGCATCAGCAATCATGAGCTCTCTCATAAAAAGGGCATCACCAATTAACATTTGAGCTGTGATCAAATTCATCCCATGCAAGTTAAGTTCCCAAACCTGTAAACATAATCTTGTTGTAGCAAGCCAAATCCAAGTTGTAGGTATCTCTTTCTTTGCCATGTAAAGTCCCAAAGATTCCAATATTTGAGATGGAAAAAATTCCTCTGCAAGTTGCAGATACATAAACACTGAAGCAACACAGAAGATGGCAAAATGGGAAATGGCATGCACTGCTACTTTCTTATATTTCAAGTGCACCAACTTTGTGGCAGGGATAACACGTTTCAAGACGACTGAGGTAACTCTGAACACCATAGCTAGCAATAGCAGCAATATGAGCTTCAAAGCAAACAAACGTGTAACTCTCATAAAGGATGGTGAATTGGGAAATACACGATTCTTAGCAGGACCTCGCTCATGTAGATTAAGCAAGAACAACCAAGCTTGAAAGTTGAGCTGCACAACTGAATTAACATCCCCAGCATACATTAAAAGAATTGGAGTAGAAGAGACCGTATGGTGTATTTTCTTCTCCTTATGAGAGTATCGAACAACCAATGGAACCAAAAATCCCTGATAAGAAGATATTGTATGGTGTTCACAAGCATAGAACTCAGAAAGATTATTCCCCAACTGCTGATTATCATAGCTGACTTCATTTGCAGAATTCACATTATCTGAAGTGAAGGTTGTGTCGCTGATTTGTACCAACAAAGTTGTTCCATGCAAAACCATTTTGCTGATGATGCTGACAGAAGTTGTTCCAGTAACATGTGAAATAAACATTGTAGGCACAAGGAGAGATGGTGCATGGTCCATATATAGAATGGACAAAAAGTCTAGCTCGTGCTCGTGCTTTTGTGACCTCAAATCATGCGGGAATGAATACACTTGAAGAAGTATAGGGAGAATATCATTGTGGGGATGCAACTGATGTAAAGCTTTGGTGCCCTTTGTTTGAATTTCCACAACCGCAAGTGCCATTGCCAGCTTGTTAGAAGACTTGGCATCTTCAAAATTCAAGTCATGATTTGCTATTAAGATTTCCATCTTGCTAGCAAAATGAGTATCATAGTAGACACCACAAATGACTAGCACAAGACCAGGCACACATTCAGTGGTCACATTCAAATGTGGAATGTGGTGTATGAGGCTCAAATTTCTGGGATGCACCACTGCTTGAAGTCTGCTCAAAGCGCCTTTTCGTTTCACATAAGCAGCTCTAATTAAGGGTATAAGGGAGTGGTCTTGGTTGGGCCATGTACTGACAAGGACAATGATCACCATGAATGGAACAATAGCAATAGAGGAGGTATGCAATAGTAGAAATAACCCCATGTGTACTGCCAAAACTCTATTATAAGATCCAAGTACTCCAGTCAAAATCTCATATACTAGAAGAGTGTCCGCAGCAACAACACATATGGAGGTGGTCATATAAGTGGGCAATAATTTTGGCAATTCATCTGCACCTAACATCTGTGCAGCACTCCATTGAATATTCTCTAAGTCCTCGGACTGTAGGACCTTGATAAGCCAATCCAAAAGAATCTGAACTCCATGCAGTAGCCGAAGAACAAACTCCATTTTGGTCACTTCCAACATGTGAGACGCCAGAATGACTTCAGAAACATTCAAACTGAGCTTGTGCTTCGAGAGCTGGGTGAAGAAAGTTGTGATCACATCATGTGAGCCAAGCAGCTTAAATTTTCCACCACGTGTGGTTGACACCGAAATAGACCGCTTAACAACAAAAACGTCAAACTCAATCATCTCGCTAGAGTAGCCTTCATAAACATTTTCAGCAACACTCACAACAATCGCACCAAGAGAATCATGTTCAGTATGAACTGTTACTCTTCCAGCAAGTGTTTCATAGATATCTAGGTTACCTTCCATTCCCGAAGTTAGAGACCAGAAGGTGGTAGACGGCAGAGTTCCAAACTGTAGCATCAGATCGCTTAGAACGGAAACAGAGAGGTTGGGTTGGATTTTGTTGGGGACCAAAACTTCGCTATTTAGGCTGGCATCAGCGACGGTGACAGAGAGAGATTGGCGAAGCTTCTCGGGCTCGTCGACGAGGGCCGAGGGGAGCCTGGAGTAGGGGTCCTCGTCGTGCTCTGAAGCATCGAAATTTAGTGTCGAAGAAGATGGGTTCGTTGCCGGCGGTTCCCACGTATCGGCCGGATTTGGTGTACCCACACAAAGCTGACGAATTTCCTCCATAATCTCAGAGAAGAGATAACCGTTTTGTGCCTTGATGGCCCAAAGACCTTTTTTGCAGTTCACTTGGGTCTCGGGGGCTTTACCCACAGTAGAGAGAAGATCTGGCTTTCGGGTGGCTTTGAAAAGTCGCCTTGTTGCTGCCATAGAGACTCGGCGGCGGAGAACTCTAAGCTGCTTGCGTTGGAGATAAATGGGTTGGGTCGGAACCGTAGTGCGGAGTTCCCGAATCAGACGGCGACTCTGTTGAAGGCTTTCCTGAATCTTCTGCATATTCTCCCTGAAGTCGTTGGATGCTTCATTCATACCTTGTTGAAAAACAGCGAAAGCATTGATACAGCTTTGCATTGCGGCATGATTGGGAATGAAAGCAGGTGACTGAAACGGTGGGATTGGATGAGACGAAAAGTGTGGTGGTGGCGACAGCGGTGGGTTAACGAGGGTGGGTGAGGGTGGGACAAAAATGGTCGGAGTTTGCAGGTTCCACATCGGAACCGGCTCTGGATACCAGT
>TE_00000773_INT#LTR/Gypsy
AGCTTGGAATCAAACTGAAGTCAATTGACCGTTAAAAAAGACTGTTAAGTTGCTGAGACCATGGAATTCTCGGCAGCAAATGCATAATATGTCCAATATACCCCCAACTCAGTGACTTTTAAATTCTTGCTCTCTTTCATTTCCTTCTCTGCATCTCACTCCCAACTCTCCTCCCAGACTCTCAAGTCTTCGTTTACAGAGGGAGCTCTCATGGCCACCACTGAGGACTCACCGGCACCGGCGAATCCAGCTCCTCCGGCCCTCCCAGACTACCCTAAGGTAACAAACCAACCTTCATTTCTGTCCAGACTTGGCTGCTGCACTCCCAGAAGCAGTATTACTATTAGCACTATTAGCAGTGGTGCAACTTCTGTCGGAATTACCTGAGAAATCATGAGGGTACGTCGCAAACGGTGGCCAGTTGGGAACGATTTGGCCGTAGCCGCGAGCGGTGCTGTGGTAGTACCGTCCCCACGGCCTGCGGCGCATGCCGCGGTAGCGCAGTGTGGAGGCAGAGCCGGCGGTGGCTTCCTTGAGGGAGCGCTTGTTGGTGGGGGTTGACTTTTTGGAGGGGACGGAAATGGGGACGTCGGGCTGGGACGTGGGGGTGAAGCCGTTGAGCTTTCTGAAAGCTTCTTCCATTATTTCTCTGTTTGGTTGTGGTTTTCAAGGGTTTGAAACAAGTGAGAAACTCAGAAGTATAGGTACAGTCATAGGGAGGTGAGGGAGTTGAAGCGGAAGGAGTCACGGCGGAGGCGGAGGTGGAAGAGTTGGGAGTCTCGGCGCGGGTGAGGAGGCCTAACTCAGCTACCATGGCTACCACCTAGCTTGTGATGATCCCGTGATTTTTTGAAGGAGAAGGCGTCAAGGTGGTGGAGAGGGAGGGAGAGGGAAGATGGGTCGGAGTCGGGTTCAGATGTTTCTGAAAAGGATTCGGGTTGGGAGAGAGAGGGGGTGGAGGGGAGGGGGGAGAGGAGGAGGGTGTGGTGGTCAAGGGCGGCAGAGGAGAGGGAGAGGGGGAGAGTGAGAGGGTAAAATTGTCATCTCAATACCTTGGTCTCATACATGTGTCAACATGTTAGCCACGTCAGCTACATAACGGGTTCACTTGACACATAGACTCCTTTTCCTTTCTTGGTCGCTGCAACCTCTTGAGCCGTAACGTAACAACGCGGTTTTACTGACTATTAATCATGTCTATGGAGTCTATGTTTTAAATATTTAAATTCAGTTTGATTCCAAGCTTCTTTTGGCACGCCCAGTGGGACGGCCCATTAATCAAGTGTCATGGGGCGACACTTGATTAATGTTATCAGAAGATATTGTGAGATATTACATGTATTGTATTTTCACTAATGAGTTATTATACGCCGAACTTACACGGCTCTGTTTCAATAAATGATTACAATGGCCAATATGGCCAACATCAATTGTATGGTTATGGTGGCCGATATAGCTATTCCATGTATGAAAGTTTTGTAGATTTGAATAGTCATGCTTCATGGGACCAACAAAATGGCTATGATCTCCAAAATAGTTTTGGTCCCACTGGGCGTGCCAAAAGA
>TE_00000848_INT#LTR/Gypsy
CAAATTTCCCACTTCCTTGAGGTTTACCCATAGTCTTTGGTTGTTCAAAACCTGAGCTATGAAGCCTCAATTCGGTCTTAAAACCTTGGGTAATTTCACCGAGCAGGCGCTGTAATAGGGGCTTGCGCATCAAGAGCTCCTTGCGTTTGTGGCGGGGCTTCTTCACTCCTCCCGTGGCCGCAGTCGACTCAAGAGCGACTTG
>TE_00000863_INT#LTR/Gypsy
ATCCATCCCCATTAAGCAAACTTGACCTCAAGTTTCAAATAAGACACATACAAGCAGTCACAAATGATAAGGTCCATGTTCTTAAAATCTTGCTCGAATGCCTCTTCTTCCATACCAAGTGAAATAAAGATCACTTCAGAGCTCTCTCCCTTTGCGTTTAGCTTCCCATAAAAATATGAATCTGTTGCACTTGGTGGCAAACTGAGACCTTGGGAATCTTTGCACAATGCATCAGTGTTCTCAGTTTTTAAGTCCTTTGTAACATCCCTAATCACTTGCCTAGTACCTCTCATCTCAGAATAGGCTGATTCCAAGAATAGTTTACTGAACTCATACCCAACCTTTGCTGAAATTATAATTAGTTCAAATTGCAACTCAAAAGCAATACTAATCACTTCCTTGATATGAGGATCTTCTGCAGATTCAGCTATACAAGAGTCGGCAACAATGGTAACATAGGTAATGAATTTCACTGTAAGCAAGTTGATAATCTCAAACCTGAATTTCAGAGTACCATAATCACCCTGCATTATTTCCTTGCAAGTCCCATTTGCTTCCCATGAAGGCAATTTATACAGATTAAGGCATCTCAGTAGTAATCTCACTTTACCATCAACAAGGGCAAGCAATAGAACATATGAACTACCTGGTATTACCTTTCCGAAGAAAGCAACAAGAATGGTCTTTGAGTTCATGAGTATGGCGACTCCAACTCCTTGATCACGTACAATGGAGCTTGCAAAATTAGAGCCATTTGAATAGGCAAGTGTGTCCAGACTCCAAATGATTTTGCTATACTTAGGGAATTGAACAGTAGATTGCATAGTAGCTAGTAAGGAAAGGAACCACAATTTAGCGTTGAAGTCCTCAAAGCACACTCCAAATCCATCTGGAGAGCTAGTAAAGCTACTACTATCTGAATTACTATTGAACAACAGTAAAATAGACATGACATCAGAGAAGAATAGAAGCCATAATAACTTAAGGCCTTCACAAAACTTGTCTGAGATGCCTCCTTGTTTCAACTTGTCCTCAGTAGTAGGCCAACTCTGCAACTGTAGTGGTTTTAAAAGTGCTAACAACACCAACTTTAAAACTACAAAACAATCCCTTTCCTGAAAACAAGAAGCACATGAATAATTTTGATCGACTATCGTGACTTCCTTATCTTCCCTCCTTGAGAAAATTCTTTCCCATACTCCCAACACAGCAAGTAAAGATTCAACATGCAACTCTTCAGTACCACTCTCATTTTTTATAGCAATTACTATGAATTTCCATCTCTCCCAATTGCCATCAAACATCTGTTTTACAATTCTGTCCCTTTTCTCCCACTTCTCAGCAAGACACAAGCTCATTTTCTCCAAATTAATCTCAAGACGTAAGCACAACATATTACCATTCGAACAGGCATTCAGAGTGCAAGCAAGTGTAGGAACTTTCCTTTTGCAATGACAAAGCTGCAAGGAAAGAATAAACCATTGCACTAATCTTGCCTGAGATTGTGTTTTGGCAATAACTCTTGATTTCCACTTCTTTAATAATAACTCCAGTACCCTTTTAGAATGTGCTTGTATGTTCTCATAGTTATCATCCACAATATCAGTTGGTTTATTCATCACAAGAACAAATGGAGTCCTGAACTCAGATTGGACAAGCTTTACTGCACCAGAACTCACCCACACATTGTTACATATATCCTTGGTAAGCAATGTGATAGATGAACCATCAGATTTCACAGAAGGCTTGTAGTCCAAGTGAGCAGTAGTTTTCTTGTCTGGCAATTGAAAATACTCATAGACAATTGCACAATGAGTTGTGAGACCCCCACCTTTGTCTCTAATGCCCATATAGCCAACACTCATCTTTCCTGCATTACACAACTCCTTTGACTTGGACCTTAAGCTCACCGAGCTCATAATCATCTCCATTATTCACCATAATCCTCTTATCAAAAATTCCTTCCTCAACATTTTCTAGATTCTCATTTTCATTCAATTTCGCAAAAAGCATAGAATCCACACTATCACAATCAATACTCACAAAATTGAAATCAGAATTGCTAGTGCCAGTATCACTTACTGAACAAGAGGATGCAGGGGTATTGTTCGACTGAGCCCAAACGGTGCTGCTAATCCAGTGAGCTAACACAGTGTTTTCGAGTGTACTAGGCACAACTGAGCTCTTGAATGGGGGCTTGTTGCGCCTCTGGTACTTGCCGGTCTCTCGAGGCACAATAGTTCCTGGCCTGAATAGGCGACGCTTCTTCACTCCTCCAGTGGCTGCAGTCGACTTGAGAGTGACCCGCTTGTTGCGAGACGTTGAGAGACTGGGCATCAAGAGATTGACAGATTGAGCGTCGTCCAGCAGAGGTGACAACTTTGAGGTGGGTTGTGGTAGCTGTGGAGAGCTGATTTTGGGCGCTGAGCTCTGGAATTTGGGCTTGTGAGTAGGCGAAAAACCTTCGAACAATTGTAGTCTCTCTATGCATTTAGATATGCAGGTATCAAATGATTTACTCATAGATTCTATGAACTCAGAAAGCTTTGCATCTGGGTAATTGAGAGAGGGTCGTCCAGAATCAACGATTGAGACCTCTGATTCACTGACCCCGCCAAGTTGCAGTGGAAGTGAACAAAGCTGAGAACCAGGTGCAATTGGAGGTGGTGGCTCATAAGTAGTATGTGGAGGAATAGTATGAGTTGGTTGCAAGTGAGGGCAAGGGTAGTCTTGTGTGTGAGCCTGAGAAACACAAGGGAATTGGAGAGGAAGCCAGTGGCCATTGATTAGGGTTGCAGAATGGTTGTTCTGCGGTGGTGGGTATGAGTTTGGCTGTGTGAGCTGCGGAGGTGGGTAGTTTGGTTGTGAGAAATGGTACGCATACGGGGAGTAATGATTAGGCAGTGGTGGTGGGTGATAGCCCGGCGGTGGTGGTTGATAGTCCGGCGGTGGCGGGTGATAAATCGGCGAGGAAAATGGCAAACCCCACTGTTGCGGAGACAGCGAGAACTGCACTGAGTGGTATGGGTACTGATTTGAGTACCATAGAGGCGGTTCAACGCCGTAAGGCAAAGACACCGGTTGCCCAGCTCCCAGATTCATAGCTCTGGATACCAAT
>TE_00000871_INT#LTR/Gypsy
CTGGTACAAGAACTTCTGGTCTAGTTATCTTCACGAATATGATAATTTTGTTTCTCTCCTCTAATTTCACAATCACATTGTATCAAAATAAATTGGAGCTTCATGCTCTCATATAATTGTGGATTCTGGGTTTTGAAAAAAAAAACTGCAGAAACATTATTGTTGGAGAGGTTGAGGAGGCGGAGAGGAGGGCGCGGTAGGTGGCCATTGGGCGCGTGGGGGTGGAGAGTAGACGGTGTGGTGAGGAGAGAGAGTGGCGGAGGTGGAGGAGGAGAAGGAGGAGGAAGAGGAGGAAGAGGAGGAGGGGACACAATATGTCTAGTGTTGGGTTTATTTGTGGTGGTTGTGTGGAGGAGGAGGAGGAGGAAGAGGAAGAGGAGGAGGGCCGCAATATGTCTAGTGTTGGGTTTATTTGCGGCTGAGACATTTACCTTCCGACGATAGGGCTCCCCATAAACCCGAATAACGGTAAATAGTAGACACGTTGTGATTCCGATGACTAAAATTCACAAACCAAAACTATAATCTATTAATAGCTGAAATTTGGTATATATAAATTCTTGTAAATGGTGCACATAATTGTGAACAATGACATTTGATTGCTAGATTAATGACCTGAAAAATATTTAT
>TE_00000893_INT#LTR/Gypsy
ACAGAAGTAAAAGTTCTGTTGTTGTCGTTTTGTTTTGGGTTGAAGGAGGGATAACTTCATAACGCATAAGGCTTTCTGTGACGCCTTGGCAGAGGAGAGTCAGGAGAGTGCCAAGGCTCAAACCCTAGGAAGCTCGCAGCTGCGAACTCCAAATCCGAACCCGAATGCTTGAAAGGCCAACATGGTGGCGTCGCCGCCTCTCACGCCTTCCAACAATGTGGTGTCTCCAGCTCTATCCATTCAAAGCTCATTTAATTTTTAATAATTGAGTCAATAAATGCGGTTTGAACATCAGGTCCCTTGAACATCAAGTCATCAAAGCAATATCTATATCTCTGGCTTGCTCCCTCTCTCTCTCTCTTAGATTCAACTATGCATCTCCTTTTCCTCCTTCTTTCCCCTCTGGTTATCTTCCTCTTCTGACTCTCCTTGTCTATGTTTTTAAGACATAATGGGACTGGCTGATTTATACCTGAAATTATGCATGCTTTAGTGACTCAAATTATGATTGAACTCACTGAACTCTATAGCTCATGAATACATATACTGTCATACTTGTGGAAATTTAGGCCGAGTAATCTCCTAATGTTGTTCATGGGAGGAACAGGATCTTCTCCTAAAGTTGTTTATGGGAAGATCATGATCGAACTAGGATTGAGAAAAAGAAGAGAGGAAGGACATCGTCCTTGCTTTACTGACAAGTCCATATATTACTCGTACTTGTATGCGACGTCCGCACTTTAAGAGCCCGAATTCCAATTTTTCGGTCAGATCGCCTTTGTTTGAAGTTTTAGGTGATTTGGCCGGAAAACTAGAATTTGATTTTTAGGCCGGTGCGGACGTCCGCCTCTGATCTGTGACTATATATAAATATATATATGCGTGCGTGCGTGCGCAGAAACGTTCTGAAGTGCACGTGCACACTTTCCTTAAAGTGTGCACGTCCCTCTGTTCGCCACCGTCCGACGGCGCGCCTCTACCCCAGGACACTCTAGCAGCGTCCCCGATCACTTTCCCTCCTTGGTGAGTCCGTTCTTTTTCAGTTTTCCGGCGAGATCACCCAAGATCGACTTTATTTGAAGTTTTGAGTGATCTCACTGGAGCATACTTTCCTTAAAGTGCGCATGTGCACTTCAGAACGGGCCTATATATATATACAGGAATTCTCAGGTGCGGACGTCCGCACCAATGTTTAGGTGCGGATTTTTATTTTTGCAAAAATGGAAATCCGCATCAAAAACTTTGGTGCGGACGTCCGCTGCCGATCCCTATTTTAAGTCATTTATAGAGATAGGGCATTACACCAACTTCCCGATTATAATTTTACTTCTCCACCGTTCATATCTTAGGTCTATATGAGTAGATCATCTCTACAAAATTTCATATGATTTGGTGATCGTTAAGTCTTTCAAAAGTTCAATTTAGTTTTAATGATCTTCAACGGTTTTAGTTGTCACATTTGTTGAAAACTTAATGGATCTTCTAGATCAAAGCATGAAAACGCTGATTCCTACAGTTGTGTAATGTCTTAAATCTGTAATTATGTATGTATGATTGACAATGTACATTCTAACTTTCACATTGTTTATGCTCATCCAAAATTGTTCATTGTTCATCGTTCAGCCGTCTTCATCGATCTAAATCATATTACAGTAAAAACAAATCACATGATCAGTCTCTTTAGAAACAAGTCTTACACTCCCCTGCATGATGCTTCTTGTTCTTCCTCTTGCTTTTCTTCTTGTGTTTGTCTTGAAGTTTGCGTACTCAACGTTGTGGGTACCATGCTGTTCTTATATCTAAATTACAAGAACAGCAGATGTATTTTTTCATGAAGGGAGGTAGAAGTATCTACATTCCAGGATTCAGGTGAGCTCTATCGATATCAGATAAGAGAAATGCTAGCAGTTTTGCTGAACAAACTTTACCCTTTCTCTTAAACTTTCTGATTTCGTAATACTAGTGAAAGCAACGATCAACAAAATGGGAAAGATCGATGAGACATGTATGTTCCGAAAGTAGCTAGAACATAGAGCTTGGGGTCTTGAGATTCTCCTGATTTTGCACATTAGGGACTAAAAGTCATTATTACCCCGCGTAGACCCTCCTACTGCTTGCCTATGAGATTAGGGTGATAGATGAAAATTATATAGAAAATGACATCCTACTACCATAGACAGTTGTAAAACACAGAAAAACCATATTTCAACAGATTTAAACAAATAAGGATATAAGCTCAGACCCACAGTGCATAGTATCACGCCCTGTCAGTAATTTTTACACAAAATACTCAAAAAACCATTCTTTTCTAAAATATCTACAAAACTGTCATTACCTCAAAATACCACTTCTCCACCATTTTCAGATTTGAGAAACACACTAATTCCACCATTTTCAAACTACTTAACAGTCCACCATCTCAGAGGACCATTAGCTTTCTTTCCCTAGAAACCCAAAACATGGAGTTGCCAATCTCTCTCTTTCTCGTCTTCTCTGTCCTTCTCTCTCCTCTGACTGCCCTCGCCAGCGTCACCGACCCCCGCGCTCTCGGCCTCGCTGAACATCAATGAGATGAATCTGAAGTAGTTTATTAGTTTGGAGATATGTTAATGGTTAATGAATCAAGCTGAAGTTGTTTTGGTTATTGGAGCAATAGGTTCTATACTGAAGCATCTAATTTTGAATTTGCAAACAAGTGGCTGACGAGTTATCCTTGGGATTGGTGGGTGACATTGAAAAAGTGGAGTTGAAATGTGATTTCTTAAAAGACTCATTCTTGAATGATGTGGATTATATTAAAAGACTCATTCTTGAATCTGGGGTCATGTCTTTGCATGCTGCTCTGTGTTGCTATTGTGTGTGCTGTTGTTGTGTGCTGCCACTGCTTGTTGTTGGTACTGTGTTTGTTGTTGATGTGTGCTGCTAGTACATGTGCTGTTACTGCAAGCTGTTGATTCATGTTGCTGCTATTGCGTGTGTTATTGTTGTGTGCTACCAATGCATGTTGTTGATTCATGTTATTGTTGATGACTGCGTGTAATGTTGTTGCTGTTGTTGTGTGATGTTACTGCCTGTTGTTGAACTTCTGTATCAACAACAATAACAGAAAGTAGCAGTAGCAAAGCTTTCGCCCCCTCCTATGACTTGTCTTAGTCTTCAAACAGTAGCAAAACTAGAGGATTGCCCAAACATACTTGTGATGTTTTTGAGATGTTAACCCATGCTACTAATTCTACTGGAATTAACTGCTACTACATTAAGTAATTAAAAACCTACTACTGTATTTCATTTACTGGAATGTTAACCTCTGCTACTATATTAAGTTATTAAAAACCTGCTACTGTATTCCATTTACTGGAATGTTAACCCCTGCTACTACTTCTACTGTAATTAATTGCTACTACACTAAGTAAATGAAAACCTGCCACTGTATTTCATTTACTGAAAAATCTCAAAAGGAAAGACTTTTCTCTTCTAAAAATATATTTAATTAGTGTAGGGTTAGTTTGGTAAATTAAACTATGACACATGGCATGTAGAGAAAATATTGTCATTAATTGTTAAAAACTATCCTTATTTGTTTAACAACAACACAAGTAGATTTATTTGTATTTCAAATCCTTTTAAAGGATGTATATGTGATTTGCTAAAAATTATATGGCAAAGAGTGGTATGTACATGAGAGCAAATACAATTACAAATCATAACCTCTCACAACACTCATTCTCAATTTATTCAAATAAAACGTTTGAGACGTAACAAATGAGGATGATGTTAAACCAAATTATCGAAAGAGGTCAACCATGTGTCAAATTTATTAATTCATCCGTTACCAAATTCACCTCTTTGTATATATGTTGATAAACTCACGAAGTAGATTAGTAAAATCATTCTGAAATTCGCCATTTTACTTATTTGATTCAAAAAATAAAAGTAAATAGATTTCCCTTTCCATTCCTTCCCTCAGTCCCTACTATATTGGATGAAAGTGATGTGATGACATACGGTAACAGGCGTAGAATAAAAGTCGTCTTTCATTCGTCCCACATAAATTACCAAACGACCCCTCGCCGCCCCCCACACAATTTGGAGGTAAAAGTAAACCCTAATGCCTCTTCCCAACCTCTCGCCAATGTGTGGATTTCAATTTCTCTTCTAACCGTTGGTAGGCGGCGGCGATCTTTGAAAGTTAAAAGAGTCAGACGAAGAGAAAAAGAGAGACGTATTATTAGGAAGAGAGGATAGAGATTACAGAACACCCCGTGTGCCTCCACCTAACTGCATACAAGAACAACAAGTAGCTCTTCGATCATCTAGAACTCATTGAGGGCTTCGATTCCGATCTCTGTGCCTGGTGAGGTCTCAATCTCCCTGATTTTATTGTTTCCGAAAAAATCGGATTCTAGTTTCATGAACTTGTAAAGGTTATAATTTAATTTTTGGTGCATGTGGCAGATTTGTGAAACATGGGTAGGAGATGGAGATTAAGTTAGTTTGGAAGTAGTTATGAGATTTAATTTTGGGTACAG
>TE_00001000_INT#LTR/Gypsy
TGAAGACCCTCCTTCCTTCTCCTTACTAGCAACCTCAAATGTCTTGTCCTTGACAACAATTACAAATACCAGCTCAGCCACATAAAAGAGAGTTGAATAAGGAGGTACCATTATCAACGCCCGCCAGGCCTCTAATGCACCGAAACTTATTCCCTGCACCCCTGGGACAGGTGCACCTCCATTACCTTGGCAACCGTTCGAGCCAGTTTGCTGATGGGGGTTCTATTGATTGGTCCCAGTGGAGGAGATATGGCGGATGGGAAGTGGAGGGAGTAAAAAAAGTTTTTTCCCGGGTGCACATGTCCCAGTGGTGCACCGAATAGGCTCCCCTAATGAAGATGTAGCAGTTACCTCAAACAACACAAATTTGTCTATGCAAACTGAGTCACCCAGATTTTACCAGATTTACTTGAAACAAGCAGAATAAC
>TE_00001016_INT#LTR/Gypsy
TTTCCACCCGCTCAAAGAATAGGCTTGACCTCAAGCCTGAAAATGTCTTCCCAAAACGAGACAACATGTCCAACAAGTGACACAAATCCATCATATATCTGTCTGGAGTAGAGGTAACTAGCCAAACGCCTAAAGTCGGCAGAGCTTCAACTCTCTTGATAAGAGCTTGCTGCAGTTGAGGGTAAGTAGAAACTGGTAATGGGGATGGAGATGTAATCAGTTGAGGCTTGACAAACTGTGATTGAGAAGCACTGATATTTGACTGAGTAGCAATGAAGGCTGGCTTTGGTTGAGGGCACATGAAAGCAGACAAAGCTTTAGGTCCTGCACGAGGAGGAGAAGGTGGTTGGATACCATAGTAGTGCCTCTGGAGGTCTAACTTGGAAATCTTTTGAGGTTGACTGACCAATTCTCCTGCATTTCCCAGTTCAATTCCATGGCAGTCCCTTTTCTCATCTAGCATTGCTTCCACTCTCAGAACAACATCAGTAGCTGAACAAGGTAGTCTTGTACTTGTAGATATCTGCTCCTCCATTGATACCACTATGTCATTTGTCTCAGTATGCATAGATTCTTGAATACTATGAGCAATCATCTCTTTCACTTCATTAGAGCCACTCTCACATAATGCAGGGAAACCATTATACTGATGTACATGAGTTAGATTAGAAGAGGCAAAAAGATTCATGCCATTTTGAGTGACTCCCTGAATATCACCAATTATGCAGAGAGACTTACCTTTTAGCTTAGATGTCCAAATAGCCTCAATGAATTGGAAAATGACATTTAGAAACAAAAGCTGTTCATTTTCTTCTGATGCCAAATCTGCCTCTTCCCACGAAATGTTTGCAAATGCAGCCCATATTTCATTGGTCTTTGAAAGGTTGTTGTTGTTACTACACTTTATCTCAACAAATGTTATGGCGCATGACACAGTTATCTTCCTCATGCTGACAATCATGTCTAAGACACCTGCTCCCTTCAACTCGTCTTGTGCTGCAGCCAAGCACCGCAACTGTACTGGTTTGAAAGGCAATAGTAGCATAAACTTTAAAGTTATGGAACAATCAATTTCATAAGCTTTAATAGAACTATGAAGCTGCAAAGTATTAGAGAACTCAGTCATTCTTTCCATGCTTGTATTTGTGACCCTATCCTCCAAATCTCCTTCTAATTTACTCAAGGATGACAAAAGCTGGTATAAATTCTGGTAATCCATTTTGAACCCCAACTTCTGCACTGTGTTAAGTGCATCCAAGGGAGACATAGCATATCCCAAACACTTCTCAACTACCTTCTTATGGTTATCATGAAAATTCACAGACAGCTCTTTCTCCATTGTACATTCAAAGAAAGCAATCAGGAACTCAAAGAAAATCCTGTAGAAATCACATTTGTGATCATCGACTTCGATATCATCAGGAGGCCTAATAATTTGCTCATTAAAAATTGTGATTGATTCCTTCAAATCAAGGTCCTTAACAACCAGAAAAGACTTGCTGCTAAAAACATTTGATTGAAGGCTAGCTTCCAAATCATGCATATCAGAAAAGACTACAGTGCCTCCACTGAAATGACTTGACTGAACTTTTCAAATCCTTTTTAACATTATTTTCATTACCATCGTACCCATCACTGTGCTCCTTCTTTGATGAACAAAGTTTCTTAAGCTAACCGAGCTCATAATCATCTCCATTATTCACCATAATCCTCTTATCAAAAATTCCTTCCTCAACATTTTCTAGATTCTCATTTTCATTCAATTTAGCAAAAAGCATAGAATCCACACTATCACAATCAATACTCACAAAATTGAAATCAGAATTGCTAGTGCCAGTATCACTTACTAAACAAGAGGATGCAGGGGTATTGTTCGACTGAGCCCAAACGGTGCTGCTAATCCAGTGAGCTAACACAGTGTTTTCGAGTGTACTAGGCACAACTGAGCTCTTGAATGGGGGCTTGTTGCGCCTCTGGTACTTGCCGGTCTCTCGAGGCACAATAGTTCCTGGCCTGAATAGGCGACGCTTCTTCACTCCTCCAGTGGCTGCAGTCAACTTGAGAGTGACCCGCTTGTTGCGAGACATTGAGAGACTGGGCATCAAGAGATTGACAGATTGAGCGCCGTCCAGCAGAGGTGACAGCTTTGAGGTGGGTTATGGTAGCTGTGGAGAGCTGATTTTGGGCGCTGAGCTCTGGAATTTGGGCTTGTGAGTAGGCGAAAAACCTTCGAACAATTGTAGTCTCTCTATGCATTTAGATATGCAGGTATCAAACGATTTACTCATAGATTCTATGAACTCAGAAAGCTTTGCATCTGGGTAATTGAGAGAGGGTCGTCCAGAATCAACGATTGAGACCTCTGATTCACTGACCCCGCCAAGTTGCAGTGGAAGTGAATAAAGCTAAGAACTAGGTGCAATTGGAGGTGGGGGCTCATAAGTAGTATGTGGAGGAATAATATGAGTTGGTTGCAAGTGAGGACAAGGGTAGTCTTGTGTGTGAGCCTGAGAAACACAAGAGAATCGGAGAGGAAGCCAGTGGCCATTGATTAGGGTTGCAGAATGGTTGTTCTGCGGTGGTGGGTATGAGTTTGGCTGTGTGAGGTGCGGAGGTGGGTAGTTTGGTTGTGAGAAATTCTGAGGTGGTGGGTAAGGGTTTGGCTGCGTGAAATGCAGCGGTGGTAGGTAAGGGCTTGGTGGTGTGAAATGGTGCAGTGGTGGGTAACAGTTTGGCTGCGTGAAATGCAGCGGTGGTGTGTAATTGGTCACAGGATAATAAGAGGCTTCGACCAAAGAGTGATCGTAGCAATTTCCAGCAACCCCTCCGCCATATCCCGCCGGAATCAGGCCGAGATGTGGGCTCTGATACCACT
>TE_00001017_INT#LTR/Gypsy
TAGGCAGCATTGTGTCGACTCAAGTGAACAACACTAATGCATCCTTTTGTTCAGTAAGCAATACTAGAACTCTCAGTTTCGTGAATAATGGTTGTGGTGCTGTTGATTCTGTGTTTGTTGGGTCAATTCATGTTGAGAAGTGACAAGTTTAATTGATCGGGAAAGGTGTCATGGATACCATATTGTTGTACATGATGATGGGATGATGATTATGAAAATTGACAATGCTGATGGGGACAAGGAATTTAGTATTTCCTTTCTTCAGAATATGTGTGTCTATTTGCAGCTACCTCTTTTGGTTAAGCAATCAACATTGGCTTCAAGTGTAACAGAAGTCTTGGCATATCATGATAATCATCAGATGGAGGACAAAAATGTTGTGCATGCCTTGTTGTATGAAGAGGGAATCAACATTGATTTCTTTAAGAAATCAGAAGACATGGCACTTGAGATTTTGATAGAATCTTTGCAGACTCATGGTTGTGAAATTCTTGAGTTCTGGTATGCAGTCTTGGATATATGGTGGAGCAGCAAAGTATGTTGTAAACTTGAGGTCAAGTTTTTACTGGGAGGGATGGAT
>TE_00001086_INT#LTR/Copia
CCACTGGCTTAGACTATGGTCAAGCTTAAGGGGAGTGGGAAACTACTGTCACCGAAACGAGGTTCCAGCGAAGTCTTACACAAAGAACGCACAAATGATAAGTTGTGTGAGATCTGAGAATCCTTGAAGAGGTCAATGGATACCAACATGTCGGAATTCAAGGAGGAGCTACGATTGTTTATGGGTTCATGGAAATCTCCAGCAAGGCGAGTTGATAATCCACAGTCTTGCCAGAGTACAACAATGCAGCCAAAAATTGATGAGTATACGGTACAATATGTTGGAGGGACTATCTGCTTATCAAACTAAGTCGGTGGTGACTTTATCCACTAGTTTTATGGATGAGCTTTACAACACAGGAATTGCATTCAGCCATATTGCAACATCCATGCAGAGTGTATCAATTGGAGATGGTTCTATACTTGTGCTATTGCAAGTGCTCTGGTTGATGCTAGAGATATTGTTAAAGTTTGAGCACC
>TE_00001101_INT#LTR/Copia
GCTAGACCCCCACCTTTGTCTCGAATGCCCATGTATCCAACAAAGTTATCTTGCTTCTAGCCTTCCAGAGATGAGAGTGAACAATCTCAATTTGAGTTTT
>TE_00001199_INT#LTR/Gypsy
ATCCATCCCCCTTTAGCAAACTTGACCTCAAGTTTCAATTATAGGAGAGACTGCAAGTAAAGCCAATAGTGTAGATCAAACAACTGGCACCTAAAGAGATAAAATCTTCAAAGCTGCAATTCTGAGTACATGATACCCTCCCAGCATTTCCAATCACTGAACCTGTATATGAGAAATACCATTCTGAATGTGTCTTAACCAGCAGATGTGGCTGCAAATAGACACACATATTCCAAAGAAAGGAGATACAAAGTTCCTTGTCCCCATCAGCACTGTCATCTTCAATAACCATCATACCATCATCACGTACAAGAATATAGTATCCATGACAACCTTCCGCATCAATTAAACCTGCCACTTCTCCAGGAATCTTATGATAATTATGTCGTTGCGCTAATAATGAACCACATTTGGCCAGGGAAAAGCACAAGAATGCTGCAACTTTGGTTCCACTGTACATCATGATTCGGAAGTAATCATACCTGCATGTGAGAAGTGAAGTTCTGGGCAATTGGAGATCAAACAACCATTTGAGAGAATACTCAAAGATAAGAAATACATCATCTTGTGAGACTCCCATATAATTGGAGCCACCTACGTCTTCCATAGCTTCAGCAACATAAGACAGAGTACCAAGCACCTCAGCTCTGCCCTCCTTTCTAATCAAGTGAATTTGTTCAATTCTGAATAGTGTAGCCATGGAAAATTTCCTTGCAGCTGCTCCATTCTTTGCAATTCTTCGAATCAAGTTCTCACAGGGTTTGGTGTCCTTCTGGGCTAATGCAATGATATGAATTGCACACACTCCAATCACTGGTACCTTTAATATGCAGTTATAAAGTGTTTGTGCTTCTGGGATATCCACTAAAACTTCACTCGTATTGAATGACCACACAAGATCATAATTGTCACTATGTGATTTAGGCGAGTTAGGTGTGAGTAGCATAATGGTCTCAATGCCCTGTCTCACTTTCATTGCCATCTTTTCAATATCGAAGCAAGATCGGTCAGTTTCCCATGTCTTAATTACCACCCTATCGTTGTTCATGTCAACTTGTTGCATCTCCTCTAATTTTGCTTTATCAGAAATATGCAATGCTCCTTGAACATCTGTTATGCTCATTGTAGCCACAAGAAGAAAGAATGTATGAACCATATCAGTCATCAATAAAGAGTCTAGCTCATGCTGCTCTCTAATATCTACCTCAAAGTCCTTCACTTCCCCATTTTTAATTAAAGCATGTGTCCCTTCAGATATGTCAAACAGATTTCCAGTAAGTGTAGTGTCAGATGCCACTTTGCTGTCCTTGCTACCAGACCCCTTTTTTTGAACTTTCAGCAACAACTTATTACATTCCCGAGCATACCACTGCTCTGCATATCCATACTTCCATAATTCAATCAAGGAAATTATTAGTGAGAAGGTAAGTTTGAAGCTTTTATCTTTCGAACCCAAGTTCTTAGAAACCACATAAGGCTTGCAGTCCAAATGAGCAGTAGTTGTTTTCTTGTCTGGCAATTGAAAGTACTCATCGACAATTGCACAATGAGTAGCGAGACCCCCACCTTTGTCTCGAATACCCATATAGCCAATAATCTTCTTTCCTACATTACCCAGTTCATCTGATTGCTGCATTTCATCAAACACATGGAGTGCATGACATTCTCTCCCGTTTTCACCCAAATTTGGTCCAGGAATATCTTGCCTAACACTAACATCCACAGGAATAGATACAACAAACACAGAATCAACAGCACCACAACCATTATTCACGAAACTTAAAGTTCCAGTATCACTTACTGAATTAAAGGATGCATGGGTGTTGTTCACTTGAGCCGACACAGTGCTGCTGAGCAAAGAAGGCACAATTGGCGTCTTCAATGAGGGCTTGCTCATCAAGAGCTTATTGCGCTTCAAGTACTTGCGTTTCGTCACTCCTCCAGTGGCCGGAATCGACTTGCTGGAAGCTCGTTTGATACGAGACATTGAGTTATTGGCAACTGAGAGAGATTGAGCGTCGCCTAGATGAGACGGCAGTGGGGAGCATATCTTGGGCTCTGAGCTCTGGATTTTGGGCGTGTGAGTGGGCGGAGGAAGCGAGAGCGGTGAACCTTCGGACGACTGTATCCCCTTCATACATTTAGATATGCAAGTATCCCACAATCTACTCACAGATTCTAGGAACTCACTCACCTTTGCATCTGAGAAATTGAACTCACAGCGTCTAGATTCAATGATTGGGACCTCTGAATCAATTTGCAGTGGAATTGAACAAGGCTGAAGATCAGGTTCAGCCTGCCTTGGGTATGCAATTGGAGGTGGTGGCTCATGAGTGGTATGTGGAGGAACAAACTGGTTTGTGGGAATGAAATGATGCACAGTAGGTGGGTAGCTTTGTTGGTAAGGATGATACATATACGTGGGGTAAGGGTTGGGCGGTGGTGGTAGGTGATGGCTCGGTGGTGGTGGGGGGTGATAGCTCGGCGGTGGCGGGTGATAGACCGGCGAGAAAAATGGCAGATCCCACTGTTGCGGAGGCGACGAGAACTGCACTGAGTGGTATGGGTACTGGTTTGAGTACCACGATGGTGGTTCAACGCCGTAAGGCCGAGATGCCGGTTGCCCAGCTCCCAGATTCATGGCTCTGGATACCAAT
>TE_00001222_INT#LTR/unknown
ATTGGTACAGAGCCATGTTTCTGGGAGCTGGGCAACCGGTGATTCCTCCGCTCGGTGTCGAACCTCTTGTGTCCGGCGAGCTTGTTAACTCTAAGTACGAGCTCCAGGCGCATCAGGAGGAAACGAGCGCTAGGTTTGGGTTCATGAGGACGAGAGGAGCTGGTAATCCTCCACCATGCTCATCATCGCTGCTGCATCCACTAGATCCAATCAATTTTAGGAGGAGGCTCTTAATTGATAAGGAAGAGATGAAGGAAAAGGAAGCTGCGTTTCGACTTGAATTGGACAAGACTCTAGCGTCGTTCAAGTCCGAGATGGAAAAGGTGATGCAAAATGTGTTCAATCAATTTCGATTGGGACGAACCTCTCAGTTGACACCACCACCATCCCCGGCGCAACAACCACCGAATCTCAGGGAGGTATTTTGGGGCTTGATGTGCATGGGAGAATATTGATGTCTTATGGGAAAGAGCATAGGTTTGTGGAAACCACTCAACTGGTGATGGATTTTAATAACTCGTGGCTTATGTTGGACATGGAAGCATATGCTACTCTAATAGGAGCATTTATCTCTGGTCATGATTTTCAAACGGCTTTTGTTGTGGTATTGAGTGACTTGTCCAAGCTCTTTGTTGTGATCTTTAGTGCTTTTAATGATAATGCTGGGAATTTACTTACTGAAGACACAGTTGGGATAGTGAGTGACCATCATAAGGAGGACTGGAGAGTTATACATGCCTG
>TE_00001229_INT#LTR/Copia
ACATGGAAATTTATCGGTTTCTTTTTGAGTATCTGACTATTAGCAAGATGTTTTTGTTAGAAATCTGACTACTGACAATTTTTTTCTTGATTACTCATCTTGCTGAAAGATAGTCCACAATATTTGCCC
>TE_00001249_INT#LTR/Gypsy
TTCCTCCCCCCCTTAAATAAAGGCATGTCCTCAGGCCTTGAACGTATAACAGAGAAGTGAGTCCCAAGGACTTCAGCAGAACCCATTTCACCCTGATCCGTCATTGCTATAAGCATCTCATCCACTATATTGACTGTAAAGACATGTTCTTGCATCAACCACATACAGTCACAAAGGAAAAATTCTGATCCAGGGTTCCACACATGTTCCATACTTGAAACGTCAGCAACGAGACGGTTTTTAGCATTCAAGGTAACAACGAATGCAGGAATGTGCCGTGCCCTGTGAAAAGACAAAGAATCACCATATTCTTCCAAATCAACTGTTTGGAGTGGCCCGAAATGGGAATCATCAAACAGTTTCACTTTCAACTCCTCAAGGTATGCTACCATAGCACCAAATGTCTTTTGATTTGCATTTGGATCACTAGTGAACCATGGAAGATACCATGATGTAGAATATGTCATGTCGAGAGCTGTGATGTTTGTCAAGGTTGCTCCAAAATTAATACCATCACCAGTAGTAACTTGCCAAGTATGTATTAGTGCAGATAGATAAACACTTTCATGAGAATTGGAAGTTGGCAACCAATTATGCGAATGTGGCATGATAGAAATGATCTGCAAAGCTTCTCTAGTGGGACAGTGTAGTAGATGACTTGCAATCACGAATACCAGTAGCCGGAAGTGTATGCTTGCAGACAACAAGATAACTAGAAAAGCTTCATTTGACCACATGAGTATTGAAAAGAGCTTATGAGGAACCAATGCAAGGTCCCCAAAGTCCATTGCCCCAAAGCCAAAAGCAATAAGCCGTGTAATCATGAAATCAGACAAGTGAAGTGAACTGCTCACAGGAGAAGAATAATTTCCATTATAAACACCATACCCAATATCAAGGCCTTGTTTCTTAGACTTCAATGACAGCTGCTCATTGATATAGATAACCATGGTATTTCCAAGGAAGAATGGACAGCAACCATCTTCTCTCAATATGTTGTCCCGAAGTGGAGGTGATGAATGGATAGCAACCATAAGTAATAAAGAAACCAACTTCCTCACAATTGCATGGGTAGGTGAATTGAAATTAGAAGAGCTCGCGGTCACTAAAGGCTCCTCCTTATGATCAGTTTGAAAAGTCTTCTGCATATAAGTCATCCATACTACACCATTCTCCAGAGGGTCAGAAGAGTACCTGAGGGGATACAACTTTGATATGTTCATGAGAAAGTCAGTAGAACAAATACGTGTATAAAGGACTGCAGATGTGAAGAACTGCCTCATCATTATAGCAGCTTCCACAACTAGAGAATGATGCTTAGAAAGAATGCAGGCCAAATTTGGGTGAATCGAGTTGTCACTAGGTAGCACAAGGGGATGAGTCCTTAATACCCTTGGACTTGCAGCTTTCAAAAGAACAGATTCCTGTAGTAACATCAACCGTCTTTGTGTTGATTCAAGCATGTGAGTCTTAGAGCACCCTTTGTAATGGTTCTTTTCCGTCTCAAAGATGAGAGAAGGGTCAACATGAACGAGCAAAGTGACTGAATCCCCTTCCATCTTTGACGTGGGAATAACCCTTTGAGGAGATCTCACAATTTGCCTCTCATTGCAACTGATAACAAACAGAGGCTCATTGTTTCTATAATGAAAACTAAAACTATGCACAGAGACAACCATCAGTGAAGGATCTGAGTGGTGATATGCATCAATCTGGACAATGGAAATGGTAAGTTGCTGACAATTGGTAGCAATTACAACTTTCGGTGGATGTGAAGCTTTCATCATTGCTATTTCCATAGACATGTAGCAGCTAGTAAATGATTCAGACGCCAACTGACAACTGAACACTTGAGAAACACAAACAATTGGCTCGTCACTGTAACCCAAAACAATCATGGAAGGAAAAGATTGTAGAATAGTATCAATGCAGTAGAGAGCACCATTCTTAATTTGCGCAACGAGAGTGTCATACGGGCCTTTCATTGAGTCACCGGGAGACTCGAGATTAGGTTCAGAAACACCAAAACTAAAATTTGGCTTCGAGATTAGCTCCCACAATTGCTTCCTCATAGCCACTGTTTTTGGAGATAAGTGAACCTCATCCCACCATAATGATATCATGCAATGCCCTTCTGGCTTATCAAAATTACCCAACTTGCAAAATCGATACACCAGAACAAAATCCTGTTTGTAAAATTTATCCTTCATTGTTACCTGCTGCACAAGAGTAGAAGCAGGGCAATGGTTGTCCTCGTTACAAATGAATCCATCAAGGCTAGACCCATACTTTTTGACAGTCCCGAGTATGAGGGGCTCAAGCATATCGCCCAATATCGACCCTATGTCAGTGACATTGACATCAACATTAGTAACCTCAACACCAACATCAGCCCCTGGCGCGAAAGTGGAGTAGATAGAATCCACAGTTGAGACCTTTACCCGGTCAGCTTCAAGAGGAATTTGGGAAGGTTTCGACTCGGTTAATGATGGAAGGAGGTCAAGGCGGACAAGTTCGGGGCTGACCGCGTGAGTACAGGCAAAGGAGGCACAAGAAGTGATGCCATTACAAACGACGACGTCGCTTGTGGGTTTCGGCGAGGCCAGGCTGACCTCATCGGCGACGGCTACTGAGGAGAGAACCTCATGTTGCTCCGTGACATCAGAAACTGGGACCAAGGAAGAAGGGTTTGTTGCCGCCAGGTGCGATGTATCGGTCGGAGCTGTTGGATCCATAGAGAGCTGACAAAGCTCCTCCACAAAGTCGGGGAAGAAGCTGCTTTTGGTCTTGACGACCCAAAGACCGTTTTTACGGTTCACCTGGGTCTTCGAGTCTTTACCCACAGTAGAGATCAGATATGGCTTTCGGGTGGCTTTGAACAGTCGTCGTATGGCTGCCATAGAGACTCGACGGCGGAGAACTCTCAGCTGCTTGCGATGGAGATAAATGGGTTGGGTAGGGTGGGAAATTGTAGGGTG
>TE_00001331_INT#LTR/Gypsy
AATTTCAAGAGGACTTGTCTTTACCTCATCAGTTTGGCAAGGTAAGCAGACTGTACCTTGATTTAGAGAATTTGCCCAATGTGGCATGTTTTGTGCAAATAATATACCAAGTTTGCTTTTCCAGTTTTAGTCGGATAATTCTGTATCAGTTGCTCCACCAACTTAATGAAGTAATTGTTTGATATATGATAACGTTCTAAAAGTTGACAGACGATTATACAAGTTATATGATTTGGTGCTAACAATTTTGAGTATGTTGAGGTCATGGAGGCCAAAACTCCAGAAGATATCTACAAGGTTTTGAACGTTTCATTTCATGTCATATATCTGACACTAGATGCATATTTCAAAATTTGCTGTTGTGATGATATACCATCATAAGATTTTAAGGATTACTGCATTTAATGTGCAAAAAGCTATGCTGCTCTAAGTGTTTTTTTTTGTTGGTAACTTATGTCCCTATCAACTTTTGCTATTTTTTAGTCACTCGATTGAACTAGGGAGTAAAATAGTGTTCTTTCACTCATCTAATTTAAGCAACTCAAAATCTGTCAATGAGGTATCTATATTCAATTTTCATGCTCATGACTACCAACTTTCCATATGATTCTATCAAGTTAATAATAATAAGTTTCGATTTGTTCTTTTTTCTGTAATCACATATTTGTGGGTTTCATGCTCTTTACGACTAGAAATAGTTTTGCAGGTCTGATGAACTTTTATCTTCTAGGATTGAATTACTGTTATTATGACATAAAGATGGATTTAGAACAAAGTGTGGATTTCTATATTTTGTTGGCCATTGATGATGTCATTGTAATTAGAAGCCTGATTCTTATTTTGTTCTATATGTTGTTCGCCTGGGCTGGAAAATAAAAGAAGTCGACGTATTTTAGGTAGTGGCCATGAAATAAATAGAAAAAAGAAAACATAACGAAATTGCCTCATCTCTGTTTTGAACCCAAAAAACCAAAATAAACCAAACTACACCCTCACTCTCTCTCTCTCCCTTTTCTCTCACCAAACTTTCTGTTTTTTCTTCCCTCTCTCTTTCTCCATCCGATGCTCTAGTCTCATCAATCGTCTCGTAGATACTGTGTATTGCATGCAGAAATACCTTGCGGATATACTGTCGGTTTTGGCACTGACCATATCTGCTGAAGGAGAACGGGTATGTCTATTATTTGAAGTTTGGTGTGTCTGCATTATACTTTTGTCGATTGAATAACTATTTGAACTTGTCGTATATAACAGCTGTGTAATGATGTCTTTATATGTCCACTTCTTTCAGGAAAGCTTACAGTTTAGATTGTTGGGTTCAGACGGTAATGTTCATGGGGACATGAGTATGTCAGGTTAGAATCTTTTAATTTCTAACAGAATGATATGCAATTAATTTCAAGAGGACTTGTCTTTGCAGATTTGATTGCTCAAGAGGACTTGATATGCAATT
>TE_00001370_INT#LTR/Gypsy
AAAGTATGACATCTTACTATATATAATAGCGTTAAGGAAGTAGTACTGTTCATTCCGTGTTCGGAATGACGGTGCTGCTCCTGAATGGGTTTTATTTACTTCATTGCCATCGTAATGTGTTGGTCTGAGATGCTGCCAAGTATCCTGGCTGTGGCAACGGACCTTGCTTCCACGAAAGCCTTACGCTTTTTTACATGCAACATGCAGCGAGTATACAAGATCGACGAAGCCCCCTTTTCATCGTCTCTTCCTTCCTGTGCTTTCTCTCTGAGCTCTCCACCCGGTTCTTTCCTCGCTATGCCCCGGTAGGAACTGAGGGAATCACGTTCAGCTCGCCGGAAAATTTTCGATCCCAGTTCCACATAGTTCCGATCAGCTTCCATTAGTATGAGTCTGTTTCCAGTATGGGGATTTCTGTTTCACCTTCAAAGATCCATTCTTCAAACCGATTTGATACATATAAGGCGGTTCTATTGAATTTCAGTGCAAACCCATTTGATCAACTAGGGGGATTCCAATTCATGCATCTTTTGGGTAGTGAAAATGAATTTGGGTTCTCCATTTTTTGTAAGGTATGGTTAGTTTCCTTCATATTTTGCAGAATTTGGCCGCTAATTTGAGTTTTATGCATGTGCTCAGCTTCAACCGTGCAAGATTCGAGTCCTTGCTCAGTTTATGTATTCCGTGTAGTCATTGGACAAACTACAAAGAATGCACCGTTAGTCTCTCTCTTTATCTCTGTTATTGGAATTTGTTTTTCTGTTGGCTAATTTCAATGCCATGAAATTTTCAGACAGATGAGGATTCTAAAGTTTTGACTCACGCAAAGCACAAATGGACTACCAACTGCTAATGCCTAAAGGTATGTTCAGCTTGGGGGAAAAAAATCTTTTTATTGCATTAGAACATCAGAGTTGCGAGTTGTGACGTGCCTGTTCATTGCAAAATGGTAAAATGGTTATAGACGTCCTTGGGTAAACAGAGGATTTTATGTCCAGTGGGAACAATTTCCATAAAAAGTGTGGAATTATTTACAGCTGAATTGTGACTAGGTGTATAGTTTGAGTTTTGTCATATGCATCGATGAGGTAGGGATTTAAACCTCCTTGGCTCTGTTTCCAATCCTTTTTGGATTCAATGGTAGCAACGATAAGAGTGGGTTTCATGTACCATGCTAAAATTCTAGAGGATGCATAATACCTTCCAATGTGGGAAGTTCCAATACACTCTCTATAACACAAATTCACCTCTTAATTAAAACATTAGTATGAGATCATCCATGTTAAAATGAACCGTGAAACTGATGTGAAAGCAACGATGAGAAAGAAGCAAGTGTTTATGGTTTAATTGTTCATCTCTTTGTTTCCTCTTTTATGTTCATCGATCACTGAGATTTGTTGTTCAGTTTTGCATAATAGGGTGAGAGAGATAATGGAGCTGAGGAGGTTTTTGTGTGTGTGTGTGTTGATTTACATCCAACAGCATATACTGAAAAATGTTGCTTTAAATCCCAGTTCGTTTTTTTTTTTTTAAACCAATCTGACCAGTCTTTCATTGGATTACAATGGTGCAGGGAGACTAATCAGGACCTGGATGCTACACAATATAGTACAATATATGATTCACCACTTGCTGGAGTCTTTAAAGAAAACTGAAAGGCTACAACTATTGCATAAGCGTGGTCAAACTAGAAGAGAAGAGAAGAGAACAGGTGAATTAGACGCAGTTCAAGTGGAACACCTCTTCGCGGCACAGAAGAAAAGATAACAGACAAACCAGACAGGTTCAAGTGGAAGTGGAACAAGAAGCGATCATTGCCTGACTTTTATTTGTTTGTTATTCTTTGCCAATGTTTACCTATGTAATATAATGAATGGATATAACACACTATCTTTCCTTTTCATATGTGTTCATGATACTCGGAGTTAAACAAATGCATCATTATAAGAGTTACAAACAAGGGATGATATAACACGTACTTCTTTTACTTCTGCCATTTGGATTACCCTAAAATAGAGTGAATCAAACCAACGATTGCAGCAGATATTGTTAGATATTCCTAGCCCGCAGCAAGGCGCGGGTGATTGACTAGTGTATATAATTGCCTTAAAGTGGTAGAATTCCACCTTAGGATTCCATTTCTATGGGACCGACTATACGTTTGTTGGAAGAAAAAAACCATATCATTTATGATTGATAAGATTTTTCTGGGTTTATAAACTAGCTATGTATGATTCCTCAGTTTTCTTCTCCAAATTGTGAACCATACCCTTGAAAATGTGCCTTATGCATACCAAGCAGAAGCGTAGACTGGTTGTCAACTTTGTTTCAAGTAATATACATAGGTGAGTGATGTGAGTCCATACCTACCACATTGAAATATATCCCATATAATTATTTTCACACTCCATTTATCAACTAAAAACTAATGCATCTAAGAGCATCTATCTTAATTCAGTCATCTCTGATAATCACATTTTAGTAAAATGAAAAAGAGATGCAACTTCCACCTTCATGCATGCTTAGTTGGTCATGAGTCATGACTCGTTTCTGCGTCTTGTTCTTCTGTTGGGGATCATGATATCAATGTTTCATCTGCTCTAGAATCCGAGAAGGCCACATTGACTCCTAATGGAGGCATTCATTGATAGCCTTCCTAGAATAGCCTAGCTGGTGTTTATATATAACACCAATGATCTTGTACAATTGTACTTCTATATTCCAATACAATTGTGCGCGGCGTAGCTGAGAGAGATGAACGAGGTTGAGGCGAGGAGAAGAAACAAGAGATTTCAGTTGGGCTTACACAAACCCGTGAATTTTGGGGGGTTTGTGTAAGAAGGTGTGGAGAGAGACACGAAGACTACACAACTTCATTAAAACGAATCTTGTTTCACCCAAACACAGGACACAGCTTATTTGCTTACATAAGCTAGTCCAGTCCTCGTAGACCCGTGTAGCAAACGAGCTACTACAGTTTGCGGTCAAACTCAGCAAACTTAGAAACTCCAAATAAAGAATCACATCTTCCTTTAAACGAAAGAAAGAAAGGAAAAAAAAAAAATCTCCAAATAAAACTAAAGCTAACAAATCTCGAATCTTCCAATTTATTCATATTAGGAAAGTCTGACCTCCTCCTCTAGTTTTGTTTGAGAATTAGAGTTTCTTGCTTTTAAGCATTGATCGATGAACCTTCACATCTTTCAAATGAGCTTAGAATGACCTTCCTCTGTTAGTTGCACAAGCCCTTTTCAATATTTAGGTTGAATAACTCTAATTTAATTAGGATTTGTCAAATTTAAAGCGACTTCACTCTAATCTCTTTGTTTTTTCGTCAGGAAACTATGTAACATGTTATAGTCCTGTCAGAAAACAGTTTCCTAACTCTAATCAATTAAGAAGTCGTATCCTATAAATACATCGTCGCAGACTCGTATTTTAAAGGAAGTTTTGAACTACCGATAAATCAAGAAACATCGATAGACTCCAACCAAAACCGTCGACAAAGTTATCAAAGTTATCGCCTCATTAATAATCTGACTACGTAACATTGATGGTGGTTGCAAACACTTCGCCTCACTGAACACCAAAATTCGAAAAAATTTCAATTTTGAAATCTAGGTGCGAAACCGAAAAGGCATCTCTCAATTTTCTTAAATTTTCTTTAAAATTAAAAACAACCCATTGCCCATTGTTTTCGACCAAAATTAAATCTCATTGCCCTTGGCGTTTAAACCAAAACAAACTCACACACCTTCTTCACCAAACCCCCAAATCTCCATAGCCGTTCTCTGTGTCCGAAATTTCAAACCCTAGAATGAGGAAAGGAGCCAAGCGAAAGGCTCGCCCGGCGGCGACGGAGGCCAAGCCCAAGCCCAAAGCCACCGCCACACGCGCCAAGCGCGTCAAGGCCTCTCAGCCGCAGCCGGAACCGGAGTACGTGGAGGAGCAGGCTCGGGTTCTGGTTTCGGGTCGGGGGTTTTGGGGAAGGGGTTGGAGAGGCTGAGGGCGGCGAATTGGGAGGTGGGGGTTTTGGGGGAGAAGGAGTCGGCGAGGGAGAGGAGGTTGATGGGTGGGAGTGGATTTTGGGGTTTACGGATGGGTTGAAGGAAGCCATTGGAGGAAAGATGAGAGCTTTGGTGTGTGAAGCGCTGGGGTTCGACGAAGATTGGAAATGGAGTCAGGAAATGGGAGGGGATCAATCTGTTTTGGGCCTTTAGTTGGGCTTATGCCGGAACTTATAATATGGGCCTCCATATACTAAGTGCTTGAATAGCCGATTTTGTGAAAGTGACTAATATCTTCACGTTTTTGGTTTATAAGTTGAACTTCTGGACATCCGTTCCTTTCGATCAATACCCTACACTGTAAAATTGGGGAAGACTTGGAAGTCAAGCCATCCTATCTATCACCACAACCAGCTCAGAATTCCTTAGCCCCTCTAAAGGGCAATTATATATCTTAATAAAAGGATTTTCTGTTACTTCATCGGATCATCTGAGTTTTAAACTTTTAACTACTATTTGAACTCTGATGAACTGAGGCATTGTTGCTTTTACTGACATAATTCAAAAACTGAGGCTCTTATGCATTCAACCTGATTTAATGAACTATTTTGAGGTTCCATATTAACAATGCCTCAGTTTGATGAACTATTTTGAGCTTCCAAATCAACATCTACATCAGATATTCAAATTAGTAGGAAATTTACATTGAAGAAAACAGCCTTCTGCAGATGGGGAAGACTTCATAGTCATGCAACAACCACACATCTCATGGTAGCCTCTTTCCACAGTAACCTTGAAAGCGACCAATTCCATCACCACAATATCATTACCCCTCTTGGCGTATAAGAAGGGGTATCCTCATGTCACCTCATCTTCTTCAAACTCAAATTACAGATGATCAAAAAACCAAGTGATATGTGAAAGATAACACACGACATATACTTCTTAAATTTTTATGCTACTGCGGTCTGCATGACTCCATAACCATGCATCTAAGCTTGTCAACAAAAATCATTACTAGAAAATAAGTAATTTCGGCATTCGACTAATATCTTCAAGTTTTTGGTTTATAAGTTGAACGTCTGGACATCCGTTCCTTTCGATCAATACCCAACCAATATAACATCACACTATAACATCACTGGACATCTCTTAACTACGAGTCGGTTTTTCTCTGGTGGGCTGTTTAATTTTTGGAATGTTGGGGGAAGACTTGGAAGTCATTATTAGAACCAGCTCAGAATTTCTTAGCGTCTCTAATGGGCAAGCTCCATGATTTCCTGAAGCAATTTTGCAATTTCTTACTTTTGAACACAGAGCCTAACTTCCAGTGTGACCGACTCTCATGGTCCTTGTAGGGCCGGCCAAAGTCCTCTGCATTCCATCATAATATTTCTAGTGGTTACAAATCTCAGACGAGTTAATGAGTTATCCTCTTTCACCTTATAAAAGCCAACATAACCATTAAGAATTCTTCACATAACCACCAAGTTTTCTGCTAATCCATAGGCGAAAGGTACTGAAGAAAGTTGGGATAATTCTCAATTGCAATACACACAGCTCAGTTGTTGGCTAGTAATTAAGGAATAAGGTATGTGTTCAACTTTGCTTCAAACTGTTCAGCTTTCTTTTTCTTTTTCTTGGGAAACTTTTGCCAGTAGAAAATAGTTATTTCAACTTATTGTCTCCCTTCTTTGTGCAGCATTGTATCTAAGGCCTTCGCCATGGAAATCTGCTGGAAGAAGTAATCAGCCTTTTGAATATAGTGAAGACAACTTTTTCTATGCAACCACATCCTATGGAACTGAAGCATGCATGAAGAGAACTGTCTTTGTCTTGTTCCTGATGCTAACCTCATTAGAGATGTTAGAGAAGAATAAGTCTCAAACAAACTGTGTTAGACTATTATGGAGAGTACACACGATATAAAGTACTCAACTTGAGAATGTGATAGCTTTTTCTCTTGACAAGCCATAGGTACTGCACTTTAACATCTACTAATATTTGTTTGGTCTGTCAGAATTTGTTAGGGTTGTGTTTCACTAATAGTGTCATTTGATTTCAGATTAAGAAAACTTCTCTGAAGTAGCTCAATCTGTTCCAAAGGTACTTTTCAACTCAGCTTTCATTTTATTATTAAAATTAATCAGTTTAATTATGTTTTGTATTTATAAATTTTGTGGCCATTTGGTTGAAATAACAGGGAATGGTAAAGAGACTTGGAACGGGAGGATTTCCTAGATTAAAGCTTTTGAAATGTTAAGGTGTGAAATATAATGCCATCATTTATTTCATATACAATGATAGGTGATAGTGAACAAATGCTTGAATCCATTCTTGATGATTCCATAGAATATGAACAGAGAAAGAAAGCAAGAAGATGATATGGCACACATGGATAGATAATTACGCACCACCATAAAAGTAGGGACAATTACAAGCATTCACTACAGTTTAAATCCCAATATAGTCTTACATATAAACCACACGGTCTCAAGCCTTGTGATCTAATTATCTAATCTCCCAAATTGGTTTTCCCAAACTCTTCCTCTTTTTCTTCCTCTTCGTCTTAGGGGCAACGCTTGGCTCAATTCCGATGGCTCCTTCGCCTGCCAGGTAAGCTTTCTCATCCCCACAATCGGCTCCCCCTTCTTTTCTTTTCAGCTACTCACTCATCTTCTTCCAGCTGCTAGCTACCTCATTTTTCTGTTTTATCTCTCGACGACGTCGTTTACCTTGTCATGTGTCAGCCGCCTTATCTTTCCATTTTTTAAATTAGCTGTCCTTGTGTTAATCTTATTTACAATTTTACCTCTGTACTTACAAAATTTACATATCCAAATATTGAATCACTGAAATGTCTAACTAGTTTAATCAAACGGCATAATCACACACCACTAGAGAAAGTGTATTTGTGAAGTTCATAAGTAAAAGGTGATAATGAGATGCACTAAAATTGGGGGAGTGTTCATGCAAATTTGTTTAATAAAGGTTATGTGAAAATTCTGTGAAATAATTAAGGGTTGTTTGAATTTTACTATACCAGTAAGTTTTGTAGCTCAATGATTATTCTTTTAACCCCTTTTGTGTTGTACAACATGGAACAAATAAATGTTTGCTCAACACAAATTAGGCCTGCACCATCACCATCTATCCTAATGTGGTAAAGCTTGTCAATGCCTCTAGGAAATGATTTTACAGACTTTATCCCAAACATGTGCAAATGACGCTTAAAACTTTGGTTTGCTTACTAACTACGGTGGATTAATTCTGATGCAGAATCGGTCAGTCCGACTTTGTTCTTGATGTTTTTGAACTATTTCATCATTTGAGCCTTGACAAAATTAATATTCATGGATTGGCAATTTGGCATTGATGCATAGATTGAAACAAAATATGCAGACAATG
>TE_00001402_INT#LTR/Gypsy
CTGCAGCCACTGGAGGAGTGAAGAAGCGTCGCCTATTCAGGCCAGGAACTATTGTGCCTCGAGAGACCGGCAAGTACCAGAGGCGCAACAAGCCCCCATTCAAGAGCTCAGTTGTGCCTAGTACACTCGAAAACACTGTGTTAGCTCACTGGATTAGCAGCACCGTTTGGGCTCATTTGTCACATGAAGCTGCTGATACATACAAAGACTTGAATATGATGACAGG
>TE_00001546_INT#LTR/Gypsy
CAAAAGTGTTTTTGGAAAAAAAAAATACTAATAATATACAAAACACGACAAATCCCGGCGGGTTCGTGATCGAGCGTCTCCGCCTCATTTAATGAGCTCTGAGCGTAGCTTTTTCTTTTCCACAACCACTACGAAGCACAAAGAGAAAGAGAAGAGAGAGTGAAAGAGAGAGAAAGAGAGAGAAAGAAGAGGAGGAAGAAGAAGAAGCTAGCATCATGGTGAGACCCAGGAACAACAACAAGAACCAGAGATCCAAGAACCAAGAGGAGAACCAGGAGAAGCCTTCTGCTATGGTAAGTCTTTTTCCTTACTCTGATGTACATTTTAGTTGTTAGTTTAGGGATCTGGATCTGTCAGTGGTGTTTATTTTTGATCTATGTAATTCTAGCTCTGTTCTGTGAACTGTTCATGTAATTCTAGTTCTAAGTCTCTGTTCTGTGTTTGTACATTATTATTATTTTGCTTTGATTTAGATTTGGATTTGGACGTGAAATTTTAGTAGTTATGTGTTTGATTGGATTTTGTACATTAGTCTAATTTACAAGGGAACTAGGCTATTGGAGGAATATTAGAGGAATATTAGAGGTATGGCTGTGGATGTTCTTTTTGCTTCTTTGCTTTGATTTTGATTTGGATTTGGGTTGTTATGTGTTATGCTTAGGTCAGTGGGTTTGGATTTTGATCTATGGTGTTTGAGAATTGAGGTACACACATTGTTTGGCAAAAAAAAGGAAGTTACAGAGACTTCATTTACTCTGCTAATCTACTTGTTTTGTAGATGGTGTAGTGTAAATCTTGTAACACTGAAGCGAGAGCAGAAGACATTGAAGCACACGTCAAGTTTGGATGCGATAATTCAATGAAGCAAGCGTCACGCGTCGCAACGATCGAGATTTCTTCTGATGGAAAAAAGAAAGTCTTTGTGTGTGGTGTTTGTGAAACGATCCCGAAAAGATCATTCATCACTCAGCATGATCTCACCCAACACAAGATTGACAAGCATGGAACTCAGTGACTATGTCATGTTACTATAACTTTGTTGAACTCTAGCTGATGAACTTGTTTTCGTTTTACATACATGTTCTGTTCTTGGTGGACTACGCTTTCCAAAAACAAATATTTTCAACTGATAAAGCCTCTGGCTCTGATACACTTCTTTAAGCTTTCAAGGTTATGCAACTTGCTATGCCAAAGAGCTTCTCTAGTTATGAGACTGACTGGAATGTTTCCAAGATCTCGTTTATGATATGGAGTCTCTGGGGAGCAAATACTATGATCCTGCATTGCAGCACTATGTCATATTCTCCACCAATGTACTTGCATCATTAGTTGTAATCAACTCAAAAGGTTAAAAGCGGTGGTCGATAGGTGCAATCCAATCTTATGCAAAATCAAATATAAAACAGAAAGAGCCGATGAAGTCCTTTTTATTCATAAGTTAAACAAATGCCTAGGTATAATTTTGTACTAGCAGACTGAAAAACTGATGATTATACAAAGAATTAAAGAAACATCCATAAATCTCAAGAAAGATTAGGAGACAAACGACAAATTTTAAACAACCAAAAGGCTTGTAATTCATGTCAAATAGTAGGCAAAAGCTTTTATTCAAACAAGCCTTCTTGTTTTGCACATCCTGAGGCCATAAACTACTGCTGAAGCTTCAGTAGCAAAACCATAAGGGGAAAGAAGAGATGGAAAGGATCGGTGGTTGGCCTCGCTTTGCTTTCTATGCTGCTGGTTCCTCTTCTCATCCTTCTCTGAATTCAAAATGGCTTTCAAGGTTATGGTTCGGAGCAGCCGAATTCGACTACTCATACTAACACTAATCATCATCAAAGACAGTTCTGACTATAATATAGATGTGTCTTCAGTAACAAAAGCTGCGGTGCTGCACTACAACGGACAGATGAAACCTTGGCTTGATTTAGGGATCCCAAATTATAAGGTTTTTTCTGGAAGAAATTTGTGAGGCGAGAAGGATCTCAACTGACTGCAAGGTATTCATATATAGTGAGCCGATTGCCCTTGTTTATATAATCATGTCTGTTAGTGTTTAAGTGGCGATTGTGTGTAGAATCTCAGAACGTCGGAGATTGAAGATGGGTCTTTGTGGAGGTGGATTCTGATGCGGTGGGCATGAAGCACCTTGGTTGAGGCCAAGGTGGTTATCCGTGGTTTCGGCGGCGCTGCGGTGGTGCTCACTGCTCAGGTGACGCTGACTGTGTTCTGCGCGGTTCATGAGTTGTAGATGGAGGGAAAATTTGAACTTGCCCGGGTCACAAAATAAAGGCCAACTCTTTATGGGCCGGGTTTAGTTACTTGAATAAATTTTGTGGTTTCTGTATAGGACCTTCACACCTTTTTTTTTTTTTCGGTCGTATTACACTATACTTTGTCGATTTTTAGTCTACAGACCCTATGGTCTTTCTCTAATCTCGAGTAACTAAATTAGCTATCGTACTCTTGAATTCCCTATTCCTGTTATTTAAAAAATAAAATTTATTGCACGAAAATATCGTTAAAATAATAGATACGTCGTTATATGTTACGTTAATCTCTTTACTCTTTAAAGGACCATGAAAATTTACTTTTCTTTCTACAAAGACCCAATCTCAAATGCAAAGGATTGCACTGTTGCAGTCATATATGGTTACTTAATGGAGCTGGCTTTTATAAGACTTGATAGAGATACAACATGGATTTATATTTACGAAGGAATTAGAAATATACAAGATCTTGTTTATGTGGAAGATAGATTCTTTGCCATTAGTGATTTTAACCAACTAGTGTCTTTTACCCCTCAATACAACCCGGAGGACGATTTGAAAGTGGCTGCACAATATTTTGAAGAAGAGGAGGAAGCAGTCATCAAGAGATATCTGGTAGAGTTGAGTGATCATAAAGAACTATTAATGGTACACAGGTATCTAGATATATAATAGACATAACATACATGGCAAGCGTTTCACAACAAAAATCGAATTGTATACACTTGACGCTGATAAGCATAAGTGGACCAAGATAAACAGTTTGGGTGGCGCTGCTCTCTTCTTGGGGGAGAACTCGTCGATATCTTTGTTGGCTTCAGAGGTGTTAGGGTGCCTGCCGGATTGCATATGCTTCATACACGATTTTAATAGAGTACCTTGTAAGCGACCTCGTGATTTTGGTTTGTATAACATCAAAACAGAAAAGTTCTTACAAATTGACGACACACAAGCGGCAACCCTAATCAAGATGAGCAATCGAACACCAATATGGGCGGTGCCAAACATCAAGTTGTAAAAGGGTGTTTTGCTAGTTTCTTTGTAAGCATATTTGTGCTTTGATAGGGTTTTTTTTTTTTTATATGAAACTTTTTATGACAGCGATATATTTAAGTTTAGGTATGTCGAATGTCTTGATAGATTAATACAAATCTAATATTATGTAAGCGATAATTGTAATGTGCATGTTTTGAATATGACAACGTACGAACGTTGGTCGGATCTTTGATCTCATTCCAGTCTAAATTAACAGTCAATTATGAAACTCTGTAGAAGAGTAAGAAACGTTTTAGGATTCTAGAAGAGGAGACATTATGCATTTCTTACTCTTACACGCAGCCCTGAATTCAGAATAATAACACAACATGCATGCTATACTCCTTGTTTCTTCTTCTCCAGAACACCTTCTTGAAAGGTTTCTCCAGGCCACCTTTTTCCTCTACAACTTTGTCTAATAGTGGTTCTAATTGTACTGTTCGAGGTGATAATGGTGATATGGGAAACAATGTTGTTGGTGGTAATATTTTTGAAGGTGACAGTGGTTCTAATAGTACTGTTGGAGGTGAAAATGGTGATATGGGAAACAATGTTGATGGTAGTAATATTTTTGAAGGTGCATGACAGTGGTTCCAATAGTACTGTTGGGAGCAGTAGTGATTCTAGTGGCAGTAGTGGTTCTACTGGTATCAATGAGAATTTGATTTCTGATATCAATACCAATGAGAGATTTATTTCTACTCCTATTTTACCTCAAGAACTGCAGTTTGTTCCTGATCCTGCTACCTCCTACAATAATCACTCAATGTTGACTCGTGCAAAGAATGAGATTTTTAATAAGAAAAGCTTTGATGAATTTTGTGCTTACTCTTGCATAGCTCAATGGAATGTTCTTGATGAGTTATCCTTTTTCAGTGGTTTGACTTCTGTTATAGACGTTGATGTTGCTAAACATTTTAAAGCTGCTGTTGGTCATGTTGAATGGGAAAATGCTATAAAAATTGCAGTATCAATATGTAGATTTCTGTTCAACACAATTGCAGTTATCTTGTGAACTTCAATCTGCTCAAGATCAAGCATCTAAACAACTTGCCGTGCCAACCAGAATCAAAGATGGATTTGACAAAAAGATGTCGTGTCAAGATTTGTGTGCTTTCTCATGTGTTACTTCACAAAAGATGAAGCAAGAGATTACTTACAGACACAATGATGTGTTCATCTGTCCAGAAAAATATGCAAAGGAGTTAGTTCATGATGCTGGTATAGAGCTATAGATACATCAAGATCTTGCTCAGTTCCTTGCGAATCACATCTTCAAGTGCTCAAGAGTGAAGGTAGTCATGGTACTCTTCTCATCAGTGGTCTTTCTTTGTTAAGATGCCTTGTTGGTGCTCTCCAATACTTGAGTTTTTCAAGACCAGATATCCTCTTTGTTGCAAATCTTGTGTGCCAGTTCTTGACAACAGCTGCATATGTTACTTTTGCTAAAAGGATGCTCTGCACAGTTATCAATACAGCTCCAATCTCGGTTTGGTTACCCCTACTGAGATTGAAGGGAGGTGTTGACATGTCGTTGCTGATAGAAATCTGTACTGCCATGTTTGTCATTCTCTTTATGTGATGTGGCTGCCTTGCTGGCTTTTCCAGCTATAACAATATGCTTCTAGAAGCTTTTAGTCTTTTATGCTTATGTTTATAAATACGTTTTGGTTGTAAGAATTTCTTTAAGCTTGCATTAATTGAGAAAAGCCTGAGATATTGTTGGTCTTTTCTCTGTGTGAATTCTTCATCTTCTTTCTTTAAATTCTAGGTATACAGTAGATTTGAGTTATGAATGTTATGTTATCACTTTCTAGGTCAAAATAATTACAAAAACAAAATCATACAAAAACCTCCACCAAAAGAAAAAACATAAGACAGAAGGCAAACAGTGATAGAAAAAGAAAAATGCATGCATGAGAGATAGAGTTCTTCATGTAAACGTCTAGCTAGGTTAGAAAAGCATCATCAGAAGTTCAGAGAAAAATTGAAAAGCTATCATCTTCTTTAGTCTTAATTTACGTATATATGGAAATTCCAGAAACGATATCTAAGATATCAATCACGTGGTAAGTATTCATATATTGAATTTCTTCAAAGTTGCAGAAGTATTAGATTTTGTCACCTTGATCAAACCCTTAAGTAGGTGAAATGAACCCTATGTTGCATCACCAAAACAAGAAAAGAAAAAGAAAAAGAAACCTCTATCTTGCTTTGCATTGATTTTGATACGACTCTCTGTTAGAAAGTTGCCCACAACGGAAAGTTAGTTTTTCTTGTTGGCGTAGGAACTCATGGAAAAGGAAAGTGTGGTCTGGAGAGCGAGTACGCCCGCGAGTAGAAAATCAGAGAATCCCTAACCTCTGTTTGAAATAATAAATAAAAATGAAAATAAATAAAAGGCAAAGGGGAGCTAAATAAACAGAGGGACAGGGAGAGCCCTCAACATCATAAACAAGAAGAAGTTGAAGCAGACGGGGATAGGTACCACCCTAAAATCCAAGCCAAATCCAAAGAGTGAGCTCAACAGGACAGAGCCTCTGTCTTGGGGAGCTCAACAAGCCACTGCCCTCCTATTTGTGCTCTCTCTTATTTCAGGTACTTAGCTAGCCTCTCAAACTCTCTCTGTTACTGTATTTGGGAATGTGGGTTTTTCAAATTTTTGGGATCTGGGGTGGTTTGTTTGAAGCTGAATTGTGATGGGTTGGGTTGAATTTGGGGGTTTGTGGATAAAGTTTGGAGCTTTGTTGATGGGTTTGGGTGGTTTTGGGAACGTGGGGGTTTATTTGGGAGTTGGAATTTGAGTGGATGCTGGGAAATTTGGATCTGAGAGGGTTGGTTTGAGCTGAATTTGTGGTGGGTTTTTGTTGGATTTGGTGTTTGTTTGTAAAGTTAGGAACTTTTAGGTTGATGGATTTGGGGGCTTTTGGCTTTTTGCGAGATTAATAGGGCAGATTGGGGTTGGTTTAGGGGATAGAGGTTGTTATTGAAGATTAATTGACTGTTCTGTTTGTATGAATTGTGGTAATAGTTTGGTTTTTCACTTTTTCTTTTTGGATAGTAATGAAACAATTTGTTTGATTTTTGTAATTTCTGCTTGGTTCTGAAGCTTGATAAATTCCAAAAACATAAACAGTGTTAGTAGAACCAAAGGAATATTTGTTTCCCAAAGTATTGAATTCCATTGGTGAATTGTTTAGGATCGGTTTGCTTCTCAATTTAAAACCGGAGACTGAGTTAGGTAATTGATATTTCATCCAGATCCAGGTGTCCCGGTCACAGTTTGAAGGAATCCCCAGCTAAAAGTTTGAGCCTTTTATTGTTCTCAAGGTTTCAGTTGGAGCATTTGTCAACTTCTAGAACTACCTGCCTGGACGAAGCTCCTCTTCTGATTTCGACTCATGTACGTTTTGGTGAATGCATAACTGAAGCTAGGGAATCTGATATCAACTTAGTACTTGGGTGCTTTTGTGTTCAGTTGGAAAAGGGTGGTGAAACTAAGATACTTGGAAAGAAAGCTTCTGAGCGACGATTGTCTGATTCGTGGTTGAGTGAGGAACTGGGTAGGTTAAATATTGATTGCAGTAACTGTTAAATAAAACCCCATTTTTCTCAGGCTGAGTTTGCTCAAATGTGATCTCAGATACTAAAAGCTTGTAGCTGTTAAATACAGTTACCCATTTTGGATTCTATTTGCATATTTGAACTGTGGGAGGTGATAACTCAAAACTTTTTATTCTTGAAACTTCATCAAAATATAGTAACATAGCATTGAATTTTAGCAGGGGGACTTATTAGAAGAATGACAAGAAGATTCTGTTTTGATTTACACCTTACATAAGATGGTAGGTTGGGATTTTCAGGAGCAAATACAAACAATGATATCACATCAATTTGTGGTCATTCATATGCCTGCAAAATTACTGTGCAAATTAATAGAGATTGATCTTTCCTAAAAGCTGTACTCTGTCCGAGAAAGCGATATCGTACTTGTAACCGTTTTTGCATTGATGAGTTCTCCAAGTCCGCAGTGTCTTTGTGTTGCACCTTATTATTATTTTTTAGTTATATCAAATAATAACTCTTTCTGATTGTATAATTGAGAAAACTGTTTCTGATCTTCTCCTTTTTTCTTTTGCAGGGCTGTCGTTCCGTAGCAATGGCGTCTCCAATTGCCTGGAATTCTCCTCCCCTGTTTCCTCAATGCCAAGCTTTGCATTCTTCAGCCCTAGTTCTATGGTTGAGGAAGGTAGTTGTTCGTTGGAGTTCTCAGCCAGCATAGATGCAGTTCATCAAGGTATTTTCAATTGCATCTTCTAGCTCCCTGCAGTATTCATTAAATGTTTCTCATCTAATATCATATTGATGCATTGTGATGCAGTGACAAGCTCAGGGAAGTTGCTCCTATTGTCAGATTCCCTTTCATTTAGACTTGAAGCTAGGGAAGTGATTAACAGACCAGCAGAAGCTAAAAGATCTGGTGTGACAACTGGGTGACCTGACAGTGTATCATGTTGCTAATTCCTGATGCTTAGTGCCACTTTTGATATTAGTTGCAAGTATGATGATAAAATTTGGCTTTTACCGGTAGGTAGAAAGAGTAAACAGAGCCAATTTGCAGAATTAACATGCTCGTGTGAAGTGATGTTAATGTATTCTATCATGTTCCCAGTGGGCTGATTGCTGATGCTTGGTTTTACTTTTCACTAGCTTTGAGTAGGAGGTGTGATTATTGATGTCTTGTAAGTTCTAATGGTTATGGAGAGTGATTTGTGGAGTTTAGTCATAAGTTGGAGGAGTGCCCAGTTATGGATATGAGCCTGGCCCTTGTGTATAAATTGATTGTTCACATAATGCTTTCCTAGTATGCAATCTTACCATTTGGTCTGTCTGTCTTCCTTTTTTTCTTTTTCTTTTTTTCCATGTGATATATTATTCAATATTCATGGTTTGCTTTCCTTACTTTAAAATACACCATTCTATCACCCATTTCATGCACCAAAAGAAAGTTGATTATTTCATCATAGGCCAAATATACTAATACTGCTACATGTATCAGTGGAACCTTTGGCCAATTGTCTGATTTATATAGATTATAATCAATGGAAGCTTTGGCCAGTCTCTACATGTCTCTCTCTTTGAGGACCATTCCCATGTTTCTTTTCTAAGGTTTGTCTTTACCCAAGTGTCAATTGCTCAACCAAGCACTATAAAGATATTAAGCTTCCCATACAAGGATGAGGTTCTATACTCCAAACCAGCCTCAAAATTTTCAATGCTTCATCTGAGAAGGAAAACTGAGAAAGAGACGGTATTGCTTCTCAGTCAATTGTCATAGCTTCTTCAGAAACCCCAGTTCCTTCCATTCTTAGCCTTAGAATTTGATCTTTCTATGATGTCGACCCAACAATATACTCGATTAGTCTTTGTAATTTGTATGAATCCAATACCAAAATATTATTAACGATTTCAAGTTTTACAAGCACCACCAAATTGATTATGCTTGTATCTGACATTTCTAGTCAAGTTTTACCACAGTAACAAAATCCATCAATGAAGTTGAGAATATAACATCAATATACTTCCTCCAAAAAAAAAAAAAAAAAACCAACGTCATTTTGTGTTACGGCCTAAGTCTCGGTTTTATAATTCGAAGTTCGCGAGTGTGACGCAATATTTGCAAGATTTGGCATCATCGATTCAGAGGTTCTTTTTAATGTAAGCGAGGATCAAAGTTCTATTTCTGATTCTTTTATATCGTTAACCACAGTATACAATGTCCATTATATACCTGTACATTAACATGTAGCTGAGTTTGACTGCTTCATACAGGGTAAGAAAACTGCTCATGAAAACAATTTACAGCAATTCCGTTTTCAACTTTTTTAATTTACAGCAATTCCTTTTTCAAGTCTCTGACCAATATACGTGAATTCATCATTAAGTATAATGTTTGTACAATTAGGAATGCAGGCTAATGAAAGAAGATAGTAAGAAAAAAGGTCTACAACATGGGTAATCTTCATCGCTTATAGAGCATGATCAAAATCAGCCAAAATCACATTACATGCTGTCAACTTAAACTAATTGAACTATTGAAGGACAATGAGAACCATCAAATACTAATCCAAGGTAACATAGTTTGCTACCAATATTCTACAATTTCACAAGTTGTTACACGAACAATCAGATACTGGAATATATGAATCAAGTTCAGCTATAGCACCAAGGGAAAGAAAATAAATTGGAATTATGCATCATGTGAAGTGTTATATCATATATGAGAATACACTTAAGCTCATATGGATTGTCATCTATTGAAGAGTAAAATGAAATAAGTTATGAGAGAAAGAAAACTCAGGTTACTCATTGGCACATTGGAACACTGCATATATTTTATCGGAAACTAAACAGTAAACAATACACATTTCATATAAACAATATTATGGGAAGCATTGTCTTGCAGTCCCACCTACTAAGACACCACGTACACGCACAGACGCATATAAGGCAAAATAAACACATGGAAGACTTTTCAGTCATTGCACCTCAAAGAGAATGTATGAAATTGCATTCTAGATACCTTCAAGACCAACATCGCCAGACCAAGCTAAGCGTCAGCAGGTAGCATCAAACAAACCCTTATATAAACCATCAAGAACCATTTGAATCATTCCATATTCCATTACTTGATTCAAA
>TE_00001572_INT#LTR/Gypsy
ATCTTCCCCCCTAAAATAAATTTCGTCCTCGAAATTTCACTATTTGACTAAACGGTCAATACCCATAACATATTTTTTTCCATTCCCCTACATAGGAACTCGACTTTTACTAGTCTCGTAAATCAATTATGAAGCTAATCATTTTATGTACCAAGTGTTCCTATTTTACTAGGACACCACTCTACTCCGAGTAATTATTTCGCTTTCTCAAAACAAATAGGAGATAACAATATCTAATCTCGTTGTTCATTACACTAGTATCCCATCAACATGGTCTATGGATTACTTGATCCATATTTATTCATTGCATAAACACGCTATAATCTAGGACATTAAGTCCAAATAGACATAAATATACTTACCTACTCAACCAAGAAGTCAAGTCTTCCTAGACTTATCGACTCACCAATGAATGAGTCAATGTCGTCGTCAATATGTTTTACAATCTTCGACGACCAAATAAAAACAGAAGAAAATGTATATACTTACCTACTCAACCAAGAAGTCAAGTCTTCCTAGACTTATCGACTCACCAATGAATGAGTCAATGTCGTCGTCAATATGTTTTACAATCTTCGACGACCAAATAAAAACAGAAGAAAATGTATCTCTCTTTCAATCAAACATAAGCACAAGGAGATCAATTCTCGTAAAAGATCAACGTACACGATACAGGCTATACTTTTAGCCTTCCAAACCTGAAGTATGAGGAAACACTGTAATTGGATTCACATAAACCCACGATTTATCGCGTAAGTAGAAGGTATTTCATCACCCAACCTGATTATATATATATATATAATATTTATTTTGCTATTATCCAGTTTTATATTTTTCATCTAAAACTGCCTTAGAAACTATATGCAGTCCTTTTGATGTCATCTCTTCAGCCCTTGACATCTTTTTGTTCTTTGACATGTTTGAGTAGGCTAGGAATATCAATTCATTGTTGTTCTTTATAGCTCCATTGTCTGTTTCAGTAACCAAGAAAGAGAACTTATATTAGACAAAGTGGTAGGAAAACATTTTGTTCAACAATGCCCAGCATACTTGCATTAAATCAAAACTCACTGCATAAAGTAAATATTAAGGCTACAAATGACATCAAACATAGCAAATGACATGTACTAATATCTAAGAGTGTAAGAGAAACAGATTACCACATAGTACTTCAAGCATGGAGAAATGATTCTGCATAGAAGCTGCATATAACACACAAGGACACCAGAAAATAAACATTATTGGCAAAGAAAACAAAAGACCAAGTCTTGTTCTGAAGAGCTTTGCTTCCAAGTCTATTGTCCAAGTCTATACTTCTGCATAATGACAAGTTTAGCTATCCATGCACTATTGCATCCGAAACTAGAATGAATGAATAAACCAAATATCAACTAGAGAGAGGAAATTAGAAACAAGAAAAGAAAGCTATAAGGTTCGAATCTGCATACTCAAAGAGTTGTTTGCCATGGACCCTGTTAAACGCAGGAGAAATACCATCCCAAATAATTTAACAATCACAAATGCAATTGCATTGGTCAAATTACATCAAAGAGGGCACAAGATAGTCTTTCTAATTATTATCCCCATCAGATAAATAGAAAAATACGAGGCAGTCGTCTGCAAGAATTAACCTCTAAATGATGAAAACAATAGCGTACCGGTTAAGCACCCTGAGTTCTTTATGCACTCGCAAATCCACGAACTCAGTTCTAGTTATCATTTACGTGACATGAAATCTATGAATCATCGTACACGATATAAGCTGCTTTTCCAGCTTCCCACACCTCAAATAATGAGGAAAACACATTGGCTCTCTGTAGCCAGATTAACTTTAAGACTCACTATCTGATAATACCATAGTAAGTACCTTATACGACCCATGTTGTCATATCCTTATCTATGACCGCGTCCTTACATTACCATATCAATTCCTTGAACAAGAAGAAACGATAACTACCAATTAGATTATCCTAACTATGGCTCAAAATGAGCAATACAACAACATAGCACAAATCATGTTCTTTAACTCAGAATATATCATATAACCAAAGACTCAGACCACACGACACTATGTCATCATGGTAGTCTGTTAATTCCCACTGAAGATACTACACGGACTAGACCAGCACAATGGTCATTGTCCAGAATCTATTGCGCCAACATATATTTTATCAATCAAGGCCAATTTCAAATGCCTAAATCCCAGTAATTCACACTAACAGTATTTACCGACTCCATTCCAGAATCAGTTAGCAACCAAACTTCAATATAATCACCATCCAAAACCGCATATGCATTAACTCATACTTACTCAACAGAGTAATTCATCATTACAAATCATGAAATCCGATTAATAATAATCCAAATATGAAAACCACAACTTATATCAATAAGGTAGAAAACCATACCTGCTCACACCTGTGAGTCACGTTTACCGTTTCATAGAAGCATCATGCAATCCCCGCACTCAGCGGTAAATCTCGGCGCTCAGCCATTAACCCCACACTTGGTGGTAATACCCCGCACTCTCGGCGGTGAAAATCCGGCGCACGACCGTAAAACCTCGCACACGGCGATACTGTATCCCTGCCCTTGGCAGTCATCCCGGCACTTGGTGGTAATCAACTCAGAAGTCCGCAACCAGATCTGGCATTGGCAGCAATACCCAACACTTGTGTGGTAAAACCCGGCACTTGGCCGTAACCAGTGTGGTAACCCTACGCCCCCCAGGCAAGACGTGGTCGCACCCACACTAAACCCCGCACGTGGCGGTAACCCAGTACGGTATCCTACGCCCCCGGGGCAAGACGAGGTCACCCCCGTACTGTAAACCCAGCCGAAGCTGTAAATCACCCCACACAACATGCCAGAAGGGTATAACTGCCAATACCAAAGTTGAAATCGCCTGCATCAAACCACTTGCCAACATTAGTAACATGCTTAAACCGTTGCACATACTAATTGAGTTCCTATAGAACAATTATAATATAACCGCTTGTATCAAATTATTCCAGAAATTTGTTGAACACATACCTGCTGCATCCTCGAGAGAATTGCACTGCATCATACTTATAGCAAGCAACTCAAATAAAAGGATTAGTGATTTATATCATAGAACCACATATATGATTACCCAAATATAACATCTCCAAAAATAACTTTATTAATCTTATATCAATCAATGCACTATGTGATGCTATAATTTAAATATATATAATGGTGCAACATTCAGATCTTATCTCTTCACAGCACTTAACAAACTCATTTCTATGAAAACAGTCAATCTCACTTCCAGCTCTAAGAATCAGTTTCTCAAGTTCCTCTAATTATGGATGCATAACCCATTTAAAACGACATCAATAAATGTAAATATGTATGCTTACATACTAGCAAGCATCAGTTCCCAATTCTATCCAATATAAAATTGCATAACAAGCAAATCTTCATATACATTAGTGCTACACTATGCTTTACCCAAAAGCAAAGTTTTGCACTCCTATAGACCAAAATAACCCCAACGTCATATTCAATATTAAAGCCAAAATGGTTCAAACAATGATTTGATCATCATCCAGGAAATATTATGTTGATCCACATAATATGATGTCCGCATGTTGGCATACCACACTAACATGCAAGAAAAAAAAATCTTATCATAGAACATCCCCATAGAACATCCCCACTCTATTGGTGACCAATAAATCTGTTGGTCCAGAATTTATGCACGACTATATACCCTTAGTAGGATAATCACCCTACCCATAACAGTAAATCACGTATATGTTTTGCAATTATAATCAACTCAACATCTCATACAAAAACAGAAAAAATGTAAATGAATAAACACAAATATATCTTCTTGCAAGGGAGGTGAGGTGCCGAAACACAATGAGAAACTGAGAAACTCACCTGAGGATACTTGCTTTTGTTGCCTCATTCTCATGTCTCCACATCCCGGCTCATTACATATGATTTACACGTATAAATGTACTAATAATACATTAACATAGCTAAATATACATGCATTGACTATCACAGGCTTTCTCTCCAACCATTTCAACCGATTAGTAAAAGATAACAATTCATGTAATCATTCAGCAAAAATAATTATTATATTAGGAGCTAAACTCACCTCCACTGCCCAGAAAAAGCAACTTACTTCATTTAGGAGCTAAACACAAAAGTCAAATGACTTGGCTCATTTATCCATTCAACTTATTCAAACACTTACCAATGAGAGATAACCTAAATATTTCCCAATCACTTTCAGCTTTTACATCAATTACAAACCACCATGCATTTATGCAGTGGTAAGTGTACAATACAGAAGCAATATAATCATAGGGCCCTGAAACATCACTTCTTGGATATGCATAACGTATTGATGCATCAAGTCAAACCACATTTGCACATTAATGAATTGGTCTAAGCATAACCTTCCAACATTTACACATTAAGAGAACATATATTGCAATTATAAGACTTGAACACCAGCTGAATACACCTTGGTGTATATATGGATCACAAGGGCTGAACAATTTGACAAAAACGTACCGATCAGTAAATTAAATGCCACTCAATTAGATGATGCATAACCTGTAGATCTCTAATTCCAATTTAAAGGATATATATAGAACAATGCCTTTGAATTGAATGAGTAAACAAAGCCTGGTCATATTAGATAATCAATACAAAACAAAGAATCTGACTACCTCAATCACTTTGTAAACTGGTCATCTGTTCTACTTCTTAAGTCAGTATACATATCAGTCAAATAACCAAAACTTAGTAAACATTAACCATACCAAGACCAATCAAATTAAACATAAGGCAAGAACCACGATCCAACAGTTAATACCAAAACAACAATCTCTGAAACCATATCAGCCAATTCACTACTATCCTAATCCAAACCATGATTCTTCCCACAGTTCATACCCAAGTAATCATATCCCCGCTCTGATACCAATT
>TE_00001624_LTR#LTR/Copia
TGTTGTAAATATTATAATATATGTGGATGTCTTTGTAAATACTCATTAATTATGTCCTTACGATGTAAATCATACACTTATATAAAAGAGCCTAATGAGAATGAAATGGACACTTCTTCATCCTCATACATTTTGTTCTTCTCTTTTCTCTCTATCTCA
>TE_00001626_INT#LTR/Gypsy
GTCAAATTGTATTTGATCAATTCGCGGTTTTTCCGGATTGTGTATGATCAATCCGAAGGACAAACCATTAAAAGCATTGTTTGTGACCTCTATTGAGTCTCATAACATCTTGGTTTTATATGCAAGAGCAATGAAACATTCTGCTCCTTTGAGTTTTGACGTACTTGATGCCTAAGGCGAATCTTCGCTTGGTATCTGTGGAACCTTTTATTGGAAAGGATTAAACCACATGTTTTGACCCCCAGGCTAACAAGCCTAGATGCCGAGATTTCACATCTCATGCGTTCATAGTCTTTGATGCGCCACATCGACAAAAGCCTTCAATGGCAATCTGTACTAGTAGATTGTATGTCACTACGATTCGAATATCGAATCTCATGTTGTCGCCAAACATGATATTTGGGACATCGACTCATATAGGCTTTGGTTTGACCAAATTGGTCAACCTGGAAGAGATATAATGGTCCAAATTTTGAGAAATTCTCATAGGCATCCATTCTTCTGCTCAAAACGAAGACATTCAAGATCTAGCATCACCATGAAGCATGATGGTGACTCGGGGGACATTGACGTCACCCGAACACGACTCCAACTTCCTGGAGGACGTTACCCCATGTTCACACGCAATTATATATATATATAATTATTTATTTTGCTATTATCCAGTTTTATATTTATTGACCGTTAAAGAAGACTGTTAAGTTGCTAGAAACCTGCAACATCGACATAATATGTCCAATATACCCCTGACTATAGTGAGATGCAGCTAGGTGAGTCGAGGTGGCGGCAGAGAGGGGAGGAGCAAGGGAGGGAGGAGAAGGAGGAGGATTTTCTCGGGTCAGCCAAAAAATAAGGTCAACCCCTCCCACACACAAGACCTCCCAACAGACTCCACTGCTCCCCATTACTCTCCATCAAACCCTCCCACCACAACCACCACCATCACCACCGCCATGCTTCCTCTTCCTCCTCCTTAATAATGCCTCCCGCCGCTTCCCCATCCCCTTCCCCTGCACCCTCCCCCACCCCAACATTCTCCACCACCCCAACTCGCCTCCATGCATCCTCCTCATCTCCACCCTCTAAGCTCCCCATCGACTTCTCCCCTCCCCTCATCGCCATGGTCGTTGTCGTCGCCACCGCTTTCTTAATCGTCACCTACTCCCCATCGACTTCTCCCCTCCCCTCATCGCCATGGCGACCTTCCGGCAACCCATCCCTGAACTTTTCTTCTTTGCTGGTTTCTGCTGCACCGTCGGGTAACCCGTCGACTTTGTTGCACCAACCCACTGGACCTCGGCGGGTCTAGGGTGGGCCACCGGGACTTGGAGGCTGCTGCTGTAGTGGTCACGGCTGTACTCCACGACGCATTTGAACGTGAAACAACGTCGCGCGAAGGACAAGTGGTTTTGGGTGGTGGCTGGGGAGAGGAGGAGGGGGTGGAGGGGAGGGGGGAGAGGAGGAGGGTGTGGTGGTCAAGGGCGGCAGAGGAGAGGGAGAGAGAGAGGAGGGTAAAATTGTCATCTCAATACCTTGGTCTCATACATGTGTCAACATGTTAGCCACGTCAGCTACATAACGGGTTCACTTAACAACTGTTTTTTTTTTTTTTTCTAAGTGTTGGGGGGAAGTTGCAATATGGTCTCGCCGAGGCTACGACCAAGCAACTTTAGCTTATCGCTCGAACATTATTGATGCGCACCAAGTTTTTCTCCCACA
>TE_00001627_INT#LTR/Gypsy
ATTGTGATATTTAACACGTACAAGTACCCTCGACTTGAATCACTACGAATAATATCATGCACCTCGCCTGCTCTACTCTTGAAGACAATGTACCATGCATGCACCTCGAGTAGATAATGTCTTTGAAGAAATGTACCTCGCACAGATGTACCTCGAGCTCGAGTGGATACACCTCGAGTGAATGTAACTTGAGTGGATATATTTGAAAATGAATCGTTTTGACCTCGAAGGAAATGTACCTTGAGCAGACGTTCACTTTGACTGGATTCGAAAATTGCATTCAAAAAATTGCCCTTCGCTTGAGCTCTTGGCACTGGCGAACCAAATCATGGAATGACTTCGTTGCCCCCCAGTATGGATCAAATGTGAATTTTCGAAAAATAGGCCACAGAGATTGGCCTAAATAATGACCAAGACATCTCAAGAAGGGTCTAAAGTCTGAAATATCTGGAACACATATCTACCCTAATGTGCCCCCCAGTTTTGATACTTGTTCGACGAATAAAGGACATCAAAACTTTAGTATGCCCCCCAGTGAAGGAGTTGTAGCACCATGCATCGTTAAAGTTAGCAAACACTGAAAAAGGTCGTGGATCGGCTTTGAGTAGATCCCGGTGTATGAATAAAGGTACACAAAACTTGTATGGATGCCCCCCAGTAAAGGAAAGCTCGCTGCAAGGTCATGAAACACATTGAAAATGTTTTGCGGCGAGGTGGACTGTCTGGTATCTTCGGTAGTGGATGTTGCAACTTTCAGCAACTATTGGAATTTCTTCTCTGACTTGACTTCGCTGGCAGCAATTCAAGGCATATGGAATGCCTGCGGTATTTTTTCCAGGCCTCAGGGATAGGCCTCAAATAAAGTTCAAGCCTTTTGGAGGCAAAAACGTTGTCTTGCATTTTAGCAAAACCAAGGATCTCTTTTTGCTGTTTTCTGCTATTTGATTTTTTTGTATTTTCTTTTTTCAATGCGAGAAAGAAAGAAAAAATGAAAGAAAACAGAAGTAAAAACTGAAGTAAAGCTAAGAGTAAAGGAAAGAAGAGAGTATAGCATGGCTAGTTATCTTTCGTAAGGTCACGGGGGAGGCCACCAATGCTTCACTCCAAACCTCGACGCCGTTATGTTTCCGGCATGAGAACCTCACTGTTGAAAATTTCTAAGTGTTGAGCAGAGATGTTGTGCATCAACAACCTGAAAATTTGAAGAAAGTAGCTCGTAGGGACTGCCTTGTTGCCCCCCAAGCATCTTTGTTATTTGGCAAAGCATGATCTTCAATTGCATTCTTGCAGACAGAATGGTGTAAAGATCTGCCTTGTCACCGACTATCATGTCAGAATGCATGGTCTTATCAGGTATAGTCACGCATTTCTTATAGAAGAGGACCATATCAAGAGCTTCACTGGGATTGAACTA
>TE_00001629_INT#LTR/Gypsy
CGTTATCAGCATTTTGCTCTAACTCGAGCTTGATAAAGAAAAACCCTAACCCTAGCAAAAAAAAAAAACGCCTCAGGCTACCTCAGCCTAGCCTTCAACCAGGTCCTAGTTCTGAGAACCCTCCGGTGACCTCCTGCCTAGGGGGTGTAAATTCTGGATGAATAGTGATGAACTCTTGTTAAACTAAGAGATGTCACTAATCCAAAATTAAGAATGAAAGGATCTTTGGAATACTTGGTCTCAAAAGTAAGGACCGTTATTGATGATGCTTATTCATCAGTCGGCTTAAGGCAAGCTAAAGGATGATGAAGTTATGCCTATATGTATCCCTTGATTGGTCGAAGTCTTGAGAAGACTCGTTTTGTCCATATGACAAAGAAATCTTGGGAGA
>TE_00001632_LTR#LTR/Gypsy
TGATACACGCATTTTATGCTATATTCTTAATGTATTTCCGACCCTATTTAGCCTCGTTATTTCCTTAATAACTCCAATTCTAACATGTTTTGTAATTTAGAGTCAATAAAGGCAGATTTACACAAAAGGATGTTAAAACGCAAGAATTGAGCGAAATCCTAATCAAAGGAGGATTCCTGGTGCAGCAAGGAGTTTCATTAAGTCGCAGAATCAAAGGATAAGTCGTTTAGGAAACTTTCCTGTTTTAAAAAGGGAAAGTTGCCCATTTCATTTTAAGAAACTTTCTTATTCTGATTTAGGAAACTTACTACTTTTGAATCTTTCTTATTCTGACTTTCCTAAAATATTTAGGAAACTTTCTTTCCTCTTGAGACAGGGATTCCACATGAAGCAAGGAAACTAAATCCCACATGGATTAGGCCGAAATTATGTCACATAAAAGGAGGAGAATGGCACAATCTTTCCAGCCGAATTTATATGGAGATAATGCAGCAAACATCAAGGAAATTAAGGGAAATTCTTACCTTTTATTTCTCCATATAAATTCCTAATATTCCTAGAGTTTATATCTGATTTATATTCCTTTTCTAGGGACATTAAATGGCACAAATATGGGAAGAATAATCAGCAGCAAATCAGCAATTAACAAGGAGAGATTCAAGCTGATTTCAATTTGGAAAACAAGCAATGTATTCAGCCACAATTCCAGCCGAATTCATCACCTTTATGTGCAAGATATTCTAGAGAATTCTAAGGAATATTCTCTGAAAATATTGTGCTATTATTTGTGGCCCTTGGATCAGATTTAAAATCAAGGGAGGAGAATAAACCCTAGGTGCGACATGGACACTATAAATAGAAGACATATGCTGAGTTTTGGGATCATCTCTTCACGCACAAATCACACAAAAATAATAGCATCTTTCTTCCTGTAGCCGTGTGCACCTAGAAGCCGAGAAGCCAACGTTGGAGAGCAGCCTTCAGACTTCTCCAAGCTGCAGCCGAGATCTTGAAGCTGAGGAGCACTTGCGTAATCATCAACTGGCCCTTGAAGATCATCGAAAAAGTGTAACAACATGCCTGTTCTCTTTTCTTGCGTTAACTTCAAATTCGGATTCAAAGTTGCATGGTTCTATGGTTTGAACTTGTTATTCTTTTAAATAAATAAGTATGATGTTGATATGTTGGATGATTGTGAATGGTTTTATTTGTTTGTCATGCAAATTGTTAAGCATATAGTTATATGTTATATACTAAACCGATTCTGCAGGATTGGTGATTGCTATGATTTGTACTAAGCTTCTTCAAGTAAGTATAGATCTAGAAGTAGTGAAGGCTATGCCTAATGGCCGAGACTATATGTTATGCATCTGGAGTTAAGCTTCTTCAAGTAAACTTGTGGTGCATTTGAACTCATAATTCTTTAGTTCTTAATGACTTATATATTGTGTGGACGGGTGCCTTCGCATCGATCGCAGCCTTTATATGAGATTGTCTATGTGTTAGGACTTCTCCAATGTAGACGATTATTAAGTAGAATTCGATGGAATGCAATGACTTCTTCAAGCTTGTGTTTCGGGTTCATTGACATATCTTGCTTGACAACATTTTCATTATTCACATGATAATATATCGATTCATACTTGTTGTTTGAAGGTTGTGTGTGTGTGGAAGATGATCACTTGTATATATTATATTTTTATTTTCTGTTTTCGTAGGAATGTTAGAACAAACCTCAAAATCCCCCCTAAAATCATGTAAATGTAATTGTTGTTTATATTCTGTAAATAACTCTTAAATTAGATTCTAATCTATTTAGTTTTGTAAACGCAGGAGCACCCTCAAGTCCCCGGATTGATCGAACCCTATTTGCCAATACTACATACTGATAAAAAAGGGTTCTTAAATTACGCGCCCGGTTTCGAGCGCGTCA
>TE_00001633_INT#LTR/Gypsy
TTGCCCCCCAGCCTCGAAGTCAAGAATATCAAGAATGACTGAAGAGGGTTAGGTTCATGCTGCTCCAAAGCCACACTATTGGCTCGGGTCATAAGATGAGTGCGAGTGGAGAAGCCTGTGAATAGGCCTTGAAACCCTACCGCCCAAAAAGGCATTGCAACGAAGTCGCTATACAGCTCGCCTAGTGCCATAGTAAACTGATAAACTTGTCATAACAAGGCACCTTGGACTTGGGCTTCAAATGCATTCGTCTGCTCTTCTTAGAAGACAATGCACACAGCGCGCTAGCTTTATAATAACCATGGAGTGACATTGACCATATACTTTGCTACCGCGCGAATCAATCAGAAACAAGCAAAAAGTTCAGTGAACGGCCTAATAACGATGGCAAACCAACTTTCATCCGTTTCGCTATGAACCAGTAAGAACCAATAAGAGGCAACAAAGGAGTCGACGAGCGGGAGGTGAAAAATTTTAAAGGCCAATGCACTTCGCTCATGCACTTCGCTGCCCCCAGTGCAAACCCATGAGATTTGGCGAGCGGCCACATAATGCTGGCGAACCACCTTTGGCGCGGAATCACAGGTTTTCCTGGTTTCCCTATGATGTCTCGCTTGAACTCCCTATCCCACTGGGCGTGCCAA
>TE_00001636_INT#LTR/Gypsy
AATGAACCCAGCGCGGCCTCCCCGACCTCCAGCCAAGGCCCACGCGCCGGTGAGCACCGCCCAGAAAAACTGATCTGGACACCCAGCTTCCCTCAGCCGAAGCGGGAATATGCTCGGTCTCGCGACCCCAATCTCGGTACCCTCCCCCCCCCCCCCCGGGACATACCTCTGCTTTTGACAATATGCCTTCGCTTTTGGCGCCCACTCGCCCACTTGATATTTCTCTCCCGGGGACGCCCGCCCAGGTCCCGGTGCTGCTCTCCCGAAACATTCGCGGACTCCCGCCATCCATTTGCGGACTCCGGCCATCCATTCGCGGACTCCCGCCATCCATCCGCGGACTCCGCTGGTCCCGCCATCCATTCGCGGACTCCACTGGTCAAACCAGCCCTTGCGGACTCCGCTGACTTCGCCAGTCCTCGCGGACTCCCCTAGTCTCACCTCGCCAGCTCTTCGCGGCATTCCCTGGTCTCGCCTCTCCATCCCGACCTCCCGGGACTCCTCTATCCCGACAGAAGGATGCAAAAAAAAAAAAAAAACCTTCCCGACACAAGATATAGTCCCGACCAAGAATCCCGTGACAATAAGCAAGTGGCTCCGCCCAGATCTCCGGGAGCCTTTCCCACATGGCCCCCCGAGTTCCCGAGGCCCCCCTCCCTTGCTTACCATGCTCTCGGAACGTGCCAGCACAAGTGACCCGCTTCACACATCCGCATTCCTCTCTTCCATGCCTCAATGGCACTCCTCGCCACTCCTCGACGGCACACTTGCCTCGATGGCGATGCCACCATAATCTTCCCCTCGAACATATGCTGGAATAGCTCAGCTAACTCGAGCATATAGCTGGTACATATCAAAGGCTACTAAAACGTCAAGGCATACCAACATGCCGGTACCCGTGGCCCTCGCGAGAGGCTCGCCAGCGGTACCTCAACTTCGACCCCCGATCGCCCTGCCATCTCCAAACAATACATGGGAGCAACAACCCGATGTCTCAATCATATATAGCGATACACGGCATACCCCACTCGGAGGGAGCCGATCCATCCCCTCCCTTGCATGGGGACTTGGGGGACTGGGGACTGGATATGTCGCCACTAGTAAGAGACTCGTACTCCCGATATTGTATCAGATAAAGTCCTCAC
>TE_00001637_INT#LTR/Gypsy
TTCATTAAGGTAAAAAAAATTAAGAGTCGGGGCGTGATAGTATAATTGCAAGATAGGATAACTCAAATGTAACCAATAGA
>TE_00001643_INT#LTR/Gypsy
TTGGCGCCGTCTGTGGGAATACTTACAAAAAGCCAGTCTCGATGACGGAGTCGAATGAAGTTGGAATCGGGAGGAAGCAAGCAACAACTGCTACGGAAAATTTCGTGAGATTCTTTTACCCGAGCAAGAACCAACGGGACGCATGGACAAAACAACTAGCCACGAAAACTGTAAGTCCCATTTACAGCTCCCAAAGAGTTGGAGTTGGGCATGCCAATATCATTCCCTTCATACGGAGAATAGTGGCCTGATAACCCACGCGGGGATAATACCCCGCGCTCGAGCATCAACAACTACAACATGGAATGGCTCGCTACCTTCCATCGCAATCACCACCCGTTCAGACGTGTCCTGAGCACGAACTTGGGGGGACTGAAACTGCAATTGCCAATGGAATCAATGTACAAAGGGTATTATCTGAAGAAGTTGTTGGAAACCCAAAAGATAATTTAGACAGTGATGATGCATGGGGCGGCATAGCAACTCCGGATAGTTGAGATGATGATGAAGATGGTGGAAGCGGAAAAGGTGGTGGAAATACTGGCACCGGGTTTGTACATGGACAATCTTCTACAGTTGGTGGATTGAACAATTTTTCATCTGAAGAAAGGGGGGACTAGGTCGGGTACCCGTTGATATTTCCGCATCACGGGCCATTTTTTCAAGTCCCCACTCAAGACATGTCTTGAACGAGAACTTGGGGGGACT
>TE_00001644_INT#LTR/Gypsy
ACATTTAGTACGTTTCTTCCAGAAACATTGAGCTGGTTGGATCTTGAAATCCGGGGCGAACAGATCCGGGTCGAAACTGGGCTCATCGGCTAACGGACGTGAAGGGCTACAGGACTGCCGAACATGCGTCTAGCGGCGCTTGGCAGTGAGGAGCGGCGGAGTTCTGGTGAAGGACGCCGGAATCTGGGCTGGGCTAGAGTCGTACGGGCAGATTCGGAGGTACAGATTCGGCGCCAGACTAGGGCAGACGCTAGCGAGGCTAGCTTTGGCCAGATCGGACACGAGTCGGAGCATCTCAGTTGGGGTTGGGAGATCTACGGTTGTTGAGATGCTTTCGGAGCTTGGGCTCTGTGGTTTACGCCGGAAGAGAAGGGAGAGTTGACG
>TE_00001645_INT#LTR/Copia
AGCCTTCTTTACATCTTGATTTTGATTATCAAACAAGTCTAACTTCTAGCTTGGTTTTAGAGAAATCCCGAGGAGAGGGAAAACAACGTGAGC
>TE_00001646_INT#LTR/Gypsy
CGCTACCGGCTACACACACAGCATGTGTAAACAGCCAGCGTTCACACATGCATCCTCTAGCTACACAGGCTAACCAGCGCGACCTGTCCCGGCACCCCTTCCTGGCTCGGGATGAGACAGGAAGACCCCTTAACCCTAACCAACCCGACAACAAACCTCTCACCCTAGAATTCCTACCAACATCACAAACATGTGAACAGTCCCACCACCACATACAAATCCAAAGACAAAGAACGCCACCAATTCATACCGTGAAACAGTGGATTCGCGTAGTGGCAATGAAGCTGGTTGCAAACAGCCAAGCGCTCGGGATCGAGGGTGAAGTGGGACGCTCCCCAATCTGAGGTTTGTAAAACCACCGAAA
>TE_00001652_INT#LTR/Gypsy
GGCGCTAGAAGGAGGGTGCCTCAAGTGGAAACCCTTACGTCTCTCACCATGGCCATCATCTGCCCAGAAATCTCGAGGAGAGAGAAAGTAGATCTGACTCTCTCTCCCCTTCGCTTGGGCATGCCACAGCAAGATAGCTCACCTTCCCAGCCATCACTGTCTTCCAATGAATCCAACGTGGCCACCCCAACCTCCGGCCAAGCCCACGCGCCGGTGAGCAGCGCCCAGAAAAACTGATCTGGACACCCAACTTCCCTCAACCGAAGCAAGGATACGCTCTCGGTCTCGTGACCCCCCGGGATATGCCTTCGCTTTTGGCACCCACTTGATATTTCTCTCCCGGGGACGCCTACTCATGTCTCGGTGCCACTCTTCCGAAACCTTCGCGGACTCACATTGTCACAGACCCCCCTAGCAGACTCCGCTGGCCAAGCCAGATCCTCGCGTACTCCGCTGACCTCGCCAGACCCTTGCGGACTCCTCTGGTCTCGCCTCGCCAGCTCTTCACGGCATTCCCTGATCTCGTCAGAGTTCTTAAACCTCGCGTGGGGACATCCCTGGTAGTTTCCCTGGCGGACCCCCACATTGCTCTCCATCCAGACCTCCCGGGACTCCTCTATCCTGACAGAAGGATAAAAAAAAACTCAGCAACCCAATAGCCTGCCCCTGACACCTCCCCTTCCTGAGACTGAGTTACACATCCTCCACAATCAACCAAGGGTTGAATGCAGAGCTCACAAGCAACCACATATATTCTGGGCTACATGCATTTATATATCTATGACTTTGGGCTCTAGCTGAATACTTCTCTCTGAGACCGCTTGAACAGCCCTCCGCCCAGAATTGATCTAGACACCCAAAACCTCCACGGCCTCCCGGGACGCCTCTCCCCCGGTTAAAGGATACAAATTCTGGACACCCATCAGAGTAGCGAGGCCAGTCGCGACAACCACACTGTCTCGGCAGGATTCACCTTCGAAACCAGTGGCTCCATCCAGAGCTCCGGTAGCCCTTCCCACATGGACCCCGAGTTCCCGAGGCCCCCTCCCGTGCTTACCTTACTCTCGAAACATGCCAGCACAAGTGACCGGCTTGGAAACCCTCTCCCGGGGACCCCCTCCCGTGTTTCAGAGCCTCTCCTGATGTCATTCCCCAACAGCGGCCCGCAACGCTAAGAGCGCGAGAGTCTCGCCACCTAGCGTGAACTTACTGGCCAAGCAGCGGCCCGCCACCCGAGAGTATCGCCACCAAGCGCGAACTTACTCGCCCAGCAGCGGCCCGCCACGCCAAGAGCGCAAGAGTCTCCCCACCTACCGCGAACTGACTCACCCAGCAGCGGCCCGCAACGCCATTAGTGTGTTTCTTCGCCACTTAGAGTGAACTGCATCGGCCCGTAGCGGCTCGCAACGCCATTAGCGCGTTTCCTCTCGCTAACTTAACTCGGAACTTCACCCC
>TE_00001653_INT#LTR/Gypsy
GGGATGAGCTCGCGCGGCTTGTGAAGTCAGTCTGATCGTACCGACGACAAGGATTCGTCCGTAACGACAAGTAAGCGAGATTGGAGAGATTGACACCCCACCCGAGAGGTACTCCATCGAGAGATTGGCACCCCACCAGAGAGATAGGCATTCGACAGAGAGGCACCCCACCGAGAGATTGGCATTCGCCAGAAAAGCACTCCATAAGATATCAGGTGAGCGGGATGCGGATCACACCTATGTTAGCACGCGAGCGGGATGTGAACCTCGCATACTTCATCGCGCGAGCGGGATGTGGACCTCGCTAAAGTCATTGAGAAAATGTGCTACGTTTGGTTCTCTTACCTCTTGCAACTATTGTTCTACGAGGTATTCCACCGAGAGGCATTATGCAAGAGAGACATCAGGATCAAGAGGTATCCCGAAAGGCATCACGCCCAAGAGACATCATTTCCCAGAGGAACACCCGGAGATACTCAAAAAAAAGGGGCTTTGGCAAGCCGACCGTACCGGGAACAAGGATTCATCGTCCGGGAGTGAGTTAGCATGATGAATTCCTCAGCTCGCGTATGATTATTGTACGCGAGGCGGACACCTCATCTCGCGGGGTTGTCATTGTGTGCGGAGCGAAGTCAACACCTCGCACTGTCGTAATGGCACGCGGATCAAACACAACATCTCGCGCGGTATTAGTGGCACGCGGAGCGCAGTCAACAAATCGCACGCGAGTGGACCCCTTATCTCGGGGGGTAGTCAGGGCACGCAGAGCGAAGTCAACATCTCACTTGAAAATATTTGAAGGCGGAGCGAACTCAGCTCGCGTTTAGTTATTGTACGCGAGGCGGACACCACAGCTCACACGGTATTTATGGCACGCGGAGCGCACTTGACAGCTCGCGTGAAGCCTTGTGCATAAGGCAGACCCCTCGCCTGGGTGTCAGTCCTTCAGTGCGAGGCGGACACCTCACCTCGCGTCAGTAGGTTTTAGCATTTGACCGAGAGGCAAAATTTTCCTCCAGTAAGCCCGGGTGAGATTGGCATTCGACCGAGAGGCAAAAAAAAATTCCGAGTGTCAGACTTTGTGCGCGGAGCGAACGCATCAGCTCGCGCGTATTCCTTGTGCGCGGAGCGGACACATCATCTCGCGCAGTAGTCTTGGTGCGGACTCCTCAGTTCGCGCGAGCGGATTCAACTCGCCTGAGTGCCAGCCGCGAGGCAAACTCCAATCTCGCCCGAGTGTAAGCCTTTCTACGTTGAGCGAACTATTCGGGCTCACGTGTACTCCTTGTATGCCGAACAGACTCCACAGTTCGCGGGTCGTCTTTGAAGGCGGAGCGGGATCTTGAGCCCGCCCGAGTGTAAGTCATTGCTCGAGAAGCGAACTCTTCAGCTCGCGTGTACCCTAGTTCGCGCGAGCGGACTTATCTCGCCCGTGTATCAGCCCTTCTGGGCGAGGCCATGCCAATTCCTCAGCTCGCGTGTAGTAGGCATTGTGCGCGGAGCGAAACGAACTATTCAACTCGCGGGTCGTCATTGAGCGCGGAACGGACTTTCAGTGCGAGTGGATTCAGCTCGCCCGAGTGTCAACCCTCCTGGGCGAGGCAGACTCAGCTCGCGTGACATTTAAACCATTATGGCGCGAGGCGGACACT
>TE_00001658_LTR#LTR/Gypsy
TGCCTTTACCCGTTAAGGGCCGCTTTGCCCCTCCTAGACCCGCCTAGGGCCACCAAGAAGCCGCCAAGACTCACCAAGGGGTCGACATGACCTTCCTGGGCCCGTCTAGGGAAGCCTTGACCCCATTTAACCCGCATTGGGCCGCTTTGATCGATACAAGGTCGCCAAGGGGCCGCCATGACTCTCCTAGGGCCGCAATGAGACCGCCTTGAACTACCTTGGGGCGCCTTTACCCTCCTAGTTACGCTTCCGGAAAGGTATCACAATAGTCAATCAGACACCAAACGCCAAATCTGTAACATAGTGAATAATAAGGGTAAGTCAACTATCGGCAACGAGACTTTACCGGAATACCGTCATTTTTCAACCGTAAACGTATTCACCATTCTGGTCATATCTTATTTCATGACTTTTTTGCGTTTGAAGGTTCTACGTATAGTTTTTTTTTTTCCAGATGAGTTGTTGTCTAAATCTGTAAATATAAGACACTTTAGCCGACGAAATTATATTTTTCGTCGGCTAAACTTTTGAAAATTTCGTCGGCTAAAGTTCACAGACTATAGCCAACGAAAAAAATTATTTAGGCAACGAAATAAAAAAGTTGATCATAGCCGACGAAGATTTTAAATTAGCCGACGAAGGAAAATTTCGTCAGCTAAAGTCCACTTTAGCCGACGAAAAAAAATTTGTCGGCCTGGTTTTTAAAGCCTTTCTTCTGGTAGTGATGACCAGCCTAGGGCCGCAATGGGGCCGCCTTAACCCTCCTAAACCCACCTAGGGCCACCTTGACCCTCCTAGACCCGCCAAGAGGCTGCTTAGGGCCACCTTGGACTACCATGACCCGCCTTGGACCACCTTGACTCGCCTTGGACTACCTTGGCCAGCCTTGAACCGCCTAAGGCTGCCTTGACCCGCCTTGGACCGCCTTAACCCTCCATGACCCGTCTTAAACCGCCTTGGCAAGCCTTGACCCGGCTTGGACCGCGTTGACGTGCCTTGAACCGCCTTGACCCTCCTAGACCCGCCTATAGCCATCAAGAAGCAGCCATGACTCGCCAAGGGGTCGCCAAGACCGTCCGAGGACCGTCTAGGGCCGCCTTAACCCGCTTTGGCCCTGCTTAGGACGCCTTGACCCGCATCGGCCATGCTAAGCAACTTAGGGCCGCCTCAACCCGCTTTGACCAGCCTTGACCCACTTTGAACCGCTTTAAGCTGCCTTGACCCTCGTAGGCCCGCCTAGTGCCCCCTTGACCCTGCTAGACCCGAATTGACCCTCTTAGACCAGCCTTGAACCATCTTGGACCCGCCTAGGGCTGCCACTGGGGCCGCCTTGGACTGTTTTGGGCCGCCTTGACCCGCCTTAACCCGCCTTGGGCAACCTTAACCCGCCTTTGGCCACTTTGACCCATACAGGGCTGCCATAGGGCCGCCTTGGAATATTTTGGGCCGCCTTGACCTACCTTGGGCTACCTTGACCCGCCTTGACCCACAAAAAGCTGCCATGGGGCCGCCTTAAGCTACCTTGAATCTCTTAACCCGCCAAGGGGCCGCCATGAGTCTCCTAGGGCCACAAAAGGGCCGCCTTGACCTGCCTTGACCCGTTATGGGACGCCTTGCCCCTCCTAGACCCGCCTAGGGCCACCAAGAAGCCTCCAAGACTCACCAAGGGGTCGACA
>TE_00001659_INT#LTR/Gypsy
ACGCGCTAATGGCGTTGCGTGCCGTTACGGGGCGACATAGTTCGCGCTAAGTGGCAAGGAAACGCGCTAATGGCATTTGGGCCATCCTCGATCGAGTGGGTGCGAGCACTCGGCTATTTGCAACCAGCTTCACTGCCACCACGCGGATCCGCTGTTTCAAGGTATGAATTTGTCCCTTTCTTTGTCTTTGGATTTGTATGTGGTGGTGGTGTTATTTGGGGTGAGTGGGATTGTTCACATGTTTGTGATGTTGGTAGGAATTCTAGGGTGAGAGATTTGTTGTCGATAAAGAGACATTTACCTTCCGACGATAGGGCTCCCCATAAACCCGAATAACGGAAAATAGTAGACACGTTGTGAGTCCGATGACTCAAATTCACAAACCAAAACTCTAATTTAGGGTTAAGGTAGCGGGACAAATCGCGCTAGTGGCGTGTGTAGCTAGAGAATGCATGTTTGAATGATGGCTGTTTACACATGCTGTGTATGTAGCCTGATATTGATATCTTGTGGTGGGAACCAGGAAGGGGAGGCTCCGGGGGCAGGGGGTCCGCGACAATGTGAGTCCGCTAGGGGATGACAGTGCAT
>TE_00001661_INT#LTR/Gypsy
GATTGCACAAAGACCTCGCCACCCGGAGATAGTCAAAAAAAAGGGGGCTTTGGCAACCCGACCGTACCGGGAACAAGGATTCATCGTCCGGGAGTGAGTAAGCACCTCTTATGATTATTGAACAACTTTTCATCTCGCAGGGTAGTCATTGTGTGCGGAGCGAAGTCAACAGCTCGCGCGTTAGTGACACGCGAGCGGACTCCTCATCTCGCGGGGTAGTCAGGGCACGCGGAGCAAAGTCAACATCTTGTATATTAAATGACTGGTCTATGGGCATTTTGTATATTAAGTCCCCACTCAAGATGTGTCTTGAACGGGAACTTGGGGGGACT
>TE_00001665_LTR#LTR/unknown
TGAAGTAGTCCTTATCCCATGGAAGAAAAGCAATCCGAATCATACTTGGTTTCTGCAACGTGAAACACGCGGACACTGTTCATCCCATGCAGACTAATCCTTGCGTGACACGTATTCAGTTAACATGACTGTATTCCGCGCAAAGCACGCGAGATGACTCCTCACTCCGCGCGTAGTCATTTCGCACGCGAGCTCGTCTTTTGTCTTGTGGCGCACGATATCGTTAATCTGCGCTCTGTA
>TE_00001691_INT#LTR/Gypsy
GGTTCCGAAGGACAAACCATTAAAAACATTCTTTGTGACCTCGATGTACTCACATTAGCAATAATGAATTGCACATGCCAATTCTGCGAAAAACAGCAATCTGTCTCTTCTGTACAGTTAACTTCGTTTGAGCTTTGTGAATAGCTCCGGACGAACCATGCAGCCATTTTTATTGAAGACATTCAAGCTAATAGTTTTCATTTGAAAACACATTGTGAGAATGATTTTGAAAGCTTACTATTTAGCTAAATTAGGACTGAGACCGGCCCTTAGGTTCGATACTTTCTCGCACG
>TE_00001705_INT#LTR/Gypsy
AGCCCGTAAGATGACAATATGATTTGCCTACCCATATGATTTACCTATCTAGTAACTCAACACGTTTACTCAATACCCCAATAGTTGTTACCGAGCATTATAAGGGTAAGGTTTTGAGTACCTAGCAAAACAATTGGTCTAACAATTAGGCTTGTACTACGATTGGTACAATCATCCCCATGCAACTATACTTTCCCCAATTGCACTAACGTGCATGGTTGAAGGGTGCAGAAGAATTAGCTCATGCACGTAACAAATACCCAACAGGCTAGTGCATAGAATAACAAATGATCGATAGATGTCTGACAAACAAACAAGTTGCTCTTTGGATGCGTGGAATCAAGCAGGTGGCATGCAATGTCTAACCATTGATATGTATAACTTTCAGACTTCAAAACATGGCCAAGTCTGCTTATGAGAAAGAAAGGAACTTAGCTTGGCACCGGGGGTGTGTACGACGAGCAGATGATCATGGTGCTACTGTGAGATAGAACGAGCATGCTTGTTGGAAGTGTAACACCCCCCCGGCCGGTAGATTCACCGATAGAGAGACTCATCGTTAAGACGGGTGCCCAGAGTAGTTGTGATGGGCCTCTCTTCCCGTTTGTACAGTTGATTCATGCCTGTAATTGTATAAACTCAACGGTTCGAAACACATGCATACTTGCGAATGATGCCAACGGGTTCCCGTACGGGTGGAGATGAACCCGGTGATTTGGAACAAACCGGAGGCTGCCACCGGGAGAGGGACCCTCGGGTCTCGTTGAATCATCTCCGGGTGGTGGTTGGAGTTTGTTGCCTGGCATTGGTAATGTCCCGATGATAAGAGAACCACTTGGCCCGGGAGTTAAATCCCACTTGGCCCTGGAAGAATGCTCCTCCAGGCTGAACTCGACCGAGATGAATGCTGGCTCCCGGCGAATCATGCTTATCCTACTAGAAAATGGTTGACAAATGGAGCTACTACGATATAGCTGGGCAGCTGAGTGCCTCTGCCATGCATATGTATGTGGTTCAGCATGGAATAGTTATGTTCTGAGAGTCATGCTTGATATGTGTACTGCATGAGTTGATAATAGATAGGACTACAACTTTGTCCTATAGTGTGCAGACTAGCATGCATACTAATATATGCAGGTTGAATGAAATCATGGCATGAACATCAACAACTTTCAAAAATCAAAGAGACTATAGGAATCACAATCAAGATAAGAGACTCATGGAATTTGGGTATCCTTCTTTCGTACAAAGAGAAGCAAACCCGACACGGCAACACAAGCAGGGAGAAGCTGATCACCGGGAATTTCAACTGATCAATCATTGAGCACTGATGGAAGTGATATTTCTGCTTCTGTCATTAAGGATACTACTGAATCAGGAAGTTCTGACGCTGAACATCTTAACAATAGTGAGAAGGGATCAGAGCAGACAAAGTAACATCTCCACTGGAATTGCTGGCTCTGTAAAGGACCAGCTTAGTGGTAACAATGATCAAGAAGATTCAGAAGCCAGTAAGTTGGACCATAGTGTACATAATGATGGATTGAGTGATGTTTCTGTATCTCATGGCCATGTGAATACTATTGACCAGCAGACTGATGCATCAAATGTCTTGGAAGAGAAGCATACGCAAGGGAAATAACAGTTGATGGAAATAATAGTATTAGCAGTTCACAGGGAAGTGACAGAGTTAACCACATAGGTGAGGATAAAGTAGAAACAAGGGATCAGTTGGTTGGTATCAATCATGTAAACAACTATGCGGGTGATGGTGTTACTTCCATTATATACTCATATGATCAATAGAATGGTCATCGGGATGATGTTGATTGAAACCCGGAGAGGTGAAGCGGTTGCTGAGCTGGGTGTCCATAGTAATACTGGCTTGGGTGTGGCATGTGCTTGTTATCTCTGTAAGCATGTGCTGCACCATATATTTCTGTGCTTCCAATAACAAGCCTCAACCTTTGACCAGACTTTCCATCCTTCCATCAATGATAGCAGACTGAATTGGATCCCGAATATAAGCATGAAAGCTAGCACAAAAACCACAAAATAAGGATAAGCATTTAATCCCGGGCAGTGTTAAACAGATAAGAAGACTTAGCTTGTTTTTCTTTCTTTCTTTCTTTCCTTTCTTGATTTGCAGGTGAGACTAGATGTCTTGATCGAGCTGCTTGAGTGGTGCCCCTCCCGGCCGGGCGACTGACCGACGCTGCAGGTGGATCCCGGGCGCTACTAGTTTGCTCCGGGCGCATCACTCCTGGTCGGCACCGGACAAGCTTGGCCCGGGATAGCCAACCCTGGCCTGCGCTGAGTGGAGGTGTCCTCGAAGAGGTACAGCCGGCTGCACACCTGCTCCTTGATGATGACCCGGACGCTGCCAATCAGGAACCTGGAGAGCCGCTCCTCGGATTGTAACTGGAGGCTGCCACCGGGAGAGGAACCCTTGGGATTCGCTGACTCTTCTCCGGGATGGCTGGAGGCATCTAACTCTTGGTGATGACTTGGTGAGAAAGGGAACCCGGGCGGGTCATGATAATGCCACCTAATGGCTTTGGGCCCGAAGCCTTGGGCCTATATACCGAACATCATGGGCTGATCTTCCTTCATGAATTTGCTGGCTGGCCTGCCTCCATGTGCTTGCTGGAATGCTTCTCGGGTGGAATTCCTCTCGGGTAGAGCAACATGACTTTTTGCAACATTTCCCACAGACGGCGCCAAT
>TE_00001709_LTR#LTR/Gypsy
TGTTTGCTCAAAAATGGTCTCGGCCGAATTGAGGCCGAGATCCTTGGCTACAAATGTCCTTCTGTTGCGCGGGCGTGCCAACTCGCGGCCGAGACGGCCAAGCGAGGTTTTGATTGATGTAGTTTGCCTGATCTGACTTCTTCAAATGATTGTTGGCCGAGGAAGGAACCCTCTCGGCCGTTAGGTTCTGATGCCTGTGTTACAAGGACTTTTCGGCTAAGCGTCGCCGAGATCTTCAAATACGTTTACTTCCTGGGTGAACTCGAATGTTCGGGCAACTGACGAGAGATTTATCGGGTGGAGATACTCGCAAATCACCGTGAACACGAAGATGAAACGGATTCGGTTGTTGTAGCGTTGTGATGTGATGTGTGTGTGAACAGCGAATCGCATTGACCCAATCCGGACTGGCCGAAAGAGATCAATGGACGAAACTTCTATGTTACAACTACTCCTATGTGCGATAAATAAAGTGCATGAATATAAAGAACAAGAAGATTAAAGTGCCGAAATGTAAAGAACAATATAATTAAAGTGCCGAAACGTAAAGAACTGAATTAAAAATAAAGCAAAGAAAAACAAAGAAATAAAATTAGGTTTGAAGTTGATAGGGAAGGTAAAGTACCTAAGCAATAGAAAGATAAGTTGTGTGTAAAGTTTGTGTATTGATTTGTTTGAGTGGTGCAGGACCTTTTACAATGAGGTTGAGGGTCAAATATATACAATTACAAATGCACAATAAAGGAAAGAGAATACAATTAAATATTTGAATTTCGATCTTAATGACCGGAATTAAGATTATGCTCCATATTACTCATTCCTTAATCGCACCATATATCCTTTCTTCTTGAGGCATCGTTAGAATCGATTGTCTCTTGATTATGAAATATTGTCATCAATGCCTTCAAACGTAATTACATCTCGGTTATTTCCTTCCTCGATTATATATCGGCAATTATGATAAATCGCCGTCATTTCCTTCCTCGATTATATATCGGCAATTATTATAAATCACCGTTATTTCCTTCCCTTTTATATATCGGCAATTATGAGAAATCACCTTTATTTCCTTCCTTTTTATATATCGGCAATTATGAGAAATCGCCGTTATTGTCTTCCTTTTTAATTTCCTCTCCATATGTTAATATCTAATAGAATTTTATTATGAAATTCTATTGAGATATTGCTAATAAAGCACCAAATTTTCCTTATCTATCGGCCAAGATTTCAAGGGCCGATTTACCAAAAATGGGTGCAAACA
>TE_00001710_INT#LTR/Gypsy
CGCCTCTCCCATGAAGGTTGACACGCGGGCGAGCTCATGCCCCTCGCGCGAACTGAGCCCTGTCCCCCAAAGTTTGGACTCATGATGTGTTATCACGTCTTATTTTTGGTGGACAAAGGTGGCGAACCTCTCCATATCGTGTGTTTCTGCTCGAGCGCGGGGTATTATTCCCGCGTGGGTTATTAGGCCACTATTCTCCTTGTGAAGGGAATGATACTGGCATGCCCAACTCCCACTCTACGGGAGCTGTACAAGGGACTTACAGTGTGCATGACGTTTTGTTGTTTCACGCATGCTTCCTGGTGGTACGTTTCTGGGGTTGTTTGCATGCCTTCTAGTTCGTGCGCATGCTTCCCGTTGGTTCTTGCTCGGGTATAAGAATCTCATGAAACAGTTGGTATAAGAATCTCATGAAATTGACACTTATCCGGGAATTACAATTTGAATGGACAACGGTGATCATGGATTGCATGTTATATAGTTTGTACTAGTTACAACAACAGTATGCCGATGATATCATGACTTTATTGTGGAACATAATCATACCAATGTGTCTCGTTGGTGTTAGATCAACATGTGTTTATCTACGTACTTCCTCAAATAAACACCAAAAGTGGTCATGGTGAATTGCCAATCGTTCATAGAGTTTTCTGTATGCATAAACACATAATACGTGGTTATAAAGCATTTGTGTTTATAAAGCATGATAAGTATAATTCATTGTTTAGGTTAGAACTTAAGTATCACAATACTTTTGTCAGCATATATAGTTGAAGCATGCTTTGCAGTTCCATAAAAACTAAGAAATGAACTTATCTTTGAAGAAAGCTGCTGAGTGGGTGCACGATAGGTACTTAGCGTGAGCACTTTCATGTAACACATTCATGTAAACATCCGAGATGGTGAATTCTTATTCTTGCCGTAAGACTTTCCCACTTTATTTTTTATTTTCTGTTCTCATTTTTCCTTCTATACCTTTCTTTATTACTCCCGAGTGGCTTCCGGGTTCCTGGAGTATGTATTGTATCCTGACCAAGATGGGCTTGAGGTAGGATATGATCAGCGGGTGTCACATGCACCATGATGACTGTCATGCCCAGCGGGCGGTGCTTGACCAACTAGATAACGGAGCTGTCGGTGACACTTTATTTCAAATCTCTACTGCTTCCGGTGTTGTAGGATATGATCATCGGGTTTAGGAGGTTGAAAACATAGCGGTCACCGACTTACCAGAGAATGAGCTGAGTTGTTACCACTGATGGGATGAAGTTGATCAAATCCCGGAGAAGTGAAATTGCTGCAAGGGGAAAAACTACTACCGAGTTGGGTGCCCAAAGAAATCTCATTGCGGGTGCCTGTATTATTTCCTTTCCTCTCTCGTTGAACGGTGAGGACCCCTAGACTCCTGATGACTACCAAATTGCAAGTTTGCAACCTGTTGCTTGTGAATAAGGCTGAAGCATCAAGCTAACACTTTGGGCGTTGGCTTTCTTGGTCCCGGTGACTGCAGATACCCGACCAAGAAAGCTTGCTTTGGCTGCATGGAGTGCATGTCTCTTGCTCACTTTGGAACCTCAATCCCCTCCCCCTCTGATGACTTCCCGCTTCCCCTCTCGGACTTACCTTTCACTTTCAACCTGACTTAATTATCCATACTCCTGGTCTCAGTCGTAATCAACCCTTATCTTTAATTCATCTTTCCTGCTGTTCATACCAAGTCACAATAGTTGTACAAAACTAGCTCCCGAGGAATTTGGGTGATACCGGAGGTATGTTTCAAGGATCCCCAATGGCTTGTACTTTTCGGTAGGGTGCCTAGACCATACCGTAGTTTGGCCTTGTGTTACTAAGTTAAATCCTTTGTGATTGTACCTCAACAATAAATAAACGATTGATTAGTAACTTTCTCATATAGTTTTAATTGATCAACTAAATATGGAGTCAACCAAGTATTGTTACGACAAAATAATTGTCCAAGCACAGTAGTTCATGCAGCTGGGCAATATAGAACTCAAATATCAATAATGCTGCAAGAAGATATCAGCAATACTCATGTATGCTTGTGTGTAATAAAATACGCCCAAGAGAATGTCAAAAACTTCCCCAAATATGATGAACTACTATTTATACTATAAAACCAATTTCCCCAAGTTAAGACCAGTGTCCCAAGAAACCAATTTCCAAATTATACTATCATTGCAATAATGCTACGGCAGCACTATAATTGATGAGTTCAAAACAACTTCAAAACCAATATAATTAGCTCATGTAATTGAAATGACCCACCTCATATATACTTCCAACCTTCCAAGACTAATCACAATTACAACTGCAACTCCAAATATATTTGGAGAAGTCTTCCAAGATATGTTGATCATCTATGAACTTGTATAAAACCATGTCATGGCCTCCATTTATTTACACTACTGCATAAATTCCAATTCACAATCGATTGGCCCATGAATTTCACAAAATTGTTTTTATTGTTTTTATGGCAGAGAGATGCATTGCCCAATTCGATATAGATTATCAATGATATTACTTGCCACTAATAATCCCAACTTAACAGCATTTGCAATTTCTAGGCTAAACGACTATTGCCTTATGACATGTTGCCCCCCCAATGCTAACATATAGAACTTAATCTATTTGCATATACAACACTGTGTCAATAAAATCAAGGATAACACAAATCCCAGATTGGATCTCCACCACAATCAAGGCTAGCACAAATTCACATGATAACCGCCCACTGTCCAAATCACATATGAATCTTCAAATTCATCCACAAGGATCTAAAATCACAAAAACTGTTTTAAATAGATGTAGGAGTAAGAAGACTTAGCTTTGCCTTTCCTTGCCCGTAGAAGTATTGCTCATAGAAGGGTATTGACGGGAGCACTGCACTTGCACAGTTCTGGAGTTTCTTTTCAGAACTTGAGAGTTGAGACCATTGGTATATGCGATTTGCGCTCCACATGATCCCCAACATTCAGTTCCCTCTTTTCCCCCACTGCATGGGGTCAATCCTCCTTCAATTGTTCTGCTCCCGCTCGTGACCAACTCTTTTCTTTCTCTGCTCCCGGACTGACTATTTTCTTTTCAATCTGGAGTCATCGAGCTCGGGAGGGTCAGATCATAGGTGAGGTCAACGACTCACCGGGAAGGGCTTTTCTGGAGACAATGGGTGTCCATAGCAATTGTCCAGTTGTTGTTAGGGTGCCAAGAGTATCCCTCCCGGCTTTTAACCGCTGCCGACCAAGAGCAGATGCATGATAAGACCAAATTTGCCATTGATCATCATCCAGAGACGTAAAACTGCTGGATCAAATGGACTCCCGGAGGATTGATCGACCAAACCTATTGGTGTTATCGGCAGGGCTATGGTGATTTGCACAGCGGATGAGTGAATGACCCGATGATCTTTCTTCATGAAGCCAGCGGGTGCCGAAGGCTCATTCAATCATCCCATCTTTCGACCCGAAGGAATTCTCCCGGACTGAACTTGACCGGAATGGATTCAAAAATCAGTAAGCCGAGCATACCAGTGCCCTGGGAATCATTCTTGGCTGGCACCGGATGAGCTTGTCCCGGGAGAGCATACCGAGCTGGACCTGGTCGATTATGACTGTCCCGCAGGCTCATAACTCCAGTGGATCTTCCCGGGTACTCTCTCAAATCTGCGGGCTGGACCAGGCTCGAGTCCTTATGTTGGTTACCCGGCCGAACGGCGACGCCAATCTGCCTAGGCTTAATGACTGCAGGTGCTCCCGGAAGCTAACTTGTCGAAATCGATCCCAACCCTAGTGAGAACCACCGGGAAGTGGTAACCGAGGCTAGCGACGAACCCCTGTATCCCGGGAGGTATATCCTCGGGCGGTACCTTCAAGTGCTGCCAGATGGAGTCGATACCCGATGAGCCATGCCCCCTTTTTTGGAGGGTCCCGGAGATGAAAGGCTCCCGGGCGGGTCATCCAACCTCTGGTGACTTGGGCCTGAGTTCTCCAAGATGGTTAGGCCCGAGTGACAGTTTGGACTTGCTAATCCCGGTGACAGTCTTGGGCCCACCGAGGAGTATGCCAACCCACTGACTAACTAGCCTTTTGCTAGGCTTGTGCATCTCCCGATGGACCTATTGCTCTTATGGACTTAAATAAATTGCCTCTCGGAGGCAGAACAATGTGACTTTTCGTAATGATTCCCACAGACGGCGCCAAT
>TE_00001715_LTR#LTR/Gypsy
TGTTTGTACCTATTTTTTACACATCGGCCCACTAGGCCGAATCCGTTGGTTGCGAGGAAGATTACAACATTTAATGATAATTATTACGATTATTTCGTATAATTATCATCATCACTATTATTAAGATTTGCCGAGATTCATTATTTGGTATTAATACCACATACCAAATATTGAAGCAACAGCGATATATGACAACAAATTAACATTATGGCTAATTGGAAGAATTGAAGACCGAAATTTCAACATAATTAACAAATCAATTCCAACGAAGCAGTATGAAGAAAGAAATAAACGTGTGATTAAGGAGAAAACAATACGGAGCATATCTTTGATTCGGTCATTAAGACCGAAATATTTATTTTATTTAATTGTTTTCTCTTTCCTTAATTTTGTGTTTGTAATAGTATATATAAGAAACATATACCTCATTGTAAAAGGTCCCCGACCAACACACACAACTCAAATACAAACTCTATCAAATTCTCTACAAATTTCTACAATATCAATCTTTTTATCCATGTTCTAGCATAGTTCTCTTCTTCTTTATCGCTTTCTTTACATTCTGCGCTTTATTTTCATGTCATTTCTCTTCCGTCTCTTTAAATTCATGCAATTTAATTCCTCGCAATTACTTTCCGCTCTTTAATTTCTGCACTCTAACTTTCTAGCCATTTCATTCTCTTTAAATTTCATGCAAATTAGATTTTCGTTTTATTAATTTTCGCACTTTATTTCTCGCAAACCCATACAAAAAATCACAAAAAGAGGAGCAACATCGGTGAAAACGCCGAAAGTCCTTACAACAAAGGCAAGAGAACCCAAAGACCGAGACGGTTCCTTCCTCGGCCTACAATCGCTTGGAAGAAGTAAGATCAAGCACGAAATATTCATCAAAACCTTGCTTGGCCAATAGGCCGCGAGTTGGCACGTCCACGTAATTTTGAAGGACAATTGTTCTCAAGACCCTCGGCCTCTCTTTTAGGCCGAGACAATTTTTTAGCAAACA
>TE_00001717_LTR#LTR/Copia
GAGGTCGACCTGCAGTCCTCTGTCTCTCTCTGTCCTGACCCGAATAAGCTCCATCCTCAACCAAACTCCACTCACATCCTACACTCAGTTGTTGGGTTTGCCAGGAAGCAACCTTGCTCGTCGGAACAAGGAAGAGAGGCCGGAAACGTTGAGAACTTGATCGCCGGAGGTACGCCGGAAAACCCAGAAAAACAGAAGAAAAGGGGTTCCTCCGATTAGGGCACGAATCAAAAGATTAAAGACACAACAAGGAAGAGGGAAGTGAGGAGAACAAGAATATACCCTTCAAAGTTGTCGCCCATGCCGGAGCTCGCCGGAAATCGGCAGCAACAATGAAGCACCCA
>TE_00001737_INT#LTR/Gypsy
AGTAAACAAGCCTGTGAATAGGCTCTAAAACTCAAGTATTTAACAACAAAGCATTGCAGTGAAACCACTGTACGATTCAGCTAGTACCATATTAAACTGATGATCACGCATGCATAGCCTTGAAATTTTTTTTTTTAGAGGCCACAGGTGTTGGCCTAAATAATGACCAAGACACCTCAAGAAGGGTCTAAAGTCTGAAATATCTGGAACACATATCTACCCTAATGTGCCCCCCAGTTTTGATGTCTGTTCGACGAATAAAGGACATCAAAACTTTAGTATGCCCTCCAGTGAAGGAGTTGTTAGTATGCCCCCCCAGTAAAGGAAAGCTCGCTGCAAGGTCATGAAACACATTGAAAAAACACATTGCAACTTCGCGCGTATCGATCATTCCAGCTGAACCGGCGAAGTTCTTCCTGAATCGGCGAGGTGGACTGTCTGGTATCCTGACCCGCCTGGTGTCTTGCATAGGGAAGCTGGCTTCTTGGA
>TE_00001740_INT#LTR/Copia
TGGTTAATCCCAGTAAAGCTCTTGCTAAGGTGAACAGAGACCAGCCGGTAGTTTTCTTTCCTGACCAAGTCCATGGCGAGTCAACAAGTCCATGGCGAGTCAACAAGTCCATGGCGAGTCAACAAGTCCATGGCGAGCAGGCGAAGCGCACAACATCATTCAAGTCCA
>TE_00001753_INT#LTR/Gypsy
ATCTTGCAATCAGTTTATCATTTACTATATCATTGAGCACGTCTTTTACAATTGATTCATTCTCCTAATGGTTCAAAAAATCATGTGAACGTCATACTTGTTCAAAACATTAGTAGCCATAGTCGAGAGCGGACAAATGGGGGCTTGAAAAGACTGACCTGGAACTGAACGAACGGAAGCAGCTTTCTGGTTTTGAACCATCTCTGGAGCTTCCTTCAAGTAAATATTCGTAAACTATACGAATCTGGATGATCAATAGAAGAGAATAGCAAAGATGATCAATCGAAAATCAATCACCCAAAAGATGAAAGCTGTGGAAGACACACGAGGAACCAAAAGCAGTAGGTGGAGGCTCAGGCGATCAACAACTGGCAGGGCAACAGAGTGAAAACCCAAACAATACAGGAGCAGAAGAGTGAACTACGAAGGACACTAAGAACACGAAGCTTACTTGAATCAATCACCCAAAAACAACCAACGCCCACAGCCACATCCGACAAAAACAAAACAAAGAACCAAGAAGCAAATTCAGAACAAAATCAAATCAAATGCAAACCAAAATCAAAAACTTAGCAGAAGTAAAGCATACCCGGAGAAAGATCACTCCTCTCAAGCTCGATCACAACATGCAAAGAGAAATTTTCTGTTCGGAAATCAATTCGTCCAATTCAAATTCAGCATCAGATAAAAGAAAGGTACGAAATTGAAAAACCCGAATATAATTGAGGAATAGTTGTTAGATTTCCTTCTACTATGACTACTTTATTTGTACAAAAAAGAAATGCTAAAAAGATAGTTAGCTTTACCCAAGGACGACGCTAGAATCAATTTTACTGAATTTTTGGAATACTGTTACAGCTTAATCTTCTTGGCATCTTAAATCATTCATATAAGCTCATTATTCATACCAGCTCATTTGATATGCATGATAAATAAAACTAATAAAAGAAAAATAAAGGAGGACGAACAGAAGGCAAGAGTTTGTCTATCAGGAGGAAGAACCTTTTGTGCTCTATCAAGGGCTTGATCAGTCTCATCCATCATTTGGTTTGTATGATCCATAAGTTACTGATTCACCAGCAAATTTTAACTGAAATAACAAAAGTTTTAGTTCACAAAGTGCACTGGACTGCAATTCAACTAATAGCCCCAGAGAAGATCACCTGCAGAAACCAGAAAGTTATCACTATCAGTTTAGAGTTACGAATATGACTATACCAGTAAACTGGACAACAAATAAACAAAGCAGACTACCACTGTCAACTTATTTTTGATATAGTGGAAATGCTTGTTAGAATTTAATGCTAATTGTAGTTTTGAATGAGACATTTGTTACTGATTTAGCAACAAGTTCAACCTTTACAATATATTTTTGAAGTACAAGGATATTCATAAGAAATTCACTAGAAACTGTTATTTAATCAAAAATTGAAAATGAAGGGAAAAAAAATGAATTCTGAAGTACATGCATATTAGCAGGATTGAAATTGAAGATTATTTCCAATGCAAAAATGAACTGAAGAAAGAATTGAAATTTGAAGGAAGTTGCATGGCTTAATACCCTGTTGAACTATATTGCATAACTAATTTAACCTCAAATTCTAAACTTTTCACATTAAATTCAGAAGAAACCAGTAATACTTGATACCCAATAGACGGAACACCAGATTGAGATCACATTCCGAAGTAAAAACTTCATATTCAACTGAAGTAAAAACCAACAAGAGACAACACAAAGTTTACCTAGTTGTTCCCATTCAATTGGTTCTGATATCGATTGACAATGAGCACCTAAATGAACAAACAAAAAACAAATCAGAACCAAAAATGAACAGAATATTCAAATCATATCTTTGAATCCTAGAGGTACCCAAAGAAATGAAGGGAACCTGGACATTTGAAAAGTTGGAGATGATCAATCAAAATCTTGGCATGCACATCATCTTCCGTGATCGATCTGAGGGTGGACAGACCGACATCTCCCAAACCCACCACCCCTCCTCATCCCTCCTTCCAAACCCACCACCCCTCTTCAGTTTTCACTTGCAGATACCAAATGAAGTCAATTTCATATTTACTTTAAAACTTTTGGCTAATTGCGTATTTACTTTAAAACTTTTGGCTAATTGCGTATCTATTCAACTGTATTCACATTTACAACTAAATATGTAAATCAAAACATGTTAATGGAATAGCTGCCAAACTCACAGAAACAATACTGAATATCAAACACCACAGAATGTTAAAAAAAACTTAGGAAAAAAAAATTACGAAAAAGATTCAGCATGAACTAAGTTATAAGCTTCATTTGATTTCGATAACTTCACTTTTGTTGTATATTGTTCATTTTCATCACACAAAAATTCCCTCTTGCTGACTTCAAATCCTTAAACTTGTAATTAACTGAACCTTGCAACATAAGGCAATGTGAACTTTCTCCATACGCTCAAAAAACACTGTGACAGATTCAATAAATACAACTCAAGCTCTAAATTGTCTTCTTAATCTATATTCTATACCTTTGGTGCTTTTATATACATTTACTGAAATTATATGCTTTACGGATAAGATTAAGAAATGAAAATGCCAGCAGTATCATAAAAGATGTCATCTAAAAGCAGAGACTGGAAAGATTAGTAAGAACATATTTAGGATTCAAACTTAGGATCTCAAAACTGAAACTTCAAACGCTGTGGTTGTCAGCAAGACAATACCTCTGCAAATTGTCTTCTTTGTTGAAATAGATAAGGAATCCAGCAATGATGATGTCCTTCTTTGCTGAATTACCTCCTGCAAGAGGATATTTCAGAATTCTTTTTAAGCAGTGAGAGACTAATAAATCAAGACTTTTCAACGGTTTGAAGAAGCTTTTCAAGGCATTTAGTCAAACATCAGTGTCATATTTGAATTCACATGAAAAGAGGTACTGAGACTCATGTTGTTGAGATTAATTACAATTCGTGATTAATTTCTACATGTAGGCAAAACTTACCGGTGATAAAAAGGAAGCCAGAAGTATGTTTCTAAAAAATGGCCTCCCCTGCACTTTTCTAAATAACATGATCTCCCAAATATATAAACCA
>TE_00001761_LTR#LTR/Gypsy
TGCATGCGGACTCCGCCTCTCACTTTTTCGCGAAGTCTCTTATGCGGAGCCATCTCGCCTCGCGTTAGGACTTCACTTCTACACGAAGTCCATTTCACCTCGCCTTCATGTATCTCTACGCGAAGTCCATTTCACCTCTCCTTGCGAAGTCTATTTCGCATGTGAATTCTGCTATCCAGCTAGCATGATCTCTGACATGCCATCACTTGAAAACCCAATTATTTTGGGATCGCCGATGTGACGTGGATCAAAAATTTAATTAATATTCACTTAGACATTTACTATCCAGTCTTAATTGATTTATTTATTTACAACCAATAAGGTATAATCACTTTGGATTAAATGTTCTGCTTTAGCCACAATCCTCAGTAAGGGGCGTACCACCTTGCGGACGAAAAAAGAAGGTGCGCTGAATCTTGACTTCCAAACAAGCGGGGAGTTCTGTTGTCACCTCGCGGATGAGGAATTACAACTCA
>TE_00001763_INT#LTR/Copia
AAGGGTTGACACTCGGGCGAGTTGGCAAGTTCGTTCGCTCCGCGTGCCTGTAATACCCCGCAAGCTGTGGAGTTCGCCTCGCAGACATGCCATACACGCGAGCTGAATCAAATCGCTCCGCGCGAGATTTGTTCGCTCCGCGTGCCTCTACTTCAATGCTGGCATCGGACATGAGCCTTTGTGGGGTGCTCTTGGACTGTGGCATCGGACATGAGCCTTTGTGGGTCTGCTCTTGGACTGTCGCGAGCTATTTCGCCTCGCCTCGCTT
>TE_00001766_INT#LTR/Gypsy
CTAGGAGGAGGGCCTTCTCAAGTGGAAACCCCCACGTTGCTCACCCAGAAATCCCAGAAATCCCGAGGAGAGAGAGAGAGTAGATCTGACTTTCTCTCTTTCCTTCGCTCGGGCGTGCCACAACAAGGTAGCTCACCTTCCCAGCCATCAGGCACAGAGTCTCCCTCTCATCCCCCTCCCGGGTCTCAGTGCCTCTCCCAAGGCTGAGTTACACACATCCGCTTTATGTTAGAGCAACATTAAAATTGTCTTCTTGCCAACAGGTTTTCGGAACGTCACCCCCGTCACCTCGCGACTCTCGCGTGGGGACTTGGGGACTCGGCACCATGCCTCCCGCACTATGACTCACCACAGCGCGAACAATTACTCGCCTGGTAGCGGCTCGCCACGCCACCTAGCGCGAACAATTACTCGCCTGGTAGCGGCTCGCCACGCCACCTAGCGCGAACAAATTCCTCGCCTGGTAACGGCTCGCCTAGCGGCACCCATCGTCATGCCTTAGCGGCACTCCTGGCCACTCCTCGACGGCACACTTGCCTCGATGGCGAATATGCCACCACAATCTTCCCCTCGAAAATATGCTGGAATAGCTCAGCTAACTCGAGCATATAGCTAGTACATATCAAAGGCTACTACAACGCCAAGGCATACCAACATGCCGGTACCCGTGGCCCTCGCGAGAGGCTCGCCAGCGATACCTCAACTTCGACCCCCGATCACCCTGCCATCTCCAAACAATACATGTGAGCAACAACCCGATGTCTCAATCATATATAGCGATACACGACATACCCCACTCGGAGGGAGTCGGTCCATCCCCTCCCTTGCATGGGGACT
>TE_00001767_INT#LTR/Gypsy
CGTTATCAACACTGTTCTCTAACCCGAGATTGATAACGAAACCCTAAAATTTACTGCAGCCATACCCTATCGATTTTGACATGGGCACCCAGAAAATTGCTCTGGGCACCCATCTTCCCCGAAGGCGTTCCCCACCGCTGCCCACTACTGCTGCTCAACGCCTCCATAGCCCATCTATCCCTAAAGCCACTCTAGTGCCGCCCTTTACTCGGCTACACCAATCCCAGCCCAGCGCTGCCCTCGAACCGGACGTATCCTATCCGGCAAAGCCTAACCAGCGACCAACCGGCGCCACCCTCTCCAATCCCGAGTCGTACCACCCCACCTTGAACGAATCCATCACACTTCTAGGCAGCGAGACATCCGGCCCGAGACCAACGACGACTTTCGGCTCTGCCCAGAACCGAGAATATGCTCTAGGCACCCAGAAATCCGATCTGGGCACCCAACTTCACTTCACCTCACCGGCTTTGGACCTGCAACAGCCGCCAGACCCCCTCGATCTCAGAGCTCCACCGGCACTCTCCCTCAGCCCAGCCTCAACTCGCCCAGCAGCCCTGTGCGCCCTAACCGACGCCGACGCCATTGCCGCAAAAGAGAGCAGAAGAGAGAACGTATAATTGTATAATTGTATGAAGCGCAAAACGGTAAATTTGTCCCTCCAAGTAAATTTTTTTTACCCATAAGTAAAAATAGTTTATTTATAGTAGTAACTATTTTAATTAGTTTTACTGTTTTTATATATGGTGAATATGACTAACCATATGTTGCATTTTTTTTATGGAATTTTTCGCATGACAAATCGCGATGGAATTACAAAAGTAACTTCTAAACAACGTGGAAGTACACATGAAAATGATAAGGGCAACTTCTGTTAAACGCAGTTTATTTGGCAAACAAACAAGTAAGCTTTTATAAAATTTGCCGCTTTTGACTTTTAATTTCATAGTCAGGTTTCATAGCTTTCTTATACCCCCACCTTTCTTATAACATGGGTTGATGTGAGGACTTGGGACCCTTCATATCAAAGTTGAAATTTGTGACCGTTTGACAAGTCACGGTATTACGACGAAATATTGTCGTGGTTAATAAAAGGACAAACATCGATTTGCGATAGAAATTATCGCGGTTAACATCGATTAGTGACGAAAATTGTCACAGTTAATATCGATTTATGACGTAATTTGTCACAGTTCACATCGAATTGAGTTACCATAAACCTTGGTCTTGACCTAATTCAATACTTGGAATTAATTATCGTATCTCGATAATGGTTAATCTTCCATCTTGTTGTTAAAATATTTGACCGAAATATGAGCCCTGAATTTGACATAAAAAAAAGGGTGACGAATTTCATGTCACGAGTTCTGAAAAGAGGGAGAGACAACGCCTCAAAACCTATATGTCATAAAAAGATTGGGCCAGCAAATGAAAGAAAAATCTTGTTATTGATGTGGTTCTACATCTGTTCATTAATTGCAAAGAAGCAATAATATTGTCAATGTACAAGAAATATATGGAGTTCTTGAAACAAGAAACTCACTATATGGAAGAAGATGAGATCATTATTCTCACAGTTACGGATTTTAAAGGCAAACGGTATATTGGGGAAGATATGAAGCATATGACTTCGGTTTAATAGTCTAAGTGTCTATGAGTGATTTTATAAGAATGATACATAAGATGTTGGCTTAATAGCTTCTCATTGTTCACTTTGAGGCATAATAATACTATGGTGATGTTCACAATGGTTTAACTCAAACCATAACAATTAGATGTTATGGGTAATCTTAACAATGATTGAAAAATTGAAAAAACCTAGAATTTTCGGTTTTTTCAGCTTGCGGACTAGTCATTGAGAAGACCAGTTCTTGAGGTTCTGTTTGCTGCCACAGATTCCCAACATCCAAATCTACTAATGTACAAAATTTCGTGGTATTTGGAGAAGTGGAAGGTGGTGAACCGCTTAATAATTGATGTCCGGATAAGGACATGTTTTTCACCCAAATCAAGTGGCTCCTAACCACGGAGCATGTTTGCAAGGTATTTGCTTAGTATCTACTTGATGGGGAAGGAATATGAAGAATTATGCCTATTTGTGTGTAAATTCTAGAG
>TE_00001769_LTR#LTR/Gypsy
TGTTAGTACATAGTAGAACATCGTTCATACTCGCCTAAGAAAACGTGTGTCGCCACATAAAATGGGCTTGGGCCTTAGCTAAGCCCAAGAAACCTACACTATTTCTTAAGGGCATAATGATAATACACTCTCTAATAAGGGCAAAGTGGTATTTTTAGGGTGCATCCACCATATTCCTATAAATACCACTCTTCACCCCTCATTTGGGGTCTCTCCATCTTCACCCTATTCTCTCCTTATTTCTACTCATATATGGCTGACTTAGGCATCGGAGAGTCGAAGGCCGAAACACCCGGTATTCCCTCTGACGCTCTTCATTCATGATTGACAAGTTATATGAGAGCTTGAAGATAGTGTTCCTGCATCTGTGTGATCCACCCCCCCCCCCCCCCAAAGATCACGCCGAAACA
>TE_00001779_LTR#LTR/Copia
GGTTCAACTAGGTTGAAAGTTTGTTGTAGAGTTGTTGAGTTTTTTGAAGAGAGTTGTAGTGTGTCAGAGTTAGGGTTTCGAGCCCTTTTATATAGTGGTTCGCTTTCTGCTAAAAGTAATTACTTTTCAAGTTGGACTCTTAAACCGAATACCATAAGGATACTTCTTCATCTGCATAAACA
>TE_00001782_INT#LTR/Gypsy
ATTGGCGTCGTCTGTGGGAATCATTACTAAAAGTCATATTGCTCTGCCACCCGAGAGGTATCCCACCTAGAGACATTTCATTCAAATCCATGAGCAATAGGAAGAGGCCTCGCATGGAAGCGAGGCGAGATAGCTCGCGTAGAAGCAAAGCGAGATGACTTCGCATGGGAGACTACGCCAAGAAACAAGAGGATTTCGCATGCAAAAGGGGGACAAGATGAGGCGAGCCAAGGGCTATGTTTGTGGCTCGCCAGTGGAAGAGTTGGCAGGTATTAAGGGGAGGACCTCACCTAAGTTATCACGCGAGTTGGATGTGGACCCCGCGAGTTGACCTCGCAAGATAATGTGCTACGCGAAGCGTTGACTTTGCGCAGGGGGACCTCGCATGGGAGAAAGACCTTGTGAAGCATTGTAGAATCTCGGTCGTCCAGTTCGGTTATAACTCCCCTTTGGCAACGCCTGCTCTGTGAGATACCGGTGGAACCAGCCGGGATCATCGGATCTGCAAGCAGCGGGTCCCAGTGGCAAATTGCTATGGACACCCAAAGCTAAGTCAGGTCGAACGGGAGCTTAGCCGGAGACGATCTACTCAACCCGCGGCCGGATCATCTTCTTATCCTAGTGGCTCTAGCAACGGGATACTCAACTGCTCTCAGACGGTACGTATCTCAGCACCCCAACTACTGCCCAACTACTATGGACACCCATCCCATCATGTCCAGAAGAGGTTCTTCCCGGAAGCAATTTAATCTCCCGGTGAAACTCGGTCCCATATGTGTTTCAAATGTTCAAGTAGTCTGTGATCAAAGCGTTATCTCCCTCCTGCTGTTGGGTTCGCTCTTAAGGGCAGAAGGATATCCGAATTCCAGATCAACGGGACACTTTCTTATGTGGCATGAGAACCAATGCATGGACAACTCTATTTACCCACCGGGAATCTACGCTTTGCACCTATCGGGAAGCCTCACCTACCAGCGGTCATCCCCTGCAAGCGCCATCCGACATCCATATCTTATCAACTCCAAGCTCTTGATTGGGAGTGGGTCGCTCGATCTATCGGAGAAACTGTGTTCAATATGGTACCCACTGAAAAATTGCTATGGACACCCGGGGCTACCTCTCGTGCATCACCCAACATACATATTTGCTTCAAGCACACGGAAATCGAAGGCAAGGAAGCTCGGATAGTAAAAAAGGAATGTGGGAGAAGTTTCTTGAGGTATTGGCCACCCTGTGGGCGATCATCTCCGAGAGCCTCCATCAAGCATTGTCTTTTGGTCTGGAAACCCGTCTTCGTACTATGGCCACTCGAAGAGCCTGGAATGAATGGCACCGGGACTAAAAAAAACATTATGGACACCCGGAGCTATTTATCTGGAAAAAGTCAACAACCGTACTAACAACAAGGATTCATTGTCCGGGAGTAGTACGGGCATGAATCAACACCTCCTATGTCCACCTATTCGGCAGCTCTTTTCATAGATAAATCCTTCATTTAATTGCCTCTTATGAAAGTACAAAGCATGCTTCACGTACAATTATATCATGGTACGGTTGGCTCACCATGCATTGTTGTAACTAAGTACGAACTATATAACATGCAGTCCATGATCACTGTTGTCCATTCAAATTTGTGAGGCAAATGTACATAGTTACTTCTGCTTCCCGGACATTAAATAAGGAGTTCCAAGTCTTTATGATAGTAGTAAGTCCTGGATAGGTGTGGGAAAAGATAGCAGAAAAATTGTAAGTCCCGGATAAGTGTCACCGGGAGGAACCTTGCAACAACTGCTTAGGAAAATCTCGATTCCTTGATAAGAATTAGTGGGAAGAAACATACCAACCATTTCATGAGATTCTTATACCCGAGCAAGAACCAACATGAAGCATACACGAACTAAAATGCATGAACATACTCCGACAATGTACCACCGGGAAGCATGCGTGAAACAACTAATGCCATGAAAACTGTAAGTCCTTTGTACAGCTCCTGGAGGGTGGGAGTTGTGCAGTTCATATAATTCCCTTTATACGGAGAATAGTGGCCTGATAACCCACGCGGAGCGAACTCAACAGCTCGCGCGGTAGTCATGGCACGAGCGAGCGAACTCAACAGTCCTGGCACGCGGAGCACACTTGTCAGCTCGTGTGATTTGATTAGTCTTTATGGCAGGAGGCGAACACTTCAATTCGCGTGTAGCATATGAGTATGCATGCTGGTCAGTAGGTTTTGGCATTCGACCGAGAGGCAAAATTTTCCCCCAGTAAGACTGGGCGGGATTTGCATTCGACCGAGAGGCAAAAATTTTCCCCCAAAAAAACCAGGCGGGATCATGTCACTGAAATCCCCAGTAAGACCGGGCGGGATGGGTAACCCACCGAGAGACATAAGTCAATGAAATCCCCAGAAAGATCAAGCGGGATAGACAAGAAACTATCTTCCCTTTAAAAACGGAGCAAGTGGCTTGATAAATCACGGACAGCGTTAACACCTCGTCACTCGAGTAGTAACACCGGATATGGAAAGGGCTCGTTACCCTTATATGAAAGTATAACACTTGGCATGCGGAGCGAACTCCATAGCTCGCGTGTAGGCGATGTACACGAATTGGACACCTCAGCTCGAGCGGTAGTCAAGGTACAAGCGAGCGAACCACACAGCTCGCGTGGTAGTCCTCACACACGGAGCGCACATGTCAGCTCGCGTGTTTAGTCTTTATGACAGGAGGCGAACTACATAGCTAGCGTGTAGGCATTGTATGCAGAGCGAACTCAGCTCGCTCGAGTGTCAACCCTTCTAGGCGAGGCCGAGAGGACCCCTCAGTTCGCGTGCAAGTATCATGTGCGAAACGGACTTGGGGGGACTGGGATCGAATGCCCGTTGATAACTAACTGATCTACGGGCATTTTATATGTTAAGTCCCGTCCAGATTATGATTGTTGTAATCTCATTGGTTTGTGAAAATTCATCATATTCTACTTGCAAGAGTGAGTATGCGTGCAGGTCAGTAGATTTTGGCATTCCACCGAGAGATAGGCATTCGACCAAGATCGGCATTCCACCGAGAGATAGGCATTCGACCAAGATTTGGATTCCACTGAGAGAGTGGCATTAGACATTCAGTATTACACAATTGCATGAACCATTTTGCTTTTCGATAATTATTGTGTCATATTCATACTTGGTTAGCCCCATAATTGTGTCGATCATTTGTTCATGGTAAAGGTACAACAATCCTCGCCCCGCCGAGTCAGTTTTGAGGCCAGAGTCGGGAGGGGCATTTTTTATCTTACAGGCGGACACCACAACTCGCCCGGTAATGTATTCCAATGCGAAGCGAACTCCTACAAAGCTCGCATGCAAACTCACCTCTCGTGGTAGTCATTGTGCGAGGAGCGGACTCATCAGTTCGCGTGAAAGTATTGCATACGGAGCGAAAACAGCTCACGTGTAAGTATTGTACATGGAGCGGACTCCACAGCTCGCGTGTACTCATTGTGCGCAGAGCGGACTTCTCAGTTCGCGCGAGCGTACTCCACAGTTCACGCGAGCGGATTCCTCAGCTCGCCCGAGTGTAAGCCTTTCTGCGCGGAGCGAACTCTTCAGCTCGCGTGTACTCCTTGTATGCTAAGCGGACTCAACAACTCACGTGGTAGTCCTGACACGCGGAGCGAACTCAACAGCTCGCGTCACTATTTCAATCCTTGTGAGGTGGACAACTCAGCTCACCCGAGTGTCAGCCCTTCTGTGCGAGGCGGACTCCTCCGCTCGCCCAGTAATGTCAGCCTACAAAGCTTGCATACGAACTCCTACCAAGCTTACACGCGAACTGTGCAGCTGAATCAGTTTTGAGGCTGGGGGTCAGGAGGGACCCGGCGAACTTGAAGATATCAAGGAAAGTAAGATCCGTTCAACACACGTCCTAAGTACGGACTTGGGGGGACTAGGATCGGGTGCCCGTTGATAAATAACTTATCTATGGGCATTTTATATGTTAAGTCCCTACTCAAGACATGTCTTGAACGAGAACTTGGGGGGACT
>TE_00001791_LTR#LTR/Gypsy
TGTTTACACCCAAATTAATATTTTACTGGACATTAATTGTCTTAGTGAATATTAATTAAATTAATGGTCCACGTCATGCAGGCGAACCCGAAATATATTGGGTTTAGAGGCGGGTTATCTCGCCGGCAGAGACATGCGAACTAGATGATACAGTTTGCATGCGGAACAGATGAAGGACCTTGCGAAGTATAAGGTTGCATGCGAGGTGATGAAGACGAGGTGACAGGCGAGCTGAATATTCACATGCTAGACGAGGTGACAGGTTGCACGCGAGGTGATAGGCGAGCTCGCGTATGAGTTCGCACAGGAGGACTTCGCACAAGAGATAGTCTTAGAGGTGGACTCCTTTATTGAATAATTACATGCAAAGAGAATAAGGATATGTTGCACATAGACGTGGTAGAACAGGACAAAAGCAAGGCTATCTTTAATTGTTGTTTAATAAGGAGTGATCACATGTGCAACATGGGTACATGAAGTTCAGTGTGTGCATGACGGAGTCATATGCGAGGAGAGGAGTTCGCCTAAGAAAAGGAGATCAAAGGGGCGCAAGCTGATTTGATGTTTAATTGAGGGTACGTGTGCATGCATAGGAGCATCTTGATTTGGCCTCACCTTGGCTTGGAAAAGAGAACCCGCCAGCATTTTGAATAAGAGCATAGTTATCCTTGATTGCATAGAAGTGCAATTATGTACGGCTTGCGTCCAATCAAATGGATGCATGAAGATGTGTTGAAGTAGGATTCAATCATCCTAAACTACAGAGTCCAAGTTTGCATGCGGAGTGGAGGAGACTTCGCCAAAGGATAAACACGTCCAGCAAGTGATTAACATTGCCTACGCCACATTTATCGTTAAAGACTTCTACAAGTCTTTGACATGCTTTGGGCCAATACATGTGGCCCTAAATAGCTCTATGTAAAGGAGTTCGAGCAGACTCTCTCGACACACAATTACTCAAATACAACAACAAAACAACTTTCAATCTAGTTGAACCCCTCGACCCAGTCGAATCACCTACGCTCCCAGGAGCTTCATTGTCGCTTCCCTGCTGAAGCAACATCTCTCTCTTAACAAACAAACAAACACACAATCAATCGTACAAACCTAAAGTTCTAAGTACACCTCGCCTTAGATCTCAGAGCCCGTCTGGACTCGTCTTTTCTTTCCCAATTGTTGCTCTGCTCGCTCTAACAGTGGGTATCGATTCACAGGTGACCGGATAGTTTGCTCGTAATTCCTCGCCCGCGAGGTGGCACCGGAGCTCTATTTCGCCTGGTTAGAAGTCAAGAACGCGCACCGTTCTCTTTCCGCGTCCGCGCGGTGGCACGTCCTGCAAACCTTAATTTACTTTTGGTAGCACAGTCACCTCTCTACCCCAGCTAAGGACGTGGGCCAAAACA
>TE_00001799_INT#LTR/Gypsy
AGTCTCGCCAAGTTCCCGTTCAAGACACATCTTAAGTGGGGACTTAATATACAAAATGCTATAAGATAAAAAATGCCCCTCCTGACCCCCGGCCTCAAAACTTAATTGGCCGGGCGAGGATTGTTGTACCTTCACAATGAACAAATGATCGATAAGTATTTGATCAATACAATTATAGGGCCAACCAAGTATGATTATGACATAATAATTATTGAAAAGCACAATGGTTCATGCAATTGTGTAATACTGAAAGTTGAATGCCACTCTCTCGGTGGAATGCCAATCTTGGCGGAATGCCTATCTCTCGGTGGAATGCCTATCTCGATCAAATGCCAATCTCTCGGTCGAATGCTAATCTTGGTGGACTGTCAATCTTTTCTCGTTTCTCGATAGACCGGTGACCCTGTCGGGTCATGCAAGAGAGCCCGGCAGATCGGGTTGCCACCCCGGGTATGCTTGGCAGATTCCTTTGCTATTTCTGACGAATTTTCATCTCGGCCGGGAAGACGATGAATATTGTTAAAGTCACTGGGGTAATAAGATGTTCGCTCCCCCGCAAAGC
>TE_00001802_LTR#LTR/Gypsy
TGACGCGGCTCGTTTCCGGGCGTGCGACAATTATGAACCCTGTTTTGACAATTGTAGTATTGGTAAATAAGGTTCGATCAATCCGGGGACTTTAGGGTGCTCCTGCGGTTACAAAACTAAACAGATTAGAGTCTAAATTAAGAGTTATTTACAGAATATAAACAACAATTACATTTACATGATTTTAGGGGGGGTTTTTGAGAGTTTGTTCTAACATTCCTACTAAAACAGAAAATAAAAGTACTAAACTACTATGTACAAGTGATCGACTTCCACACTTTAGAAACCAGATTCCAGAAAATATAATCATAATCCAATGAACTTTAATCACACAATTGAGTTATCACCAAAGAGAAACACAGAAGGGTTCTAAATACAAGCCTACGAGGTCATGCATTTAATCGGTTCTTCTAAATAGTCATCCAAGCTAGAACGTCTGAACTTAGAACATTTTACATGCTGCTGCTATCAATACTGAAAGTATCTGTCTACAAACATGCAAATCATTAAGTAAAAGAACGAACCCTAACATGCAAAGAGTTTACGTACGACGCTTAACCATTCACATGCAAAACATGTTCCCAGCCATTTTGACATAGCTTCCACTACTGGTGATTTCTACTTACCTACGAGGCTTAGTACAAATCATAGCATTAGTTAGCATGCATTCTAACATAGGTATATCAAACACAAACATGCTTTCAACGAATTTCTAAGGTAATCAACTCAATCACATGACATCATCAGAACATTGAAATCATAACTATTATTAACTGAAAATCACTTAGTTCTCAACAAAGGTTCCATCCAATTCGGAAAATAAAACATATAGTTCTAAAACGAAAACCAAAATCAGAAGAAGATGGCCAGAAAGTACTAGACATAGATTTACACTTTTCAATGGACTGATTGGCCGATCAAGAACTTGAGGTCGTGCAAGGCTGTGCTAGGGCTTCAGTACTCCCTGGAACGTCCGAGGCAGCAAGGGCTTCTCTCCTTCTTCTTCTAGGGACTCACGGCAATGAGAGAGACTAAGAGAACGTTTCTGAATTTCTGGAATGTGGGAAGTGATACCAAAAATGTTCTTCTCTGCTCCTTTATATAGTGGTCATGTTGACATAGGGTTTTACTCCACACCATTGATTAAAATCTGATCCAATGGCCAAAAATAATAGCACAATATTTCAGAGAATATTCCTTAGAATTCTCTAGAATATCTTGCACATTAAGAGTTTGAATTCGGCTGGAATTGTGGCTGAATACATTGCTTGTTTCCCAAATTGAAATCAGCTTGAATCTCTCCTTGTTAATTGCTGATTTGCTGCTGATTATTCTTCCCATATTTGTGCCATTTAATGTCCCTAGAAAAGGCATATAAATCAGATATAAACTCTAGGAATATTAGGAATTTATATGGAGAGATAAAAGGTAAGAATTTCCCTTAATTTCCTTGATGTTTGCTGCATTATCTCCATATAAATTCGGCTGGAAAGATTGTGCCATTCTCCTCCTTTTATTGACAGAATTTCGGCCTAATCCATGTAGGATTTAGTTTCCTTGCTTCATGTGGAATCCCTGTCTCAATAGGAAAGAAAGTTTCCTAAATATTTTAGGAAAGTCAGAATAGGAAAGATTCAAAAGTAGTAAGTTTCCTAAATCAGAATAAGAAAGTTTCTTAAAATGAAATAGGCAACTTTCCCTTTTCAAAACAGGAAAGTTTCCTAAACGACTTATCCTTTGATTCTGCGACTTAATGAAACTCCTTGCTGCACCAGGAATCCTCCTTTGATTAGGATTTCGCTCAATTCTTGTGCTTTAGCATCCTTTTGTGTAAATCTGCCTTTATTGACTCTAAAATACAAAACATGTTAGAATTGGAGTTATTAAGGAAATAACGAGGCTAAATAGGGTCGGAAAAACATTAAGGAGGTAGCATAAATTGCGTGTATCA
>TE_00001808_LTR#LTR/Copia
TGGCATAAAGTTTACATTGACATTCCATATGATAATCGAACCTAATGTTGATTGATATGACATAGTTGAAGCTGACCTATAAGGTTTTATGGTCTGATAGTGTTCTTATCTTTTGTGTGTGTTTTCAATCCATGTTTTGTTACTACTAAATTATTCTTGTCAAAATTTGAAGGCTTTTCACTCATGTACTTATGATTGAGATGATTAAGTTATGACAAAGTAATAGTAGCAGGTAGGTGTGACATTGATCTATAACCCTGCTGATGCTGCTGCTCTCTAGTTGATCATAGCTCACATGGTTGGATGACTTTTTTTGCCCAAAATTGTATAACAAGAAGCATTCATTTTTTGTAGAAACTTGTCCAAGGATATGCTTATGACCTGGCCATTATTAATATCAGAGTACCAAACCCTACAAAAGCAATTAAAAGAGAGGAGGGAAACTATTACTACATCATATGTGCACAATTATGAAACAGATCTACATGCAAAAAATGGCATCTGCTCGATTATTCTTTGCTTGTCTCATTACCTGTTCAATGTTCTTGCTCACATTTCCATGTTCTATTGTTAATCAGAAGTTACTATGTCACTTTAATATGACTCTTTGAGCACATCTTGTGCTACCTTCATTGTAAAAAATCTTGCTAAGATTTTCGATGATGATCTCATCACCATCATTAATCTCAGATTGGTTCCTTGGGGTGATGCATACACCAACAAATCGAACAACAACACTGCTTTTTGTCAGGTTTATATTAATCACTATTTGTACCAATATCATTTGTTCAAAGTTTCTGCAACATTTTTATAAAATCATTAAAGTGATGCATAAGTTCTTTATGTGATACTTTCACAGCATAGGCCAGATCAGTGCAAGTTGAATTCTCTACAATCATGCGCTATCGATGTTATGCATGATGTGGTGAGATAAAAATGAGTTTCGATGAAAGGTTATCAATTTATTGAGTAGTAAATCGATTTGAAATTTGATTTTGTGATGCAGAACTAGCACTTTGCTTTGATTTACTGCATAGAATTTCTAGCCATAGAGGGAAGGCAGAAGGAGTGGGATTGCTACAATTGAGACTGCCTAAGAAACACATTTTGGATTGGTACAATTGTTCAAATGCAACAAAGGTTTCATGCTTTACTTACTATAGTCCTATTTAAAAGAATATATGATGTTAATAAGTTGTTGTCAATTATGTTTGACATTGTTGGACTACTGCAGCTTGAACAAAACTATGGCAATGAAATTATGCACCTCAATCCACCTCTAGAGTTTGTATCATGGCTGGTTCTAAATAATCAACCTATTAGAAATGTTGGTCCTCTTTCTTCCCTCTCAGATCCCACTTTTTTCCATCTCCCCCTTTTTTTCGTCCCTCACTCTCTCTGAATCAAACTTAACTTTTGTCTGTATGAAATGCAGGACTATGAAAAGTTTGTCGGCTATGTGTGCAAGGCTTACACATGTAAAATTGTGCCCATGACATGTCAATCTGTGCACTTGAAGCAAAAGACAGAATAGACACACTCAACACAAGCAATCAATCAACCAGAATCAAGCCTCAGTCCAGAACCTTTGATCATACCAAAGTCACATTTTACCAGCAAATCAGATTGCATAACTCCACTAGTTGTGGATCATGATGAAAAACAAAACAAAAAAATTCTCTCAATCTACTGCTTGATCATAGGTCCTGACATTGTAGTTTGTTTGTAAATGGTACGTACCTCTCTATATTATTAATTAAGATGTACATGAATTTATCAGAATGTGAAAAGTTTGTAGCGATTACA
>TE_00001810_INT#LTR/Gypsy
CGCCTCGCCCGTGAAGGTCGACACGCGGGCGAGCTCAGGCCTCTCGCGCGAACTGAGCCCTGTCCCCCAAAGTTTGGACTCATGATGTGTTTATCACGTCTTATTTTTGATGGGCAAAGGTGGCGAACCTTTCCATATCGTGTGTTTCTGCTCGAGCGCGAGGTATTATCCCCGCGTGGGTTATCAGGCCACTATTCTCCGTATGAAGGGAATGATACTGGCATGCCCAACTCCCACTCTACGGGAGATGTACAAGGGACTTACAGTTATCATGGCTCTAGTTGTTTTGCCCATGCTTCCCGGTGGTTCTTGCTCGGGTATATGTACATGCGTGTTGGTTCGTGCATGCCTCCCGTTAGTTATTATCCGGGAATCGTTATTTTCGTAAGCAGTTGTTGCATGCTTCCTCCCGTTAGTTCTTATCCGGGAGTCAAAATTTTCCCAAGCAGTTGGTGCATGCTTCCTCCCGTTAGTTCTTATCCGGGTAGGCAAATCATATTGGCATCTATTTTTTTTCTTTTGTATCTTCCCTTTCTGCCTACCATCTCTTTCCCCTGTTTTTGTGAAAGCCATCAAGACCCGATGGTTGCCTATTTCTCATACTTAATCGAGACCGTAAACCCGGAGAGTTGCTTCCGAGTTTGCGTTGAGGAAACCTGGTTGTTGTTAAACGGTTCACCGGACCTGTGGGCTAAAAACGTTGCCAAAATGGGATGAGCCACTGGTACTCTCAGATATCCCTCATGACCCGTCATCATTCCTAGGTGCCAATAGCAAAACCATTTTCTCTGTTGATGAAGCCATCGGGTGCTGAGATTACGTGTATCCCGATCATGACCACGGAATTTAAATGAACTTGGTGTTGACGTGAATAATGCATGTTGGTGATCACCACCGGGAGAGGTAGCTAGACATGAATCATGATTGGCTAGGTGGTGTTTCAAGTCCAATCCTAATACAAACTGGACGGGATGCAAGGCTGCTAGGTTGTTATATAGCAGGTCCCGGGTCTTGCTAGATTTGTGTACCATAATTTCATGTACGAATGTGAGCTAATGGTACCTGCTGCCATGCAGCCCATGCATGGACTATAGATTGTTGTAAACATGATTGCCCAGAATTCCCTCGTATGTATGCTTCCACAAACATGCCTCACGTAGTGAGTATCCTGGAGTGGTCCATGTATGGGATTCCCGCATACCAAGGTGCCATTGTGCCTATTCCTCCATGATCAGTGGAACACTAATACGTGTGCTTGGATTGCCAAAACTTCCCATTAATGCAGTCGGGAGGTGTGTCACCGGTAGGGCTTGGTATTCAAATCATTTCGGGTGCCAAAAACCTATATATAACCCTCATGAACCGGTGAATGTCATCGGTATGCCATTAGTCCGAGCCTGACATAGTTGCGGACCAACAAACATGATATTTCCATGGTGCTAGTATGCCAATAATATACCCGGCTGAGCGATTAAGTTTCATGAAGTGCCGATGGATGCATAAATTTTCCAGGAATGTGATGCTTTAAAAAGGCCATGCTCAGTGCTTTCAAAAACTTAGTCCCCTGGAGCCTAACTTCATTTAGTTGCCGAATTGCACATGTTGGTAAAGGGGATTCCAATCCTGAAACCTGACTATCTTCTCATGCTGAAAATTCATGACTATATCCTAACTCTCAACAGAAACTCCAAACAAAAACTCAGCCAAATGAAACTCTGAATGACTCAGGGAACTTCATGTACAACCAAAGCTCCCAATGTCCAGCCCCCAGAAACAAACGAACAGGAAGAAAGACTAGGAGAAGAACTCAATACCAACTTGGGTTTTGTCAGTTGGTATTGTCAGTCGAATCAAAACAAAGACCCTGATAGCACAAGATAGCTGTATCTGATCAAGAAAGCTATAGTTTGAAGCAAGAAAGTTCCAGGAAAATGCACAGGTGGGTCAATACTCACTGAGACGGCCTCGTGATTTATAATACAAGACAGAACACCTGCAAATCTAACATTGAGGTAGAATGATATAACCATCTACTATATATCCCCTTCGTATATGAATCCCCAAATACTTCCCCAACGATCTAAAATCCCCAAAACTGATAATCATTTAATCCAGGACAGTTTTGAATAGACTTAGGAGCAGGAAGACTTAGCTTTGGCTTGCTTTCCTATTGATGGGAGCATCGCGCAGTTCTGAAGCTTTTTTCAGAATTCAACTATGTTTCGAGAATGGAGGAGCTGCCATCGGGTGGCCACACTTATGCTTGGGTGTGCAGAGCGAATTTCCCTTATGAACTCCGACGAGCTACGGAGTCGGGATCCCTATTGGTTTCACCGGTACCTCATAGCAGGTGTCAGAGATTGAGACGGACTGAAGTCTACCAAAGGTACCGGAGGCATGTCGAGATTCCCGGGAAGTGGTTACCGACCCGATGTATTGATGACCAAAACCTTGCCTCAGTGGAGGAAAACTGATGCAAGACTTCGCTGGGCTATACTCCCAACGAGATGGACCCTATCGGAGAAAGGTACGATGTCGGCCATGACATGAGCCCGATACGCCCTGTACATATACTCTGGCAGGATGTCGCAGAGGAGGATCCATATTAATCCCTAACTTCCGATGAAGATCCCGATGAGAGGATGCCGGCCAACCAGAACACATATCGACCCGTTTGATAGTTGAACTCGCTGAGACCAGTTAAATTGCTAACTGGGAGGTTAATCACTTTCCAACGGGACCTCGAGGATACCAGGGAAGCAGATCCCCTCTTCCACACGAATCACTTCTCTTGGTGAATACTTAACCCCCGCCGGAATTTTGATAAACGCCGCCGATGAAAGTCACCGGGGTTAGAAGATGAACGGGCTAGCGGGTGCAATGGACCAACGAAGCTCCAATTGACATTGCTACTCACCGGGTCCCGAAGAGTAACCTCCGAGCGTTGCCTAGAGACGGTCATGAGCCGTTGAAGTTTGGCTCTTGGTGACGACCCGTTGATAAAAGAACCCGGGCGGGTTATGCCATCCTTGGTGGCTTGGGCCTGCATATTGCATAATGGCTTAGGCCCGCATACTGCATGACCTCCTGCACAAGCTTACTGGTAGAGTAACAAGACTTTTAGTACTGTTTCCCACAGACGGCGCCAAT
>TE_00001813_INT#LTR/Copia
AATTCATTATCTCCGTACAACACATACTCACCAAAATTATTTCACACACTGATAAACAATAAGTGGAAATTCTTTGAGAAATAAACCTGACCGTTCAACTTAAGCTTGTGATAATTAAACTTAAAATTTCATGACAAATAGTGCAGATATGTCAGTTTAATTTTGTGAAAATTCATAGTGAAAATTAAACAGACCAGTCATTTTCTTGTCCTACCATTGAAATTATATCACACACTGATAAGTCCTTGATAATTAAGTCGAGGCACCTAAC
>TE_00001814_LTR#LTR/Gypsy
TGTCACATCCCGGTTCTTAAGTCAATTTACGGTTATTTACTTTTGGGTTACTTTGACCTTTTACCGTTTTAAGTAACCGTTTACTATTTAAGACTCCAAAGTTGACTTTTTCTTCAGTTTAGAATTTGGGAAAACTTCCTTCATGAAAGTCGTAGAGGATGTTAAACGGGGTTTGTGGACATGCGGCATGCTTAAAACGGAGTTCGTATGAAGAAGTTATGGTCTAAAATAAAAGTTACTATATTGGTAAAAAGAGGTAAATTCTAGTAGGCTTTATTTTATGGGTGTTTTTAAGTTAGGACCGGATGAAGAGTGGAAAAAAAAAAGAAGGCCCGACTCTCACTTTCTCTTTCGGCCTTCTCTCCTTTCTCTCCCGAGTCCCCCGAGCTCTCTCTCCCACCGGAGACTTCAGCTCCGTCTGCCGCCGCCGTCCGGCCACTGCAGACCGTCGGACCACCTCCGTTCAGACCCCTGTTGTCCCCTCTCTCATTCTGGGCTGGTGACCGAGCCTGGGACGCCACCGATTGAAGGGAATCCCGGCCGAGCTGCCGACTGCTCCTTCGCCGGAGCTCCTACCTCCGGCCACCATAGATCGTGAAACTTGGCTCATCTAGTATCTCTCATCAAGGTTAGTGATCCCTCAAAAGAAATCGACTTAATTCGATCTTAGTGTGGAGATATGTTTAATTGAAATTTTAGGGATTTATAGAGGTTTTGATTCGATTACTTTAGTTAAGCTTAGAATTGGACTAAGTGCTAGTTATGAAAGTTGTTGTGCTTGATGAGAGGATTATTCTGTTGAATTTTGGGAGGCAATGGACGTTGCCGGAGTACGGCTGCCGGCCGCCGCTGCAGGCAGAGCAGGCGGCGGCGCCGCCACTTGGAGGTTGATTTTCAGGTTTTTGGGTTTGTTTTAATGAGAGGAGTCTAATGAAGTATAGTTTGGAATTGTTGGATGAGTTTAGGTTCGGTTTCGGATTTTCCGAAGACTAGCGATATTAATGGTTAAAATTGATAACCGGGTATAGGAATATTACTGTTAGACAGTTGTTGGATTGTGCTTATGCATTGAAGTGGATATTGGAGTGATATGTATGGATTTGAGATTGGTGTTAGTTGAAATGGGTGTCCATAGTAAATCTAGTTAGAATGTTTAGTAAACTTGGGTTCAAGGAGAAAGAATGCATGTTGGATGATTTGCATAAGTATGGTTTGATTTTGGACTTATGTTGGTAAATGTGATGTGGGTAGAGAAGGTAGAGAAGTGGACTAAAATGATGAACTACGAGTGGCTTGATCCCTTTAAAAGGATACGTAGGCAGCCCGATCAAATTTTTGGTGCAGCCGCAAATTAACAAAATAAATTTAGGTTCCAAACGCAGTAAAACTGCGTTGTTGTTTTGCTTGAGACACGTCGTTGAATTCATTTAATTTCTACGCATTTATGGCATATTGGAAAGTGGGAAAGTATTTACATTTTGGTTATAGATTGGTTGTGGGATTAGTTTAAGTGAGGAATCCATTATATTGGGAGATGTGTTGAACTTGGGGAGCAGGAAGACTACAAGTGTTGAAGATGGATGTTTGGTTATAGAAGTGTTAAATTGGATTTTTTTTTTAGGTAAGGGTCGTCCATTTTTAAGGATGGTTATGCCGAATTGTCGGTAAATTTTCCTTGAAAGTGGACCCCGCAGGATTTACCTTGGGTTTCAGGGTGAAATTCGGGGTGAGTCCTGTCA
>TE_00001818_INT#LTR/Copia
TTCGACTGTCCCTTTTGTTTCAAATATAAGTGTACAGTAACTCATCCATATATCTCACTTGAATCATGCATCTAGAACACATGCATCAACAAGT
>TE_00001827_INT#LTR/Gypsy
AGCTGGAGCGCACTGAGGAGTCCGCTGGCGCGCACTGAGGAGTCCGCTGGCGCGAATTGAGGAGTCCGCTGGGGCGAACTGAGGAGTCCGCTGGCGCGAACTGAGGAGTCCGCTGGCGCGAACTGAGGAGTCCGCTGGCGCGAACTGAGTGCAAGAACCACGTGTGAGCTATGATGTGAGGATTACCACGCGACAAGCGCGCTCCGCGAGAGGTGTGATTCGCTCGCACCCTGGCTACCGCGCGAGCTGTTAGGTTCACTCCGCGCGCGAGCTATGGTATCCGTTCCGTGTACAAGGAATACGCGCGAGCTGGTCGGTTCCCTCCGCACTCAGGGAATATGCGTGAGTGGCGTTCGCTTCGCATGAAATACTTTCACGCGGACTGAGGAGTTCTCTCCA
>TE_00001839_INT#LTR/Gypsy
AGTAAACAATCCTGTGAATATGCTCTAAAACTCAAGTACCCGGTAACAAAGCTTGCCCCTAGGCCTTGAGCTTAATCCGTTTCGCAACGGATAAGCGAAAAGGCCTAATCAAGCTTTTTATGGGAACTCGTATTTCAAAAGGTGCTGACGCTTCGGCGCTTTGCGGCTAGCATCTCCCCACTGGGCGTGCCAA
>TE_00001841_INT#LTR/Gypsy
AAGGACCTTGCTAAGTGTTGACAACTCCACTGCATTCCGCGTGGTGGTCATGGCACGTCTCGCATCCCTAGAAGCGGGATCTCGGTCGTCCAGTTTGGACTTCCCTCTGGCAACTATTGCTCTACGTGGTATTCCACTGAGAGCCATTATGCAAGAGAGACATCAGGACCAAGAGGTATCTCGAAAGGCATCACGCCCGAGAGACATCATTTCCTAGAGGACCACCCGGAGATAGTAAAAAAAAAAAAAGGGCTATGGCAACCCGACTGTACCTGCAACAAGGATTCATCGTCCGGGAGTAGTACGGGCGTGAATCTACACCTCTTGTGTGCACCCATTCGACAGTTATTATCACAGATAAGTCTCATCCAGATTATGATTGTTATAATCTCATTGGTTTGTGAAAATTCATAGTATTCTACTTGCAAGTCAACCTGCATGTTTTGGCATTTTCCTGAGAGAGAGGTGCAACAATCCTGGCTCCGCCGAGTAAGTTTTGAGGCTGGGGGTCGTAAGGAGCATATTTTTATCTTATTGAAGAATTCATCAGCTCGCGTGTAGTATATGCGGAGCAGACTCGCGGGGTAGTTATGACACGCGGAACAAAGACAACAGGTCGTGCGGTAGTAATGGGCACGTGCAGCAAAGAGAACACAACTCGCGCGGTAGTAATGGCACGTGACTGGACTCCTCACCTCGAGGGTAGTCAGGGTACGCAGAGCAAATTTCACAGCTCGCGCAGTCTTTGTAAGCGGAGCGAGATCCACCGCTCGCGTGGTAGTCATGGTACGCGAAGCGAAGTCATCAGCTCGCATGGTGGTGTGGCGCGTGGAGCAAAGTCCTCAGCTCGCGTGGTGGTCATGGCACGCAGAGCACACTTGTCAGCCCGTGTGTCCTTTTTGTCTTTTTGCTCAAGGCGAACTCCTCATCTCACGCCTAGTCATCGTACCAGTATGCATGCTGATCAGTACGTTTTGGCACCTCGGTAATGTAGCCTTGCGCGTAGCGAACTCAGCTCGCCCAAGTGTCAACCCTTCTAGGCGGAGCGGACTTCTCAGCTCGCCCGAGTGTAAGTCTTTCAGCGACGAGCGAACTATTCAGCTCGCGGGTCGTCATTGAACGCGGAGCGGACTTTCCGTGCGAGTGGACACAGCCCACTTGAGTGTCCACCCTCCTGGGTGAGGCAGACTCAGCTCGCGTGACATTTAAGTCATTATTGCGCAAAGCAGCGGACTCCTCAGCTCGACTCATAATATCTGCCCATCTGTGCGAGGCGGACCCCTGAGCTCGCGTGACATTCCTTGTGCGCGAAGCAAAGTGCTCAGCTAGCTTGTTGTTCTTGCCCACGGAGCGAACTGAGCTCGCGCGTTGCCAACGACACGCGGAGCGAACTCTTGAGCTCACAGGTAGTCCTTCTGCACGAAGTGTACAACTCAGCTCGCGCGTTGTCCTTGTGCACTGAGTGAACTCAACAGCTCACGCGGTTGTCGTGGCATGCGGAGCACACTTGTCAGCTCTTGTGACTATTTCAATCCTTGTGAGGCGGACAACTCAGCTCGCCCGAGTGTCAGCCATTCTGTGCGAGGCGGACCCCACAGCTCGCCCAACTGTGTCATCCTTTCTGTGCGAGGCGGGCACCACAGCTCGCACACTTAGTTAGAAGACCCCGCGCGGTCGAATCAGTTTTGAGACTAGGGATCAGGAGGGACCCGGCGAA
>TE_00001842_INT#LTR/Copia
AGCAACTCAAGGCATATGGAATGCCTATTGTCGTCAAGCCTCAGGGATAGGCTCTTAAGAAAAGTTCAAGCCTGATATAGGCAAGAACATTGTCCTGCATTTCAGCAAGACCAAGGATCTCTTTTTGTATTTTTGGCTATTTGTTTTTTTTTTTGTATTTTTCTTTTTCCAATGCGAAAAAGAAAGAAACTGAAAAGTAAACGGAAGTAAAAACTGAATGAAAAGCTAGGAGTGATGAAGAGATCATAGCTTGTTTAGTGATCCCTCGTTAGGCCACGGAGGAGGCCTCCAATGCTTCACTCCAAGTCTCGACGTCGTCATGTTTCCAATGTGAGACTGTTGTTGTTGACAATTTCCAAGTGTTGAGCAGATTTATTGGGAATAGTCATGCATTGGTCAAGGAAGAGAACCATTTGTTGGTTTCTTTGCACCATATCAAGAGTGTCACTAGGATATAGGTATATGTGGGACATGTACGCACTTCGCACATAAGCCAAAGTCCCCTTTAGCCCTCTGAACTTGCATGCAAGGACTCCAAGTATATTGCAATGTGATTCCCACGTCCAGTAATTGGACAAATCTTGAGTTGATCATGCCCTTGATCACAATGGTTAACTAAAGTTTAGCAGGGACGTGTTCGTCAATTGTAGATTTTACATTTTGGCATTGTAAAGCCTTTTTCAAGGCATCGCACTGTTGACGCAACCTCTCTAGAGAAGCTTTCCTTT
>TE_00001852_INT#LTR/Gypsy
TTGGCACGCCCAGTGGGACCAGGGGTACAAGCGAGACATCATAGGGAAGACAGAGGACGCACTGTACAGAAAGCCTCAGCTTTCTTGTCTCAAACACAAATCACCAAGGTATAAGCCCTATAACAGTGCGGCTTATCGATCCCTCACTCTAGAACAGGTCCTTGCTCAGTTTGGTAACCCAAACTTCAGTGAGACCATCATGGCTAGCTTTCATTCAATCCAAGACATGGGATCTGCTCTCCCTACAGAGAAAATGCTCCAAATGTTCGTGAAGCTCAGCAAACGGATGGATGGTTTGGACACCATTCAACAAAGTATCACCAACCTCGCTGGGAAAGTAGACGGCCTTGCTAAACATGTCAAAAGAAACAGAACCCTTTTGCAAACCGACCAGGACAAAAGGATTGAGTCGCCTAATGAAGACTTCAATGGACATGTCTCTGCCAAAAAGATTGAACTGCCTAGCAGCCAATCTAATGATGAAGATTTTCCTTTGGATGAACCTACGTCCAAAAAAGAAACTACTTTGTCAATCAATGACAAGAAGCCTGAGGATGAGGCCGGCAAGATTATAGATAATGAATCCATCTCGCACGTTGTTCCTCAGAAAAATAAACCAGAAGATAGGACAGAACAGTCCATCTTAGAAGTAGAAAGTAGTTCGCGCATTAATGATGATGGCGAACCACAACTTCACGTGATAGTGAACCACAACCGCCAAGACACCAACTGTCCCATGCGAGATGTATACGTGGACACAGGTCAGCCGCATGGGGGGCAAGGCGGAGCTCGCTTGCTTTCTCTACCAACTCATGACAAGCGAACTGAAGATGGACCAGAGCCTCTTGAGTTTCGGCTACAACATGCACACGCGGGGCGACAAGGCTGGCGGAGTCCGTTTCTTCTAAAGGTTCATCTCGCCAATCTCTTGTTTACCAGCGAGATGATTCAGTCTGCTTCGCCAAACCATGATCCTATTGAGCTTAATTACATATGGTTTGGTGATAACCCTTGGCCAGTCCGCGGTTGCACATTCCAATATACTTGGAGTCTTTCCATGCATTACGACATGGTAGTGGGAAATAAGGCAGATCTCAACAGCATACGATCCACAAAAATGCAGTTGAAGATCATGCTTGGTCACACTACAAATTTTAATTCAGTTCGCTACCGAAGATTGCCACGGCTCCTATTTCCCGTCGCCATTGATCCTAAATTTGCGACGGCTCAGCGACGGTAATCTTACCGTCGCTAAATCGAAACCAATTTGCGACGGCAATGTAGTTCCGTGGCAAATAAACACAGAATTTACGACGGCAATCGTGGTTCTGCATATCTGAGATCTTGAGTCCTAGTGGTTCTGCATCAGGCCCCAGTGGTTCATCATCATCGCAATCATCCCATACGTCTCTTCGTGTTCCTTTTATACCGCCAACCCCACCAACTCCTCCTCCACCACCTCCTCCCCAACCTACTCAAGCCTCTATTTTACCGCTTCCAGGATCAGGTATGTCTTAGAGCACGTTTTCTTTTAATATTTACAGCCCCATTATCATTATCAAATTTACTGTTTGAACTCCCCAAATTAGATGCTGAGCCCCATGCTACTGCCAATACTGTCGGTAGAGGTCATAGTAAGGGCATCCCCGAGTGGAATACTGGAGAGAAGGTTCACATTATGTTTGATTCTAAATTTCAACCTATTGGAGAAAGAGCTGCACAATTGAAGTCACAGTTGGGCAAGATGGTGCGTGATGGCCGCAGGATTCCGTTGACAATTTTGGACTGGAAAGCTGTTGATCTTAAAGTCAAAGAGGAAATTTGGGATGAGGTTAAGGTAAATGCTTTCATTGATAAAATGTTATATGTGCTTCTTTGTTTATTAAAAGTAATTCAATATTGTTCACGGTGACTTGTAGAAAAATTTGGTTGATGTTCCAGAAGGATACAAACCTGTGTGCCTTAAGTGTTGCAATACTCTTTGGAAGGATCACAAGAGCAAAACCAAAGCTAACCACTTTGAACCAAACAAAAATCATCCAGACCTGCTTTCAATGGTTCCTCCACAAAATTCAATCAATCGAGAGACACGTGGACCATCTCATAATACTGGTAGAAAGCATTTTGCCCAGTTAAGATATGAGGTAATTTACTTGGCAGATGGAATTGAGTGGAGAAGCATCTGATAAATTTAGTGTGTGGAAAAAAGCACGCAAGGAATCTGATCCAGAAGTTGCCCAAGTCATTGTATGTTTCAGTTTATTGTTATGTTATTTATAATACCTGTGGAAGACCAACAGCTTACGGCTGTGAAAGACCGTATTTTTCATAAGCTTATAGGAGAGGATGGTCATGGTTATTGTCGTACCTATGGTTCTACTGTGCTGCCCAATTTGGTGTATACACCAGTAGCCAGTTGCCGTAGCTAATTGAGCGACGGCATTTGCGGTCGCAGGCTGCCGTCGCTAACAATATAGCGACGGCTCGTTCCTGTCGCCGGGAGCATTGGCCACGCCACTTGTTGCGACGGTAGAAATGCCATCGCCGTGCCGTCGCCAATGCCCTTTCGCGACGGCAGAGCGGTCTTTTGCGACGGCTTCGAGCCGTGGCTAACCGAATTAAAATTTGTACTGTCAAACAACAAGGATACGTGGGGGGCAACGAGGCGTACCCTACGAAATACCTTGCCTATGTTTTCAAGTTGTTGACGCGGGACGACTATGCTCAATACTTGGAGATTTTCAGCAGCAGTCTCACGTTGGAAACATGACGACGTCGAGACTTGGAGTGAAGCATTGGTGGCCACCCCCGTAACCCAATGACGGGTACCTAATCAAGCTCCTACCCTTTGTTCACGAGGGATACCTAATCCAGCTATGATCCCTTGCTTTTCTATGCTCCTAGCTTTTACTTCAGCTATTACTTCTGTTTTTTATTTCAGTTTCTTTCTTTCTCGCATTGAAAAAAAAGAAAATACAAAAAAATCAAAAATACAAAAAGAGATCCTTGGTCTTGCTGAAATGCAGGACATTGTTCTTGCCTATCTCAGGCTTGAACTTTACTTAGAAGCCTATCCCTGAGGCTTAATGACAATAGGTATTCCATGTGCCTTGAGTTACTGCCAGCGAAGCCAAGACAAATTGCAGACGCGCTGATTCGCACGTTGCCTTTTTCAAAGTGTTTTCATGACCTCGTAGCCCGCTTTCCTCTCTAGGGGGCATACTAAAGTTTTGATGTCCTTCATTTCTTCTCAAGCATCGGCGGACAGACATCAAAATTGGGGGGCACATTGGAGTGGATATGTTGTTCCAGTTAGTTCAGACTCCAAGTTTTTAAAAGTGTTCGCTACCTTTATGCAGCCATTTGCATACCCTTTTCCAAGTTGGTTCGCCAACATTATGTGTCCGCTCGCCAACTCTTTTGCCTCTCATGGGTTCGCTCTTGGGGGCAGCGAAGTGCATGGCCTCTAAAAAAAATTTCATCTGCCATTCGCCGGCTCCTATGTTTGCCTTTTACTAGTTCGCTCTAGGGGGCAGCGAAGCGCATGGAAATTGGTTCGCCATAGTTTTTGAGGCCGTTCACTGATCCGCCTTTTGTTTGTTTCTCATTGGTTCGCGCAAGGGAAGGCCGCGAAGTGTATGATGATTTGTCATTCCACAGCTCGCGGAGGGCCATTTCCTGGAATCTAGTCAAAGCAAGCGAATACAGGCAAAGCAGGCGAGTGCAGCAAAAAGTAGGCATTTGTAGTCCAAGTCCAAGGGTACTAGGCGAGCTGTACAGAAACTTCGTACAATGCCTTATTGGGTGCTTGGGTTTCAAGGCCTATTCACAGGCTTGTCTACTCACACTCATCTTATGACCCGAGCCAATACAATGGCTTTGGAGCAGCATGAACATAACTCTCTTCATTCATTCTTGACATTCATGACTTCGAGGCTGGGGGGCAA
>TE_00001854_INT#LTR/Copia
CTGTTCCGTGAACAGTAATTCCCCCCGCTTCGCTTAATATATACAGATAATGGTGTTCTGATTGTGTTAAACAAAGATAAACCAAGTGGTGCGTCAACGATAGAATAGCACGGATGGCAAAACAACAACAAAGGGTACAACAGTCAATTCGTGCTGACGGGCTAGACGTTAAAAATGACACTGTTCTGTGAACAGTAATCCCCTTATCCGCTTAATATATA
>TE_00001858_INT#LTR/Gypsy
CTTAGTTTTGATGTCTGTTCGTCGAATAAAGGACATCAAAACTTTAGTATGCCCCCCCCCAGTGAAGGAGTTGTTAGTATGCCCCCCAGTGCAGGAAAGCTCGCTGCAAGGTCATGAAACACATTGAAAAAGGGCGAGGTGGACTGTCTGGTATCCTGACTTGACTTCGCTGGCAGCAATTTAAGGCATATGGAATGCCTGCGGTATTGTTTCCAGGCCTCAAGGATAGGCCTCAAATAAAGTTCAAGCCTTTTGGAGGCAAAAACGTTGTCTTGCATTTCAGCAAAACCAAGGATCTCTTTTTGGTGTTTTCTGCTATTTGATTTTTTTGTATTTTCTTTTTTCAATGCGAGAAAGAAAGAAAAATGAAAGAAAACAGAAGTAAAAACTGAAGTAAAGCTAAAAGTAAAGGAAAGAAGAGAGTATAGCATGGCTAGTTACCCTTCGTAAGGTCACGGGGGAGGCCACCAATGCTTCACTCCAAGCCTCGACGCCGTTATGTTTCCGGCATGAGAACCTCGCTGTTGAAAATTTCTAAGTGTTGAGCAGAGATGTTGTGCGTCAACCACCTGAAAATTTGAAGAAAGTAGCTCGTAGGGACTGCCTTGTTGCCCCCAAGCATCTTTGTTATTTGGCAAAGCATGATCTTCAATTGCATTCTTGCGGACAGAATGGTGTAAAGATCTGTCTTGTCACTGACTATCATGTCAGAATGCATGGTCTTATCAGGTATAGCCACGCATTGCTTATAGAAGAGGACCATATCAAGAGCTTCACTGGGATTGAACTCTTGTGGAATATGATTATGAGACAGACGCACCAACATATAGTCTTCATCGTACTCATCATAAGTTGGCTCCGTGTCAAAATCAAATGCAGAATCCACAGAGGTCGGTAGCTCGACCCTTTTTGCAACCACGGGCATGCATGGACTCCAAGTATATTGGAGAGTGACACCGCGGATTGGCCGAGGGATGTCACCAAACCATATGTAGTTAAATTCAATATGATCATGGTTTGGCGAAGCGGAGTGAGTCCTCTCGCTGGTGATCATAAGATTGGCAAGATGGACCTTTAGAAAAGGCGGACTCTGCCAAACTTGTCGCCCCGCGTGTGCATGTTGAAACAGAGACTCAAGAGGTGC
>TE_00001859_LTR#LTR/Gypsy
TGGCAGGATATGTAGGCTTAGTTGCAAGGGTTAGCTAGTTCTTGTTGTTATGAGCACGTTGATATATTATAAGACTAGGTTGAGATCTTGTGATGCTTAATGTTGGAGTTGTTTTCGATGAGGTGTGTTGATTTTGTGTTTTCAAAAGTAGGAGCCGTTTTGGCAGTTGTAAGAGGTTTCGTTTTGGGTGATCGAGGACCTTGGGAGGTCTTGAAAGAGAGTTACCCTCCTTTGGGCAAACCTTAGGATTTTAGTTTTGGGTTAAGAGGGCAAATGTTACTCTTAGTTTGTGAAGACACGTTATGATAATGTGATAGCGTGATGTAGAATTCTTGTTTAAATAGTCAAACCGGGTTCCTAGCCTTTAACCTGGTGATAGGTTACGGTTATGATTGTATTATTATTTTGTGAATTGATAAGTGTTATGTTGGGAGAGTATTGGAAAGTTCAAGACTGAGACGTAGAGGTCTAGAAGCTGTTTGTTAGGAATTAATCATTTTGTTATTGTTTGTCAAATTGTAGTGAGCTCTTTTGAGCATGACCTTTACTTGACTTCTCAAGTTATGTAAACGTTGAATTTTATTATATGACTCTTTTTATTTTAGTTATCATGCCTTAAATTTAGATTTTTATTTATCCGAAATTTGGGGCGTGACA
>TE_00001864_INT#LTR/Gypsy
GGAGGGTGTTCTCAAGTGGAAACCCCCACGTCGCTCGCCCAGAAATGGCGCTTTTGGCGCCCTCTTGCTTACCATGCTCTCGGAACGTGCCAGCACAAGTGACCCGCATCACACATCCGCCTTCCTCTCTT
>TE_00001868_INT#LTR/Gypsy
AGTCCCCAAGTCTGCGGTCAAGAGACTCTCTTGGGTGGGGACTTTATCTGATAAGATATCGAGAGTACGAGTCTTACTAGGGGCGACATAACCAGTCCCCCAAGTCCCCATGCAAGGGAGGGGATGGACCGGCTTCCTCTAGTGGGGTATGTCGTGCATTGCTGTATATGACTAAGACACTGGGGTCGTTGCTCCCATGTAGTGTCTGGAGATTGCAAGGCGATCGGGGGTCGAAGTTGAGGTACCGCTGGCAAGCATCTCGCGTGGGCAACGGGTACCGACATGTTTATATGTCTTAGGCGTTTAGTAGCCTTTGTTTTGTTCCAGCTATATGCTCTAGCTAGCTGAGCTATTCCAGCATGTGTTCCAATGGGAGATCGCCATCGAGGTAAGTGTATCATCAAGGTGTGGCGAGGAGTGCCGCTGAGGCATGATGATGGGTGCCGTTAGGGCATAATGATGCTACCGATAAGGCATATGTAGCTGTCAAAAGGTGACTAGTGACGTGTCGTAGCGAGAGCACGCTAAGAGGCATGGCAAGGATATCGAGAGCACGCTAGGGAGCGTAGCCAAGATGCCGATGGGGCAAGGTGGGTGGTGCCAAAGTGTACCGAGAGCATGTCATGAGGTGCGGTAAATGCCAGCTTATGAAGGCTGTTGCGCAAGTCCCCCAGTGTCGGGAGAGATTATGGTGGCAGGTCACCGGAACGAGGATTGAGTTGGCATGGGGGATTTCATATGGCGTGTTCGAGAAGTGAGGATAATATCATGTCCTGGGTGGCTGATAGATGTCATGTACCGAGAGTGTTGCTCGGCACGGTTAGCTAATAGACGCCATAGACCGGGGAGTGTGGAACAACCAGTAAGTGTAGCTATGAGGCGTGACCGTGTGGCGTAACCGTAAATTGTTACCATGGAGAATGATGGTGGAATAACCAAAAACCTTAACGTAACTATGAGAGCACAAAGTCAGGAAGATAAAAGAACCATGGGAAGCGGCCATGGAGACTAGCCATACGTGAGCGACCGACATGTAACCATAAAGAGCATGCTATATATAAAGAAAAAAGAAAAGAAAACAAAAAAGAACTAAAGAAAATAGTTTGTTACGGAGAGCAATCGCATAGAGTCGCTGCGTGGAGTGACTGACAAGTGCGACTTTTGAGAACATGTCGCGACTGTACTAGAGGACGTTGAATCATCATGGTGGTACTATATAGATCTTATGGCGTTGTCATGAGATGTTATCATGGCGGGAGTGGTTCCCTGCAAGGTCATGATGAGGTACCTTTTTGAATGCTGGTTGTTTACACATGTTGTGTGTGTAGCCTGAGATTGCACATTTGAATGCTAGCTATTTACACATGTTGTGTGTGTAGCCTGAGATTGCATGTTGCGTGCTGGCTGTTTACACATGTTGTGTGTGTAGCCTGAGATTGCATCTTTGGGTGCTGGCTGTTTACACATGTTGTGTGTGTAGCCTGAGATTGCATGTTGTGTGCTGGCTGTTTACACATGTTATGTGTGTAGCCGTCTATGACATAGTTGAGAAGTCAGCATGACTATGTGCCGAGAGTAAAATCATAGATAGATATATAGCAATGTATGGTTGGCAATCATGTGAAGCAAGCGTCATATGGTTTGCATATGGTTTACAAGTATGTGTATTTAGCATATACATGAGAATATATGTAACATGTGTACGTAGTAAATAGTGTTTGCTAATTCTATGACATGAGAATATATTATGATGCATGGCAAGTATGATAGGTTATACGAGATTGCACCGTTGCGTGCTGGCTGTTTACACATGTTGTGTGTGTAGCCTGAGTATGTAGCATGTAGCGCGTATAAAAAAAGTGTTTTAGGTAACTCTCTATGCCATGTGATAAGCATGCACAAGGATATAATGATGTATAAGGCATGTTATTTGTATGATAATAACTCAATTAAATAGTGTAAAGTGGGACTTATCTGAAGCCGTGTAGAGCCGCTATAGGCATTGTAGAAAAATTGGAGTTGTTGATATGAGACCCCATATGTCGGTCAAAGAGCTTGGTATAAGAATCCCAATAGAGTAGTCATGATGGCCAAGAAGATAATATTGTTTGGCCAAGAAGATAATATATGTGTGCCAACGTAGGAAAAGAAGCCATGATGACAAATATGATAGTCTGTAGCCTGTGCCTGTCATATTTGACAAGTAGATAGGTAGACAAGGCGTGACCATTGATAGGGGCATGACTCATGAGAGTTTATTGTTATGTTGCCCACTACTACATCATATAGAAGTATGTAGCATTGTAGGCGAACTGTTGTTGACAACTCATTGTTGGAGCTTGACTTGATATGATTATATAGTGCCGAAGGGGCATGGTAAAGTGGCAATTGATTGCTATCTAGGTAGCGAGCTGGATTGGATACGAACTTGGTTGACATGCAAGCCAAATAATGGACAGCGCCTATAGTCACGTGGTCTCGGAGAGAAGTATTCAGCCAGAGCCCAAAGGCATAGATGGTAATCATAGAGTGGGATAGACGCATCAAGTATGTGTCAATGCATGTAGCACAGAATATATGTGGCTATCGATTAACCTTCAAAGAAATAATGGAGGTATAGTGTGAGATGTCTGCTTTGTGAGCTATATATGGTCGACTGCAAGTGTGAGCCGAGTGTAGACTGGAATATCATGAGCTCAAAACTTAGCATCGATATCTTGATTCCCAGTTGAGGGTAGTGAGTGTAGTGCCGCCGCTGTGATGAAAGGCCATTATAAGTGGCTGTAATGGCTACTGGGATGTGGAGTTCCTGCCAAGGTGTGGGATTATAGGTGTTTGTGGGAGGAACTTTTCAAGGTGAAGGATGAATTCCAAGCTTGTCAGCGTGTCATTGTTCCGAGTACTCGAGAGGGGAGGTGTCGAGACAGAGGTTGCTGGATTGTTGAGACCACAACTCTTTTTGTTTGTTGTTGTGGCAGGTTCCAGGAAGGGGAGGTGTCGGGAGTGATGAGTGTCGAGACTACAACTGTCGGGAGAGACGAGTCGACCCAGGGGGTTGGGATGGAGAGCTGTGTATGTGTGGGTGTCCGCCAGGGGTGTTTGCCAGGGGAATCCGCCAGGGGAGTTGGCCATGAGGGTGCCGAGATTGGGGTCGCGAGAACAGCATGGCAATTAGAGTCTTCAGACGTTATTAAGTAAGAACAGAAGTATCAGTGTGAGGTGTGCTTATAAGCTAGTATAAGCATTGTTGCTCCCATATATTTCATTATGCAGAATCAATCCACAGATTTGCTAGAGAACTCTAGAAGAGCAGAGGTAATTGGCGATTGCACACTAATTGCTCTGAGGGGTTAATAATTGTGTCTGGGTTGAAGAGTGGGCCGAGAGCGAGCTGCTGGGTTTTTTTTTTGGTGTTGGGAACCATGGAAGGGTGGGGGCTGCATGGTTGGTCCCGGGAGAAGAGAAGTTTGGTCTCAGGAGAGAGGTACTGAGACCCGGGAGAGGGGTGTCAAGAGACCAGGGGAGTCCACGAGGGGCTGGCGAGACCAAGGGAGTCCATGGGGGGCTGGCGAGTCCAGCGTGGGTGGGCGTCCCCGAGAGAGGAGTATCAAGCGGGTGCCAAAGGCGAAGGCAAGTCCTAGTGGTCGGTGCCCGGGGGAAGGGTGCCCAGATTGGGGTTGCGAGACCGAGAGCATATCCCTACCGGGACCTTGTGTCGCCACCGTGACTGGCGTGGCTGGTCTCGCTACTGAGATGTGTAGCTGTAATTTGGATGCGATTGAGTCTCAGGGAGGGGGCGCCGGGAGCTTGGGAGGCCGTGGAGGGGATGGCTAGGTGGTCAGAGCAGCTCTGGGTGTCCCTTTATGGGTGTCTAGATCAGTTCTGGGAGGGGGGCCGTTCACCGACGCGTGGGCCTTGGCCGGAGGTCGGGGAGGCCATGATGGATTCATTGGAAGAAGGCGGGTATGGTGGTTGGGCAGGTGAGCTACCTTTCCGGTGGCTGAAACCAACCATGGAGAAGAAAGGAAATCCAGATCTATGAGAATTTCCCACACTAAGAAACCCCGAAGCTTGAAATGCTGATTTTCCCAGAGAGAGTGGAATTCTGGCCACATGAGGAATATGCTCATGGTGAGCTATGCGGGGGTTACCACTTGAGATACCCTCCTTCTAGCGCTAT
>TE_00001872_LTR#LTR/Copia
CTAACGAATCTCGCGCACTTTCAGAAAAAAACAGAGCTCGCGCGCGAAAACATTTCGCGCGGAGTGGCGATCTCGCGCACTTCCGAACAAAACAAAGCCCGCGCAGACTACAGGTCCCGCGCGGAGTAAAGATCTATCGCGCTTTGTGCGGAACATACAGTTCACGCGGAATGCTTTGCGCGGAAAGACTTTGGCTTAGTCACGGTTTACAGAAGGCTCTCTCTCTACGACAACTCTCTTGAC
>TE_00001873_LTR#LTR/Gypsy
TGATTGATTGATTGTGGACTATATTCCGCGCAAAGCACGTGCTTTGCATTTCGCCTCGCGTGGTCTTGCTGGCGGGCCAGTATTTGTGAATTTGAAAGGAACTTGGGCTCGCCGGCTGCTATAGACCAAGAATTTAATTAACATTTACGTAGACAGTTATTGTCCAGTAAAATGTTAATTTAGGCGAATTCTCTTCTTATTTCCTGGCGAGCATCTCGCCCCGCCTTATACTTCGCATGCAAATAGACTCCTTGTTGAATGCAATTAAGGATGCAACTAGCTAGCCTTCTTATCCTTCTGTTCCGTAAACTTGATAATGAGTAATTATCAAATGAGCAAAGCTGGCTACTTGATAACTATCACGTCCAATGTATATACATCCCATGCAAACTTTGTCTGTAGCATGCGAACTCCACACTTCACATGCGAGTCGTATCTTATGCAATTAGAGAATCATGCGGAGCCAATGTTGTTCAGTTCTACATTTGCATGCGAACTCTCTTCCTTTGTTTCTTGGCGAAGGCATCTCGCTTCGCGGAACCGAACACAACTCAAGGAGAAGACTCCTTAATTATATGTGCCTCCTTGTATCACACATCTTCTCATACGTCCAACTCGCGTGATATTGCAAGCGAGGCAACCCACCTTTAAACCCAA
>TE_00001881_INT#LTR/Gypsy
TGGTGATGTAGCTCGCGAGAAAGTGAGCCGAGATGGCTTGCGCGGAAGCGAAGCGAGTTGACTTCGCAGGGTAACGAAGTGAGATGACCCACCCGGGTTGTTTTTGACATCGGGATTTTACCAAGAGCAGAGCCACAACGGCTATGAATCACCGGGACCCTGAGCTCGTCTTGTTGAACGGAAGCTTCGCCAGTGACCACCCACTCCTCCCGCTGCCCGATATTCGTCGTCTTCCCTACCGGGACCTTCTTGGGGGTTGAATATTAGAGCATGCACCAGGGACCCTGAGTGACACTCGATCTGCTGCTCAATGGACATGGGATCCAGGACGCGCTTCCCGTCAGATACCACCGACATCCCCTCGTTTATTTGTTTGGTGCACAGCTAAAAATTGCTATGGACACCCGGTATGAGAGGTATGAGGTGAAGAAGAAACTGGTGAAGTCAACCCGACCGTACCGACGACAAGGATTCGTCCGTAACGACAAGTAAGCGAGATTGGAGAGATTGGCACCCCACCCGAGAGGTACTCCACTGAGAGATTAGCACCCCACCTGAGAGATTGGCATTCGACAGAGAGGCACCCCACCGAGAGATTGGCATTCGCCAGAGAGGCACTCAACCGAGAGATTGGTCATTAGCGAAGATGCGGATCACGCCTATGTTAGCACATGAGCGGGATGTGAACCTCGCCAAAGTTATCTCACGAGCGGGATGTGGACACTGCGAGAAAATGTGCTACGTTTGGTTCTCTTACCTCTGGCAACTATTGCTCTACGAGGTATTCCACCGAGAGGCATTTTGCAAGAGAGACATCAGGACCAAGAGGTATCCCGAAAGGCATCACGCCCAAGAGACATCATTTCCTAGAGGACCGTTTTGGCATTCCACCAGGAGATAGGCATTCGACCAAGATTGAAAGATTGGCATTCCACCGAGAGAGTGTTACACAGTTTTGGCATTCCACCGGGAGATAGGCATTCGACCAAGATTGAAAGATTGGCATTCCACCGAGAGAGTGTGATGAATTCCTCAGCTCGCGTATGATTACTGAACAACTTTTCATCTCGCGGGATAGTCATTGTGTGCGGAGCGAACTCAACAGCTCGCGCGGTGTAGTGGCACGCGAGGCGGACTCCTCAGCTCGCACAGTAGTCATGGCACGCGGGGCGCACTCAACAGCTCGCATGGTAGTCATGGCACGCGGAGCAAACTCTTCATCTCGCTTGGTTGTCTTGGCGCGCAGAGCGCACTTGTCAACTCGCGTGAAACCTTGTTCGCGCCAGCAGACCCCTCGCCCGAGTGTCAGTCCTTTAGTGCGAGACAGACACCTCACCTCGTGTGTATGGGAAAAATTTTCCTACCAGTAAGACTGGGCGGGATTGGCATTTGACCGAGAGGCAAAAAAAATTCCCCCAGTAAGACCGGGTGGGATTGGTATTTGACCGAGAGGCAAAAAATTTTCCCCCCAGTAAGACCGGGCGGGATTGGCATTCGACCGAGAGGGAAAAATTTTCCCCCCAGTAAGACCGGGCAGGATTGGTATTTGACCGAGAGGCAAAAAATTTTCCCCCCAGTAAGACCGGGCGGGATTGGCATTCGACCGAGAGGGAAAAATTTTCCCCCCAGTAAGACCGGGCGGGACTGGGTGGGATCATGGTCCACCTCGCGTATTCCTTGTATGCGGAGTCATCATCTCACGCAGTAGTCTTGATGCGGACTCCTCAGTTCGCGTGAGCGGATTGAACTCGCCCGAGTGCCAGCCGCGAGGCGGACTCCAGCTCGCCCGAGTGTAAGCCTTTCGATGAGGAGCGAACTCTCCAGCTCGCCCGAGTGTAAGCTTTTCGGCAAGGAGCAAACTCTTCAGCTTGCCCGAGTATCACCCATTCTGTGCGAGGTGGACTCCTTAGCTCGCCCAAGTTTCAGCCCTTTTGTGCGGAGCGGACCCT
>TE_00001891_INT#LTR/Gypsy
AATTGACCGAGCTCGAGTGGATACACCTCGAGTGAATGTAACTTGAGTGGATATATTTAAAAAGGAATCGTCTTGACCTCGAAGGGATGTACCTCGAATAGATGTACCTCGAAGGAAATGTACCTTGAGCAGACGTTCACTTTGACTGGATTCAAAAATTGCATTCAAAAAATTGCCCTTCGCTTGAGCTCTTGGCACTGGCGAACCAAATCATAGAATGACTTCGTTGCCCCCCAGTATGGATCAAATGTGAATTTTTGAGGTCTAAAGTCTGAAATATCTGAAACACATATCTACCCTATAA
>TE_00001893_INT#LTR/unknown
CTCCTCCTCTTCTCGGCGGCAACTCCTACTCCTCCTCTTCTAAAAAAAAAAAAGACCTAAAAAAACGAAAAAAAAACCCCGCCAATTATTCTAAAAAAAAAAATTTAAATTTTTACTTCTTGTGTACGACGAGCAGAGATGATGATTGCCAAACATCAGTCATGTTTGCTTCGCGATAGTGTATAGAGCAGCTGACGTCTTGTTTGCAGCAGTCTCAATTCTTTCCATTTTTCTCAACTGTTGTCCCGTT
>TE_00001910_INT#LTR/unknown
AATTTCATTATCATTTTTATTGTCATGAATGTGTTTATTCTCATTTTCATTATCAAGTTTAATTGCTTTAATAATAGAATTATTATCACTTTTGTTACCATAATGTCTACGCCCAACACCGTATCATTCATTGATGGACATCCAAGGGAAA
>TE_00001916_INT#LTR/Gypsy
AGGCTCGCCATCCCCTCCCTCCCTTGCTTACCTTGCTCTCGGAACATGCCAGCACAAATGACCCGCTTGACAACCCTCTCCCAGGGACCCCCTCCCATCTCTCAGTGCCTCTCCCGAGGTCATACCTCTCTTACTCCCTCCCGGGACCATCCATACAGCCCCACCCATTTCGGGATCCTGAGACCACGCTGACCCAGCCACTTACTCTTGGCACCCACAGTTCAACTCAATAAATCGCCAAATTCTCAGGCAATCTGTTACAATCTCACATCTTAGCAGCAACTCCAGCCACTTATAATGGACTATCACAGCTTCGCCTATGGCCTCTATTCTCTAAATTACTGCTCCCCCAGAAACGGCAGCAGCGCACTCACTACCAAAGGGTCTCGCTGCCTAGTTCAATGACTTCAATTGTCATGCTCTCAGAACTATATAATCATATCAAGCCAAGCTCTAACAACAAGTTGCCAACAACACTTCGCCTACAGTTATATATACATACTTCTCTATGATTTATCAGTGGGCAACATAACAATATTATCTTCAATGATGCACTTCAATATTGTCTTCTTGACCACCATGACTACTCCATTGGGATTCTTATACCATGCTCTTTTGTCGACATCGAGACTTATATCAACAACTCCAATTTTTCTACAATGTCTATAGCCGCTCTACATGGCTCCAGATAAGTCTTACTCCACACTATTCAATTGAGTCATTATCATACAAATAGCATGCCTCATGCATCATTATATGTTCTCATGACATAGAGTTAGCAAACATTCTCTATCACATGTTACATATATTCTCTTGTACATGCTAAACACACATACTCGTAGTGGCCCGTAGCGGCCCGCCATGCCACTAGCGTGTACTCTCGCCTACTAGCGCCAACTCTCGCCTACTAGCGCGAACTCACTCGCCAACTAGAGTGAATTGTCTCCCCAACCAGCGTGACCATGGGACCCGTTTGTTCACAAGTAGACACG
>TE_00001918_LTR#LTR/Copia
TGTTATAGGATATTCCATATGTGTGTCTTGGCTTTATGTCATCAGGATATGTAGTTAAAATATGACTATGTATTCTTTATCATTACCATATTGGTACTTTGTAATTCCTTATATAAAGGGCTCCTATCAATGAATAAGATGATGATTCTCTATTCTCTTATTATATCTCTTTATCTCTACTATTTATACTTTATCA
>TE_00001919_INT#LTR/Gypsy
ATCCGCCTCGCCCATGAAGGTTGACACGCGGGCGAGCTCAGGCCCCTCGCGCGAACTGAGCCCTGTCCCCCAAAGTTTGGACTCATGATGTGTTATCACGTCTTATTTTTGATGGACAAAGGTGGCGAACCTTTCCATATCGTGTGTTTCTGCTCGAGCGCGGGGTATTATCCCCGCGTGGGTTATCAGGCCACTATTCTCCGTGTGAAGGGAATGATACTGGCATGTCCAACTCCCACTCTACGGGAGCTGTACAAGGGACTTACAGTGTGCATGGCGTTTTGTTGTTTCTTATCCGGGAATTACAATTTGAATGGACAATAGTGATCATGGACTGCATGTTATATAGTTCGTACTAGTTACAACAACAGTATGCCGATGATATCATGACTTTATTGTGGAACATAATCATTCCAATGTGTCTCGTTGATGTTAGATCAACATGTGTTTATCTACGTACTTCCTCAAATAAACACCAAAAGTGGTCATGGTGAATTGCCAATCGCTCATAAAGTTTTCTGTATGCATACACATAATACGTGGTATTATCGATAGGCTAGCATTTGTGTCTATAAAGCATGATAAGTATAATTCATTGTTTAGGCTAGAACTTAAGTATCACAATACTTTTGTCAGCATGCTCATAGGAATCCAAGCAGCGATATACATATATATAGTTGAAGCATGCTTTGCAGTTCCATAAAAACTAAGAAATGAACTTATCTTTGAAGAAAGCTGCTGAGTGGGTGCACGATAGGTACCTTAGCGTGAGCACTTTCATGTAACGCATTCATGTTAACATCCGGGATGGTGAATTCTTGTTCTTGCCGTAAGACTTTCCCACTTTATTTTTTATTTTCTGTTCTTCTCATTTTTTCCTTCTATACCTTTCTTTATTACTCCCGAGAGTGGCTTCCGGGTTCCTGGAGTATGTATTGTATCCTGACCAAGATGGCTTGAGGTAGGATATGATCAGAGGGTGTCACATGCACCATGATGACTGTCATGCTCAGCAGGCGGTGCTTGACCAGCTAGATAACGAAGCTGTCGGTGACACTTTATTTCAAATCTCTACTGCTTCCGGTGACCAACTTCTCTTTTTTTTTTCTCTCTTTCTTTTTTTTCAATCTAGTCATCGGGTTTAAGAGGTTGAAAACATAGGTAAGGTCACCGACTTCCCGGAGAATGAGCTGAGTACCAGTATTGTTTCAGGTTCTTGGAGTTGGGAGAGCATGATCGAGATGTAGATGGGCAGCCGTGAGGCTGGAGATAAGTGCCAAGGGGCCACCTTAATAATTTGAGGTTGTTGTGGGATTAGCTTTAAGTTCACGACTTGGCCTCCCGAACGGGGACTTGCTAACTCACTGGCTGGGCCGCCTTGTGAGCATGGGATGACCCGATGTATTTGAGTGAGCATCTCGCTGGTGGAAGAACATCTCTTGTATCAATGGTAGTTGAACTTCCATGTGGTCTACATGTGCTTCTGAGTTCAATCCTGGTGACTTGAACTTTGACCCCCCTCTGGTGCTTCTTAGTCCAATCATGGTGACTTGGACGTATGCATCATGCATGTGTTTTCATCTTGTTCTTTCGAGCTGCCAGGAACCAATTACTTTCCAAAGCCTTCATCCACCAACTAACATGGTGACTTACTTTTCTACAGTCATGAATCAGAGGGTATGAAAAAATAAAAGAAACCACCAATTTGTACACTATCATCACTGCTAACAACACAATTAAATTCTGTCAACAAAACCATCAAAAGCTCGTTGAACATGAGAACATATATACTAGAATAGTATAACGGAGCTGCATCAACCTATTTAATGCCTGTCCACTTAAATGATACCCCCACAATGGAATTCCAACTGGAATAAAACCAGAAATTGCCAAATAATAGCAATGTGATGCAATATTCAAACACTGATATACATAGCACCTCTATTTGAGTTATAAGGCCAGTTTTAATAAGAGAAACCGGTTCCTCCTGAACTGAAAATGACATCAAATCCACATCCTAGTATTGGTATAGTATCAGCCTGTTTCATTCCCCAACGTACTGAAAGTTCTAAGCTTAGTGCTGCTCTCATACTTCCCAACATACAAGTACATGTACAATTTCCCCAATTTAAACTTTATCAAACAATACCACAATATGCATGTCAATCAATTTGTATGAAACCATGGCCCTGAAGATGATGCTTTCTCATTGCGAGATATGAAATTCCAAAGTTGATATATCAGATTAGGACTGTGTAGGATAACTGCACTGATGCCAAAACTATTAGTTCAAAAATTGGTACTCTTCAGTTATAAAGGTGGGATAACAGGCAAAGAATACTCATGTTGGGAGCAAAACAAGAGCATCAATGTTATTGACAAAATCAAAAGCTAACACCTGATTATCAAGTAAAGATGTTCCATTGTAGAATGAAGCACTAGTTCATGCAATTGTGTAATATAGAATGAGACATCAATAATAATGTTGAAAGAAGATCAACAATAACTCATGTATGCCTATGTAACAACACATGCTCTAGAGAATGTCAAAACTTTCCCAAATATGATGAACTGCAAATTATACTAAAAATCCAATTTCCCCAAGTCAAGATCAATTTCCAAATTATGCTATCATTGCAAATAATGCTACAGCGGTACAGCACCGACGACTTCAAAAATAACTTCAACTTAAATCATATAATTGAACTGAGCCACCTTCATGTATGCTTCCAAGACTAATCACAAGTTCACAACTACAATTACAAATATATGTATAGCAAAGAATTCGTGCAAGAAATATAGATCATCTATAAACTTGTATTACTCCTCACTCATTCTATACTTCAAAATAACAGCAGGAACAACACTTTCAACAATAATTCATGTATGCTAGGAAAAGCAATATCAATCCATGTGACCAAGCTATGGAAATGTAAATGCTTATTAGATTTCTTAGTGATCACACGAAGAAACTTCCAACAACACAAGTTTCTGGCCAACCACAACTACAAATACACTTGCTAAGCATGCAACAGACGTGTAAAGTTAATAAATTCGGTTCTTTCAAGATTTGAACTTCCACAAAATATGCCTCAGATTCAACTGAAAAGGGAGAGAACCAGAGCTTGGTACCTATGTCATAAAAGTACCTCATGCTTTGTTCTAAGATGTAGCTTACTAATATGACAATACGAGATTATTGCAATAGAGCTATAGAGACATGGTTGACTATGCAAGTCCATTGCGGTTGCAAAAAAAAAAAAAAAAAAACTCAAGCACTTGCATAAACAATACCTAACATATATGCGCATATGATCACTGCCCAAAAATTTATAGGAATATAGGGACTTAGCTTTGCATTTCTTTGTTCACATATATGCGCATATGATCACTGCCCAAAAACTCAATTTTATGTTTGGGATGCTTCGATTTGGTGCCATCGGCAGGTTCCTGCTTGAATTCCACCTCATTGAAAATATACAAGTGATTAGAAACTTGATCACACCACCTCACTGATAGGTATGCACACCAGTTGTTTCAACCAGAATTAAGCAGATATTGAGTAAAACAACACAAGGTTAACAACTGGACTTAATTCAAAAATTGATGAAAGGTGGGTACTCCTCATATGATAAGCCTATGCATTCTAAAGATGCATAAACAGCAACTCATGCAAGATGTATAAATTGTCTGCAAACTCATAGATTCGTTTCCTGATCTCTACTCCTCTTATACTTCAAAATAATAGCAGAAATATTGGCCATGAACTTCATAAAATTGCTTCTCCCGCAGAGAGATGCATATTGCCCAATTCGATAGTGGAATAACTTGTAACTAATAACCCCATCAAAACAGGCATTTGCAATTCTAAGCTAAATGGCTAATGCCTTATGACTTGCTTCCCCCCAACACTGACATACAGGACTGAATCTATTTGCATATATGAAGGACTGCCTACCAATGTAATCAGGGATTGGATCCCGAACACAAGCAAGGCTAGCACAAAATTACACAATTATTAAAAGCGATAACCACCCCATATCCAACTCACATACGAATTTCCAAACTCCTCCCCAATAATCTAAAATCCCCAAATCATGGATATAATCATTTAACCACTAAACAGTGTTAAAACAGATGAGTAAGAAGACTTAGCTTGTCTCTCTGGTATTTCGCTCTGCTATCCATGAGAGGAGTCTCCGAGATGCAAATACCCCCATAAACACCTGCTTTCAGAGAATACTATCGTCCCGTTGACATAGACCCTTAGACCAAGCGGCCGGCGAGTGATGATTCCCGCATGGCTTCTCCGACACCTTGTATGGTAGGTGGTGGTTGAGGTCTCTCAAGATTGGGTGCTGACCCATCCGGGAAGTGATAATTGATGAACATACCGGGACTTTGTCATCTCTGAGGGTCATGTGTGACGCCGGTGAAACTCGAACGAGAGATGAGCTAGTACTGAATCAGCGGGTGCGATATGCCGGTGAATGAAGATACCGGTGAATCAATGGATCTGATTGCTTCTCTCACCGAGGTATCACAAAAATCTGACCTTTGGTTGACTATCCCGGAGCTTGCTTTTCTCATCTCAACAAGGAACTGAGAGACATGGATTTGACCATAGGAGTTGGGTCATCGGGACCCGAAGAGGATCCTGAGCGTACGGGAGCAATATAAACCATGTCCATCGGGATACCATAGGAGTTGGGTCATCGGGACCCGAAGGGGATCACCTCTGATTGACTTATTTGATTATTCCGGTCGAAGCCCCGACCGGTATGCTTCCCGATGATGGCATGAGCTCGATGTGACCCCGGTGGATCATCTCCGATTTGGGGAGCCATGGATGGCTAGAATACCGGTGAAGATCTCTATACCGATGATGTTGCCTACAGCTTGGGCCTGATGGCTTGGGCCTGCATGCTGGATACCCACCAACTGACTTTCATGCACGAGTCTTCTGGTAGAGTTGCCCCTCGGCCGGCGGGATTCTCCGATAGAGGAAGACTCAGCCCTAAGACTTGGGTGGCTGGGTGCCCAGAGTAGTTGTGAAGGGAACGTTCGTGCCGGTAATTGTATAAACCCAACGGGCTCGAAACACATACTTGTGAATGATGCCAACGGGTTCCCTGTGAGGAAGGGTCCGGGATGGGTGTTACTGTTGCTGGAAGTCACCGGCAATTTGGAACAAACAGGAGGTTGTCACGGGAGAGGAACCTTCGGGTCTCGTGCATCTGTAAGCGATGGGACTCGAAGTCACGTTGCTCGCTGTTAAGTGCACCCGTAGGTATACTGGGCCCGATGGCAGTTGGACCCAACATAGCACTTGCTGGCCCGCTGACTGGCTAGCTACTTGCTGGGCTTGGGACGGCCTTGTGGACCTACAGCTCTCATTGACATGAGTGAACTGCCTCATGGAGGCAGAGTAACGTGACTTTTTGTAATGCTTCCCACAGACGGCGTCAAT
>TE_00001927_INT#LTR/Gypsy
CGCTCATGAAGGTTGACACGCGGGCGAGCTCAGGCCCCTCGCGCGAACTGAGCCCTGTCCCCCAAAGTTTGGACTCATGATGTGTTATCACGTCTTATTTTTGATGGACAAAGGTGGCGAACCTTTCCATATCGTGTGTTTCTGCTCGAGCGCGGGGTATTATCCCCGCGTGGGTTATCAGGCCACTATTCTCCGTATGAAGGGAGTGATATTGGCATGCCCAACTCCCACTCTTCGGGAGCTGTACAAGGGACTTACAGTTATCATGGCTCTAGTTGTTTTGCCCATGCTTCCCGTTGGTTCTTGCTCGGGTATATGCACATGCGTGTTGGTTCGTGCATGCCTCCTGTTAGTTATTATCCGGGAATCGTTATTTTCGTAAGCAGTTGTTGCATGCTTCCTCCCGTTAGTTCTTATCCGGGAGTCAAAATTTTTCTAAGCAGTTGGTGCATGCTTCCTCCCGGTGACACTTATCCGGGACTTATAATTTTCCTGTCATCTTTTCTCACGCCTATCCGGGACTTACTACAATCGTAAAGACTTGGAACTCCCTATTCAATGTCCGGGAGGCAAAGTAAGATGCCAATATAAAGTACATACATTTTCCTCCAACAAACTTCATGTGTTTTTATGTCTGCATCTCGGGTGAGTAAGATCATGCTGCGTGGTGTTGTATGTCTTGCCTACCCATAAGATTTTCCCTTTTTTTTTGGGCATCTTTTTGTCTTTTGTGCGAAAGCCACCGAGACCCGATGATTTCCAACTTTTAGCACAACTGCTTGTGGATCAGGCTGTGGCATCGAGATTTTTGAGTTCCTGGTGTCGGAGACTTGAAAGTTAGTATTGAAGAGGTGAAGCTCCGGGCCATAGTCATCGGGAGTCGCTGAACATGTCTGGTGAGGCACAAACACCGGTAGGTCTTCCCGGGAGTCCGGATATAAGAACATTAGAAATGTCGGCCAATGGATTTACGAGACTATCCGGGTTCAACGATCTTGAACCGTATGTCTCAACGGGTATCGGAGACTTACTCCTTCCTTTCCCCTTTCTTTTTGCTTTGTTTTTAATTCCGGGTGACGACCTTCGGGCTTCCGATGATGGAGTTTGTACCCTGGCCAAGATGGGTTTCACAGTGCTAGAACATCGAAGTGCTGCTGGGAAATGAGTCATCGGTACTCCCAGATATCCCTCATGACCCGTCATCATTCCTAGGTGCCAATAGCAAGACCATTTTCTCTGTTGATGAAGCCATCGGATGCTGAGATTACGTGTATCCCGATCATGACCACGGAATTTAAATGAACTTGGCGTTGACGTGAATAATGCACGTTGGTGATCATCACCGGGAGAGGTAGCTAGCCCTAAGTAGATGCCCTTTCTGCTTGAAAATTTGAAACTTGGAGTTCTCTCTAGTCCCCGGTGTTGTCCAGATGTCGATTGATGTGAGAGAAACCGCTTCGGGTGTCCATAGAAATTTTCATGCAGGCGCGCACTAGGCAGATCAACTTAGGGGTTGCCGGTGATAGCTACCGGGAAGGGCCCATTGACGTTGTAGAGTACCATTCATGTGTACCTCCGGGATGCCGTAGTTGTGTACCATTGATGGCCTGACATCTCCAAGCCGAATACCGGAGGCAATCCTCATGATTCAAGAGCCAAAATAAAAGCTCCTAGTGAGGCTATTTGTCAGGCATGCAACCCATTTCTCATGGTAGGACGTTCCCGGAGAATGTTCAGTGGGTTGTGCACTTGTGCTCGACTCAATAGCTCTACTCCAAGTGCTGCTTGGAAGTGAGTTCAGTGGGTATCTGATCACCAATTTTTTATTTTTTTTTATTTTTTTTCTACCGGTAGGCTGCTTGTCCAAATCCAACTCCAACTCCTATTGTTGAGAGATTTTCCTCTCTTCCCCATCTTTTGGATACTGACGACGGCAGACACGAGAGCAGGCAAGCTTGTTTTGCCTTGGTTTACATGCCTCTTGCTCTTTTTCACTCCAATGGCTCTATCATTATTCTTTCAGTTTCGGCTAGACTTGAGAACTCATACTCTTGATCTTAATCCATTTGCAGGAGGAATGCTCGAATGATCCCCAACGGCTTTTGTGTTGTTTAGCCTTGTGTTGAATATGAAGTTTCCTTTGTACCTATCTAGTAACTCAACATGTTTACTCAATACCCCAATAGTTGTTGCCGAGCATCATAAGGGTAAGGTTTTGAGTACCTAGCAAAACAATTGGTCTAACCATCCAAGTACATAGAATTAGGCTTGTGTTACGATTGATACAATCATCCCCAATGCAACTATACTTTCCCCAATTGCTCTAATGTGCATGGTTGATGGGTGCAGAAGAATTAGCTCACGCACGTAAACAAATACCCAATAGACTTGTGCACAAAATAACAAACGACAGGTGTCTAACAAACAAGTTGCTTTCTAGACGCATGGAATCAAGCAGGTGACACGCAAAGTATGATTTAAAGCCAGCATGCATGTCTAACAATTGATATGTTTGAAACTTCAAAACATGAGCCAAGTTTGCTTATGAGAAAGAAAGGAACTTAGCTTGGCACTGGTGGTGTGTACGACGAGTCGGGCAAATTAAAGATTCCAAACTACCCGGGAGTTGAAACATGGGTGAGCTCCCGCACGAGGCTATCGTTGATGAGCCATTCCTAGAAGGCAGCTAATCCCGGATCGGGTCGGACTTGGTGACACTAGATGCATGAACCGGTCATGATGCTACCAGAGGCTAGGACGACCAATTAGGTAGAAAAATAAGACTTCCCGTCGAGCAGTTATTCTGCGGGAAGCGATCCCGACGATGATCATGGTGCTACTGTGAGATAGAACAAGCATGCTTGTTGGAAGAGTAACACCCCCCCCCCCCGGCCGGTAGATTCACCGATAGAGAGACTCATCGTTAAGACGGGTGCCCAGAGTAGTTGTGATGGGCCTCTCTTCCCGTTTGTACAGTTGATTCATGCCTGTAATTGTATAAACACAACGGTTCGAAACACATACATACTTGCGAATGATGCCAGCGGGTTCCCATATGGGTGGAGATGATCCCGGTGATTTGGAACAAACCGGAGGCTGCCACCGGGAGAGGGACCCTCGGGTCTCGTTGAATCATCTTCGGGTGGTGGTTGGAGTTTGTTGCCTGGCATTGGTAATGTCCCGATGATAAGAGAACCACTTGGCCCTGGAGTTTGTTGTCATCCCACTTGGCCCTGGAAGAATGCTCCTCGAGGCTGAACTCGACCGAGATGAACGCTGGCTTCAGGCGAATCATGCTTATCCTGCTAGAAAATGATTGACGAGCTTGACCCGTTAGGCGATGAGTGGTCCTGGAAGCTAACTCCTGCTTCACCTCGAGACTTATACGGGAAACCTTATTGCGAACAACGCCAGCGGGCTCCCGGCGGATCTGGACTGATGAAGTCCGAGTTGACTGCATTGGCACCTCTCCCGATGACCAATAAGATTGAAAAATCCCGATCACCCGGATGCATGCGAGCGGCTCTGGCAATTCTGCATGGAGCGATCCCGATGACGATCATGGCGCTACTGGCTAGCGAGATACAACAAGCATGCTTGTTGGAAGAGTTGCCCCTCGGCCGGTGGGATCCTCCGATAGAGAAAGACTCATCTCTAAGACTTGGGTGGTTGTGAATGATGCCAACGGGTTCCCTGTGAGGAAGGATCCGGGATGGGTGTTCTGTTGTTGGAGTCACAGGTAATTCGAAACAAACCGGAGGTTGTCACCGGGAGAAGGAACCTCGGGTCTTCTGCATCAATAAGCGGTAGGACTCGATGCCCCCTGACCCGCCGATTAATTGCACCCGCTGATATACTTGGGCTTGATTGTAGTTGGACCTGGCTGGACGGCTTGTTGGCCCGTTGAAAGCTTGAGCCGGCCGAGTGGCCTGCTGACTCGTTGACTGGGCTACCTACAACCCTGGGATAGGGGACGACCCGATGACCCTATAGCTCTCATGGACATGAGTGAACTGCCTCTTGGAGGCAAAGCAACATGACTTTTCGTAATGCTTTCCACAGACGGCGCCAAT
>TE_00001928_LTR#LTR/Gypsy
TGACAGGACCCACCCTGAATTTTACCCTGAAACCCGTGGTAAACCCTGCGGGGTCCACCTCTAAGGAAAATTTACCTAAAATTCGATTAAACATTTCCTTGAAAATGGACAACCCTTATATGAAAATCCAACTTGACATTTCTAAACCAAACAACAAGGACAACATAAAATTTCTAGCGGGTTATCAGAGCGCATCTAAGAAAGAGCGGTTGACCATGAATAAAGATGAAGCGGAAACAGCCTCTGACTACTAGACTAAGTCTTGAACCCATGTACGCTCGTCCTCAATTTAACTTAGCCTGCAAACTGGGCATTTGAAAACAAAGGGCCCAGGAAAAAGTAATATAAAAACGTTAGAGTGAGTGGACGAAAATAAACAAATAACTGATAGCAACATAACTAACCAAACTTAATTACTTTCCCATTTTCTAATAATCAAGAAATCTGTTAAAGAAACTAATTAAATTCAACGACGTATCCCACACGTTAAAATGTTCAATAAAATAAATAACTTCAATGATGATCATCTTTCTAAAAACCAAATAATATGCAATTCAGTATGAAACCTCAAATCCAGAAATCACAAAGAAAAACCAAACTCAAATCTCGTATTATCAATCCGAGCTCAAATCATAATTTATGACCAACACTTAATCCATGCATCAATCTCGAATAAGTTCCAAGATCATGTCATATACCGAAGTTATAATATATGCTCGTAAAATAAAATACTAAATTATAAAATCTTGCATGCATAATAATTAAAAACTAAAATGTCCACTCACAGTGCTCGGCTATGCTTGCCGACGACCCGAGGCTTCCTCCAATGATCCACTCACGCCGTGAACAATAATTAACCTTAATTCTCATTCAACAATAAAACTTCAATAAATAATTCCATAAAATTAAGGTTCTAAATTCCATCCTCTTCTTTGCCCATTTTCCGTTGCTCTTGTCGGACTAACTGCCTTCGCCGGATTCTAACGACTTGCCGGAATATTCTGCCAGATTCTGGCGACTTGCCGGAATTTGGCCATAGCCTCCCCATAAATTCCTATCACCAAGTTATCGACAATCAAGGAAGGAGGAGAAGAACCCTACCCCTCGTTGCCACCGTCGCCGCTGGAGCTCGCCGGAAAATGACGAACACAGCCGAGCTTTCCTTCGATCGATCACCACCGAATCGAGATGAAAATGTGATCCATGGACCGGGTTTTGAAGAGGAGAAGGAGAGGAAAAGATCGGTGGTAATTTCTTGACCAAAGGTGGCCGGAATCGGCGACGCCGTGCCGGAGAGAGTGGAGGCAGGCGGAGAAGAAAAATAGAGAGAGCTAGCTCGGGTCAACGCCCGAGTGTGTGGGTTTGACAAGGTCAACCCATCTGTTTTCCCTTTATACCCGAACCAACAGTCCAGATCGAAACCCTAACTGATCATATGGCCAAGATTAAAAGTTATAATCTGATTTCAGAAAAATTAACTATAACACCAAGCCTTCGATAAATCGTAGAAAATAACTCGAAACTCTAAAAATAATTGGAGGACACCGATGAACTCATATCGACACGCACTAAGACCTCGGGTCCATAAAAGAAGAACTTGACATTTTGAGAAAAACTCAACAATAAAGTCGAGTGTTAAATTACCAAATTACCGAGCACGGTTAAATTCTTCAGTAACTCGTGCAATACCTAGTAAACAGGTAAAAATTGGGTCCGGGATGTTACA
>TE_00001941_INT#LTR/Copia
TGGTATCAGAGCCCATGGTATCCGATCCGGTACCTTGTGGCTTCTGTGATTAGGTTTTTGCTTCCGCAATTTTTCATTCTCTTAGATTTGGTTTCCCCCGATTTCAAAACCCTAGGCCGTTTCCCCTAATTTTTCTTTCTCTCGGATCTGAATCGCTAGTTGCTGCCACTGCTTCTCCTCGAGCTCTGTGTTCGTCGAAGCCCACTTCATCCACCGGTTCGTTCCCGAATCTGAGAGCTCATCGGTGTTTCGATTCTTCGATTTTCCGACGTCACTCTGGTGTTACGTCTGAGGGGGTGATGTCAGTAGTCTCTGGTCTGTTCCTCATCCTCCAATTCGCAGTCGTTTTGTCCAAATTCAGAGCATCCAACACTTTGCTTCAATTTCATAGCATCTGGTAATTTCTTCCTGATTTAGGGATATCTATCACTTGGAACATGAAATCTCTTTCTGAAATACGATTGTTCTGCCTGCTTCATCAGTTTTCCATTTTATTTTTCTATCAAAGTTTGTTTGCCGTCAACCAAAAGAAGAAAGGTGACGAAGCAGTTTATTTTTCTTTTGTTTTGGACTGGTGAATTGGGTTGAGAAGTTGGATTGTAGAATTGATTTGAATGGCTCTGTGTGCTGGTTATGTTTATTTTTGGGAGATAGTTTCCTATGATCTAGTATTGAAGCTAGCAGTTGGTAGTATGGTTTTTTGGAATACTGTGAGGACAGTAGAAGTTGTCTATTAATTGATATGGTTATGGAATTGAAGAATGGACTATGCAAAGAAGAATTGAGAGTTGATGTTAGTATCCCGTATATATGTGATTCTCTACAACTCTGCATCTCTCTCTATATAGTGCAATATACGCAGCAAAGTTGGTACTGTTTTTCAGATTGGCATCTCTTTCACTTGAGTTGTGGATTTTCTCTCTAGTCTGGGCTGTTATGATCAATTCATCAGTTTTCCAGTTTTGTTTTTCTTATCAAAGTTTGTTTGCCGTCAACCAAAAGAAAAGGTGACGAAGCAGTTTATAATTTGTTTTTTGGACTGGTGAATTGACTTGATGGGTTAGATTATGGTATGAATATATGACTTGTGTGCGAGTTGTGTTCGTTTTAGGAGATGGTTCCATGATTGCTGCATATCTGCTGTGTATAATGTGTTATGGTCATATTGCTGCTACAAGAGCTTGAATGGTGAAGGGATGTTATATTGATCTTCTTATGCAAAAATGAAGAGGAGTTGAGATGGTCTGCATGTTGCTATTATGTTGATGGTTTCCAAGTAATGGGCTGTTGTTTTATGTGAATGAATGAGAAAATTGCAGATGGTTTTAGGGAGAGGAGTTGATGGTATTGAGCTGCTGGAATGAAAATGTAGTTTCAGTTTCAGAAGGCAAATTTCGTGAGGTTGCTGGTAGTGAGCAAATGAATATTAGAAAGTTGTTGACAGTCGTATGCAGTTTTCAGTTTCTCTAAATTTCAGTTTTCAGTCAAATATGAAGAGATTTTCAGTTTTATATCATTTGCTGCTCAAGTTGCTTTATATATTGCTGTCCTACTGCCATGATTATCCTCTGCTCTATGCGACCAACACATCCTAAGTTTGGAAGAATCACATAATGCTGTAGTGATATTGGTATTG
>TE_00001945_INT#LTR/Gypsy
TGAGGTAGTCTCTGACGTCATCTTCATTGGGATCGAAGAACAAAAACAAAGATGCGATAATGGATTGGCATGATTGGGACAAGAGATGGGCTGCCATCGACAGGAAATATGTCGAACAAAGAGCTACCAACGACAGGGCATACGCCGAGGCAATGGCTGCCAATGCCAAACGACATGCCGAGCGAGTGGCTGCCAGGAAAAAAGAGGAGGCCATGCTGAAGATCGCGTCCATGGAAAGATGAAAGGCTGAAGAACACAAAAAGGCTAAGGTGAAGGCCTATGAGGAAGAGTTTCAGCGACGTCGAGTTGCCTTCCAAGACCGGTTGGCAAAAACAAGAATGAAACAAATATTGTCCCTCGTAAGGCTACACATCAAAAAGGTTGTACAACGCCAAAATGTAAAGCCTGTAATTGACGAGCATGTCCTTGCCAAAAAGATTGAATTACCTAGTAGCCAATCTAATGGCGAAGATTTTCCTTTGGACAAACATACATCCAAAGAAGAAGTTACTTTGTCAATCAATGACGAAGAACCTGAGGTCGTCGAGGCCGGCGAGATTTTGGATAATAATCGTATCTCAAAGACTGACGGTGTTCCTCAGGAAAAAGAGCTTGAAGATAGGACAAAACAGTCCATCTTAGAAAACGAAATTGGTTCGAACACTGATGATGGCGAACCACAAATTCACATGAAAGGTGACCAAGGAGCCAACTTCCCTATGCGAGACGTATATGTGGACACGGGTCAGATGCATGGGGGGCAAGGTGTAGCTCACCTTCTTTCTTTAATCTACCACCATGATCAAGGGCATGATCAATTCAAGTTATGTCCTAGCTATTACTGGACGTTATCAGAAAGCTGCCCCAAGTCATGACAAGCTTAATTATATATGGGGTGGTGGTGTACCTAGGCCAATCCGGGGTTCACATTCCAATATAATTGGAGTCTCTGCATGCAAGTTCAAAGGCCAAACTATGGCTTTAGTATCGTATGTGGAAAACGTTTTTACACCTAGAATTGCAAGTTTACTATACATGGGTGTAAAGTCGAGTACTCTCAGTACCATCTCACTCTAATCTGCAGCAGGAATTTGGCGGCATCTAAACATGATGCTCATGGGTTTCATATATCTGCATCAGAGGCAGAGGCATATTTGCAGGGTTGTGATAACTCCAAGTTTCCGATCCACGACCTTTTTTCGGTGTTTGCTACCCTCAATGATGTTTCATCTATTCGAGATGTATATCTCTTCAAGGTCGGACGATTCCTTTTCAAATATATCTACTCAAGTTACATTCACTCAAGGTGGATCTACTTAAGGTCCATCCATTCAACAAACATCCTCTCAAGGACATTATCTACTCGAGGTACATCCACTCGAGGAATGTGCAATGTGCCAGAGCAAGCGAAATGCAGGCGAAGTGCAAGTTAAGTTCAAGGCCAAGGTACCTATCTATGTTAATTTCATGATCATCGGTTTAATATGGTACTAGGCAAATTGTATAGCAGCTTCGCTACAATGCTGGGTACTTGCGTTTCAAAGGTTATTTACAGGCTTGTTTACTCACAGTAATTTGATGTATGAGCCGAGCCAATACCAGTGGCTTTGGAGCAACATGAACATAAATCTCTTCAGTCATTCCTGACATTCATGACTTCGAGGCTTAGGGGAAA
>TE_00001952_INT#LTR/Copia
GCCCCAACAAGCCTGTGAATAGGCTCTAAAACTCAAGTATTTACACTGAGTATGGCGAGGTTATCCTGGTTCGCGAGCCAGATCTCCTTGTCCTTAGC
>TE_00001955_INT#LTR/Gypsy
CGCCTCGCCCGTGAAGGTTGACAAGTGGGCGAGCTCAGGCCCCTCGCGCGAACTGAGCCCTGTCCCCCAAAGTTTGACTCATGACGTGTTTATCACGTCTTATTTTTGATGGGCAAAGGTGGCGAACCTTTCCATATCGTGTGTTTCTGCTCGAGCGCGGGGTATTATCCCCACGTGGGTTATCAGGCCACTATTCTCCGTATGAAGGGAATGATACTGGCATGCCCAACTCCCACTCTACGGGAGATGTACAAGGGACTCACAGTGTGCATGGCGTTTAGTTGTTTCGCGCATGCTTCCCGGTGGTTCTTGCTCGGGTATATGTACATGCGTGTTGGTTCGTGCATGCCTCCCGTTAGTTATTATCCGGGAATCGTTATTTTCGTAACGGGAGGCAAAGTTAGATGCCAATATGATTTGCCTACCCATATGATTTACCTATCTAGTAACTCAACACGTTTACTCAATACCCCAATAGTTGTTGCCGAGCATTATAAGGGTAAGGTTTTGAGTACCTAGCAAAACAATTGGTCTAACAATTAGGCTTGTACTACGATTGGTACAATCATCCCCATGCAACTATACTTTCCCCAATTGCACTAACGTGCATGGTTGATGGGTGCAGAAGAATTAGCTCATGCACGTAACAAATACCCAACAGGCTGGTGCATAGAATAACAAATGATCGATAGATGTCTGACAAACAAACAAGTTGCTCTTTGGATGCGTGGAATCAAGCAGGTGGCATGCAATGTCTAACCATTGATATGTATTACTTTCAGACTTCAAAACATGGCCAAGTCTGCTTATGAGAAAGAAAGGAACTTAGCTTGGCACCGGGGGTGTGTACGACGAGCAGATGATCATGGTGCTACTGTGAGATAGAACGAGCATGCTTGTTGGAAGTGTAACACCCCCCCCCCCGGCCGGTAGATTCACCGATAGAGAGACTCATCGTTAAGACGGGTGCCCAGAGTAGTTATGATGGGCCTCTCTTCCCGTTTGTACAGTTGATTCACGCCTGTAATTGTATAAACTCAACGGTTCGAAACACATGCATACTTGCGAATGATGCCAACGGGTTCCCGTACGGGTGGAGATGAACCCGGTGATTTGGAACAAACCGGAGGCTGCCACCGGGAGAGGGACCCTCGGGTCTCGTTGAATCATCTCCGGGTGGTGGTTGGAGTTTGTTGCCTGGCATTGGTAATGTCCCGATGATAAGAGAACCACTTGGCCCGGGAGTTAAATCCCACTTGGCCCTGGAAGAATGCTCCTCGAGGCTGAACTCGACCGAGATGAATGCTGGCTCCCGGTGAATCATGCTTATCCTGCTAGAAAATGATTGACAAATGGAGCTGCTACGATATAGCTGGGCAGCTGAGTGCCTCTGCCATGCATATGTATATGTGGTTCAGCATGGAATAGTTATGTTCTGAGAGTCATGCTTGATACGTGTACTGCATGAGTTGATAATAGATAGGACTACAACTTTGTCCTATAGTGTGCAGACTAGCATGCATACTAATATATGCAGGTTGAATGAAATCAAAGAGAAGCAAACCCGACACGGCAACACAGGCAGGGAGAAGCTGATCACCGGGAATTTCAACTGATCAATCATTGAGCACTGATGGAAGTGATCTTTCTGCTTCTGTCATTAAGGATACTACTGAATCAGGAAGTTCTGACGCTGAACATTTTAACAATAGTGAGAAGGGATCAGAGCAGACAAAGTAACATCTCCACTGGAATTGCTGGCTCTGTAAAGGACCAGCTTAGTGGTAACAATGGTCAAGAAGATTCAGAAGCCAGTAAGTTAGACCATAGTGTACATAATGATGGATTGAGTGATGTTTCTGTATCTCATGGCCATGTGAATACTATTGACCAGCAGACTGATGCATCAAATGTCTTGGAAGAGAAGCATACGCAAGGGAAATAACAGTTGATGGAAATAATAGTATTAGCAGTTCACAGGGAAGTGACAGAGTTAACCACATAGGTGAGGATAAAGTAGAAACAAGGGATCAGTTGGTTGGTATCAATCATGTATACAACTATGCGGGTGATGGTGTTACTTCCATTATATACTCATATGATCAATAGAATGGTCACCGGGATGATGTTGATCGAAACCCGGAGAGGTGAAGCGGTTGTTGAGCTGGGTGTCCATAGTAATACTGGCTTGGGTGTGGCATGTGCTTGTTATCTCTGTAAGCATGTACTGCACCATATATTTCTGCTTCCAATAACAAACCTCAACCTTTGACCAGACTTTCCATCCTTCCACCAATGATAGCAGACTGAATTGGATCCCGAATATAAGCATGAAAGCTAGCACAAAAACCACAAAATAAGGATAAGCATTTAATCCCGGGTAGTGTTAAACAGATAAGAAGACTTAGCTTGTTTTTCTTTCTCTCTTTCTTTCCTTTCTTTCTTTTTCCTTTCTTTCTTCCCCCGGGACCCCCTTTCTTTCCCTTTTTCTCTTTCTTTCTTCCCCCGGGACCCCCTTTCTTTTCCTTTTTCTCTTTCTTTCTTTCTTCCTTCTTTCTGCTTCTTTTTCTTTCCTTTCTCTACGGGCTCCCGAAGGCTGCTGCCAAGCCGGGTGCCCAGGCCACCGGGAGGCTAGCTGCTGGACCCGAGAGAAGAATCCCCGGGAGAATAAAATGACCGGGCAGCAGGAGGAGTCGGTCGTCACCGGCGAAGCTCCCGGCCGACATGATTAGGCTCCGGGTCCCGTTGAATCCTCTCCCAGACGGCTGGAGGCTCAGGTCATGAACCCGGGCGAGAGGCTTAGCTCCGACGTCCCGATGCTATCACATGGAAGTCAAGAGAGGAGGAGATGGAACCCGGACGGGCTGGGTTATGCCATTTTTTTTGCTTCTTCCTTTCTTCCCCTTCTTTCTTTTCCTTCTCTTTTTGAATCCGGGTGACTTTGTTTTCTGCCTACTATCTTTCCCGGGCGGGAGGAGTACACTTTGGAGGGGTCTCGGAGATGAAGGGCTCCTGGGCGGGTCATCCGACCTCTCGGTGACTTGGGCCTGAGTTCTCCAAGATGGTTAGGCCCGAGTGGTAGTTTGGACTTGGTTGAATATCTTGCTGATCCCGGTGACAGTTTTGGGCCCACCGAGGAGTATGCCAACCCACTGACTAACTAGCTAGCCTTTTGCTAGGCTTGTGCACCTCCCGATAGACCTGTTGCTCTTATGTACTTGAATAAACTGCCTCTCGGAGGCAGAGCAATGTGACTTCTTGTAATGATTCCCACAGACGGCGCCAAT
>TE_00001956_INT#LTR/Gypsy
TACCTATTCCGCCCGCTAACGCACTGTTTACGCCCCTAGAGCGACCCGTAACGCTACCAGCGCGAACCATTCCGCTCAATAGCGCAGACTATCACGCCACTAGCGAGAATTGTCACGCCACTAGCGCGGATTGTTACGTCACCTCGCGACCCTCGCGTGGGGACTTGGGGGTAGCGGAACTGACTCGCCCATTAGTGGAACTGACTCGCCCATTAGCGCGAACTATAACGGCCCGTCGGTACTTAACCC
>TE_00001958_INT#LTR/Gypsy
AAGGAAGGCCCTATCTTGTGGAACTACCACTTGCCTCGGAACTTGGCATCATGGTGATTATTGATGACCCCGTGGACCCTGGCACTCAAGTAGAACCTCAATCCGGCGACACATCCCTTCCCCAAATCAGCAGCCCAGCCCCCATTAACCATTCTGACCCCGCCACAACCCTGTGAATTGCCGAGACCCCGAATTCTCTCCAAGGCCAGATTGGTTCCATACTCCCGAGAGAGTCTAACCAGATCGTATACATATCCCATCCCCTTGCCCATCCCTCATTTCCACTCCCGGCCCCCCAACCATCTCCAATCCTTAATGACTCCCCCTGCCACATCAACCTAATCCATCTCCCCAACCTCCGGCCAAGGCCCACGCGCCAGAGAACAGCACCCAGAAACTAATCTGGACGCCCAGCTTCCCTCAACCGAAGCGGGAAAGCATTCATGGTCTCGCGACCCCAATCTCGGCACCCTCCCTCCCGGGACATGCCTTCGCTCTTGGCATTGCCTTCGCTTTTGGCGCCCACTTGATATCCATTCGTTGACTCCCGCCATCCATTCACGGATTTTGCAGGTCCCGCCATCCATTCGCTGACTCCGCTGGTCAAGCCAGTCCTCGTGGACTCCGCTGACTTCGCAAGTCCCCGCGGACTCCGCTGACCTCACCATTCCCCGCGGACTCCGCTGACCTCGCCATTCCTCGCAGACTCCCCTGGTCTCGCCTCGCCAGCTCCTCGCGGCTTTCCTTGGTCTCACCAGAGTTCTTCAACCTCGCGTGGGGACATCCCTAGTCGTTTCCCTGGCGGACACCCCCACACAGCTCTCCATCCCGACCTCCCGGGACTCCTCTATCCCGACAGAAGGATGCAAAAAAAAAAAACCCCTTCCCGACACGGCGTCTGGTCCCGACCCAAGATATAGTCCCGACCGAGGATCTTGTGACAAGAAGCAAGTGGCTCCGCCCAGAGCTCCGGGAGCCTTTCCCACATGGCCCCCCGAGTTCCCGAGGCCCCCTCCCTCGCTTACCATGCTCTTGGAACGTGCCAGCACAAGTGACCCGCTTCACA
>TE_00001966_INT#LTR/Gypsy
CTCACCCTTGGATGTCCACCAATGAATGATGAAATTGGATGCGCTTAATGTTGTCTCTAGAGCTAGGGGTGGAATTTTAAAACCGAAAAAAAACCGAGCTGAAAACCAAACCGAAACCGGAATAAACCAAATCGAAAAAAACCAATCCGAATTAAAAAAAACCGAACCGAACGAAAAATTATTTTTTTAAAAAAATAAGAAAAACTGAAACTGAACCGAACCATGGTTTGCGCTTAATGTTGTCTCGTTAAAAATCTTGTCAGGTAACAAAAACCCTTGCGCTTAATGTTGTCTCGTTAAAAACCTTGTCAGGTAACAAAAA
>TE_00001967_INT#LTR/Gypsy
CGTCTGTGGGAATCTTTACTAAAAACCAGTGTGACTCGATGGTTGAATTAAGTGAGCGTCAAGAACATGATGCAAGAAGGGAAGAACAAAGAGAACCGATATTCGCTAGGACCCCGGAAGCAGTAGGGGGAAATTCACGAATCACTGGGAGAGCTCTGCAAGAGGAAACGCCGGAGGGAGTGACACGAGATCTTAATCCCCAAGAGGTAGCAGAGATGTTGGAGGGGATGAGGGCCCAAATCACTCAGCTGGAGCAGCAGAGACTCAGGGATCAGGAAGAAGCTTCTGGGAGGGAGCACCGATTGGAAAAAGAAAACACCATGCTCATGAGCGTGCTACCGCGAGAGATAGAACATCAGGAAGCACTGCATAGGGCGACCGAGTTGGATCGGGCGATAGAGTCAGATCGAGCGGTCGAGTCAGACCAGACGACCATGTCACAGCAGGCGGGTGCACGTCTGGGAATGAGCCGAATGACCATGCAATTAGGGACGAGCATGTTCCCGGACGAGATGAAGGATGAGGGGCTGCCGCCCTTGCCTGAGCTGATCCCGGAAGCCCAAGCCAGAGCGGGAGAGATGGAAGAAACCTTGAGAACTATCCGGAATAACGTGGCGCATTTAGCTGAAAGAGTCTCGAATGCCGAGAGAAGAGGGGCGCGTAATCCAACCCGTGCAAGTTTCGAAGAAAGGGGGACCATTCATGAGAGCAATCACCCAGTCCGTCCGATCAAACACAGCTAAACCGTTGAAACTTAGCTATAATGAGGATCATGACCCTCATCTTTTCCTAGATAGTTTCAAGTCCCACACAAATGCCAAAGGATACTCAGACACGATATGCTGCAACATATTCTAGGAACACTAACGGGGGAAGCACTTAGTTGGTTCTAAGAGCTCCCATCAAACTTGATTGATTTCTTCCGACAATTGGCCGATAGGTTTGTCAATAGGTTCATTCTGTGAACGGATAGGCAGAGCAACGCCCAACTATTCAAAGTTAAGCAAGATAGGGGCGAGGAGTTAAAAGCTTTTGTGAACCGTTGGCAAGGAGCCACAACTAGAGTCAAGAACATTGATAAAAGGGTTACAGAGGAGGCGTACATTCAGGGGTTGCTTCCCGAAAAGTTTTTGTATGCGGTAAGAATTACAAATCGACAAGGCTACGACGAGCTTATGAAAATGGCAATTAGGCATGCACAGGCAGACCATGATACTTATGGAGGCATCTTGGCCGGGAAGAGGAAGGTCGAAGGGAGATGAGGTTCGCCGGTACAAGTGGTCTAGGAGGTTAGGGCCTGGAAGGGAGAGCAAGAGCCGAGCTAATACTCCTTTGGAAAGAGGCACAAGGAAAGGAACGGGAGGAAGACCGAGAAGTAGTTTGATGCGCAAGTGAAGGCGAAGGGCCCCTACCAGGACACCGGGTACGCAAGGGCGGTGCCGGCAAGCAAAGAGCATTTCTCAGCGTTCAATACCACTTACGAAGCAATATGGAATGAAAATAAGTCTGTCATTTCGCCTCTCCCGGCCAGGAAGTTTCCCGCCTCTCGAATCACTAAGGAAGACACCAGGAAATTTTATAGGTACTATGAGGAGGCAAGTTACCACATAAATAACTGCATAGAGCTGAAAAGAGCGGTACAAAGCGGAGTGAAAGAAGGAAAGTTGCAGCAATATGTGCCCGGGCAACGGCACGTAGGGGCGATCGAAGTGTTTGGGACGATCAACACCATCCATGGCGGCTTCCGAATAGATAATAGGAGCAACAAAGCCAAAAAGCAGTGTACGGGAAGAAGGGATGGCCGAAAAGTTTCGCCTTTAGAAGTAGCAATAGTCAGTAAGTGACTACCGGATGGAAATCTGTAACCTTCCTAGAAGAGGAAGAGGAGGGGATAAGACCGCACAAGGACCCGTTCCTGATAACATTGCAACTTGACCACTATATCACGAAGAAGATCCTAGTTGACACGGGAGCTTCAGTCAACATGTTATTCAGGAGTGTTTAGAATGGATTACATCTAGGACGTTACAAGTTGATGCAAGACCATGAGCCATTAATTAGCTTGGGCGATGTCGCTCAGCCCCTCGAATCGAACAACCTTGGAGTGAGTATGAAGGGCCGATAGGGTGTTGCTCGGGCGACAATAGAATTCATCGTGGTAAATTATGAGTCATCTTACAATGGGATCTTGGGAAGGCCCGCCTTATAGAAGCTGAAGTCGTTTGTTGCCGGCCACATGTTGATGATGAAGGTCCCAACCCCAACGGGAGTCATTACGATCCGAGGAGATAATGGGGCGGCAAAAAGTTGTTATGCAATGGACAACGGGAGGAATAGGTCAGAGGTCATAACGGCAAGCCAGGACATAGTTTCCCCTTCGGATCCATATGTGGATCCCAGGGATGATACTGACTTCGACGAAGAGGGTCTTGGATAGGAAGGAGAAACAGAAATGGTGTCAGTCTCAAATGAGTTCCCGGATCGGCAAGTAACCATAGGGACGGGACAGGCACCTAGTGTGCAAGCGACACTAGTGGCATTCCTGAGGAGGAACAGTAGGGCATTCGCTTGGACGTACAAGGATATGCCTGAGATATCCAATGGCATCGTGACTCACAAGCTTGGTATCGAGAAGGGATTCCCTCCGGTGAGGCATAAGCGAAGGACGTTTAAGCGAGAGAAGTGGCAATGAAGTGGGAAATAAAAAAATTGATGGATATCAAGTACATACGGGAGGTTAGATACCCCCAGTGGCTGGCCAATGTGGTCATGGTTCCGAATAAGTCAACGGGACAATAGAGGATGTGTGTGCACTATTCAAATCTCAACAGGGCGTGCCCTAAAGATAGCTTCCCACTCCCACGCATAGAACAATTAGTGGACTCCATGTCCTGGTTCGAATTGTTGATGTTCATGGATGCCTACGTGGGCTATAACCAGATATAGATGGACCCGGGGATGAGGAGCATATAACCTTCACAACTGACAGGGGCTATATTGCTACAAGGTTATAGCCTTTAGATAGCGGTTGATGAATGTCATGTTCACCGAGTACCTAAGGAAAATAATGGAGGTATATGTCGATGACATGCTGGTCAAAAGTCTAACGGCTGAGGAGCATGTGAGGCATCTGGAGAAAGTCTTGGAGGTGATACTAAGGTACGGGATGAGGCTGAATCCTCAGAAATGCATATTCGGGGTGATCAAAGGGAAATTCTTAGGCCACATAATCAGGGGGAGGGGAATAGAAGCCAACCCAGAGAAGACTAGAGCCATCATGGAAATGGAAAGGCCCAAGGAGTAGAATGAAATGTAGTCGTTGACCAAGAAGATCGTCGCCCTGGGGAGATTCGTGTCAAGGCTCACGGATAAATGTGCCCCCTTCTTTTGGCTGCTATGGGACCAGCGATGTAAAAAGATAGTCTGGGGACCCGAGCAGGAAGAGGCTTTCACCTAGATAAAAGCATACCTCACGTTCGCGCCAGTTTTGTCAAAATCGATCCCGGGCAAGATGCTTTACTTGTATATCGCAGTATCATAGACGGTCGTCAGCTCGGTGCTAATAAGAAAAGAGTCTGATATCGAGCATGCTATGTTTTACACCGGAAATGGATTCACACCCGCCGAGAGCAAATACCCGGACGTTGAAAAATTAGCTTTAGCGCTTATTGTGACAACCAGAAGGCTCATACATTATTTCCAAGCGCACTCGATAACCCTTTATACCAATCACCCCCTGAGGCAGATCATGCAAAAGCCGGAGATCAGTGGGAATCTGGTAAAATGGGCAATAGAGCTTGGAGATTTTGATATCCATTATCGGAATATCGGTTACAATTAGCTATCAAGGGCCAGACAGCAGCCGACTTCATATCCGAGCTCACGCCCATGAAAGTTGTGGGTGAGTCGTTCGAGCTCGCACCAATGGAAATAGTAGAAGAGTCATCTATAGTCGACCAGGAGGGAAACGAGGACCTATCGTCCCCACATTGGAAGCTTTTTATTGATGGCTTGGTGACGAGACATAAAAGTGGGGCGAGAATCATATTAGGAGACCCCTGATGGATTCAAACATGAGTACGCCTTGGAGTTCTAATTTAAGACCTTAAACAATGCTGCAGAGTATGGCGCTAGAAGCCTTCCTCTCTAAGAGGCAGACGTCCTCTTCCTTGTCCTCGGAGGACTCAGCCAGGTTGTCATTGCCATCGGTGTCCTTCTCGGCAACCCTCTCAGACGGCTCGCCCTCTGTGCCATCAGGCTATCTAATGGCAGCCGCCTTGGATTTTGACTCCCTCTCCTTAGTCTCCCGAGCAGCGATTAGGTCTGCTGTCATTTTTTCCTTATTTAAGTAGCCAAGGTGGCTCTATTCACCAAACTTCTCGGCGATGCCGCCCTCTTGGGCTTCCTTAAGCATAGCCTTTAGCTCATCTGACTCCTTGAACTTGGCAACGGCAAGCTCGCCCTGAGCGGGACTCTGGCCCTGCAGATCGACAATCTGATCGTCTCTGTCCTTCAGCTTCGACTGCAGCTTGGCATTCTCCTATTACAGCAACTCTATGTCGCACTCCAAGGCGACCACCCATTCAGCCTTTCCCTCCAGCTCTTTGGTATGGAGGCTGAGTTTGGCAAACTTGTCGGCCAGTGGGAGCTTCTCCTTCTTCTCGACCTCCAAATCTTTCTCCATTTTCTTCTTCTCGATCCGGAGATAGCTGATTTGGTCATTCAGGCTGGCCAGGTGCTCCTTTATCTCATTCGTGTCTTCGCTGGTGTCAAACAAAGCCTGCAAAGAAACGATATATTAAATACAGCCTCCCAGACAGTAAATTGGCATCAAAAAGGAGAAGTTTACCTTCATCATCGCCTCCCGGGCGTATTGCAGGTTTTGTTAAGGAGTGTTGGACCCGACCTTCATCCAATCTAGCTCAATACCCTTGAGGTCACCCACCATGATGCGGGCAAACTTCTCATTGGCATAGCCATACTTATCCAGTATCTGCCGTATGGGGGTCTTACGGATCTGGGGCAGAGCAGGAGCGAGAGCGCTTAAGCTCACTGAATGGCCAGCCGAAGGCCCTGCCACCTTCTGCCTCTTCTGGGGTGGCGACACGCTTAACACGCTCATATCTGTCAGCATCACGCCTTCCTCGCGTTGGGACTTTGACCTCTTGGATGAAGATTTCTTCTTCTTCTTCTTCTCACCCAGGTTGACGTTGACCAAGTCACCGGTGCTACCGGGCTCCTATGTGTCAACCGGTGGCTTTCCGTATCTTTCTTTGGGAATCTTAAAAAGTACAGCGTCCTTCGAGACGCGGGCGGTAGAGTCCACGACATTCATCTCTATGCGTGCGGTAACCTTTCCAACCTCCAGGAGGTCGCACAGAATGGAACCCTACCAGGCATACGGCCAAGTTCACAATGAACTAGCACACTCTATCGGGTCAGGTTGTAGGAGCTACGGTCCTCGTCTGATGGCCAGGCCACAAATATCCACGCGATATATCGCTTCTCGAGCTCCGACAGCAAGAAGGACTGATCCCGGATATACCTAAACCGGTTGGGCACCACGTACGTCGAGTAGTTCCTTTGCCATCAACCGCCGGCAAGCAAAACCTTTGAACGCCAGTTGTTGTTAAAGGACGTTGGAAGGTCGGTAACGGGAGGCAAGTAGTCTCAAGCGGCAAATGAGACACAACCTCTGCAATTCTGCTTCTTCGAGTACGAGAGGCAGTATAGGGCCCAAAACTCATTGATAGTTGGTCATCCCATGTCTGACAAGCAGTACAAGTAGCAAAGGGACAGCAACTGGCATCACTGGTTTGGGGAAATCTGCCCGGGCGAGGGCTGAAGCATGCTCAGCAGGTACTACACGCACTGAGGAAGCGGGAGGGAGAAGCTGTTCCTAAACATGTTTTTGTGCATCGTGATGAAGCCGTCTCTTGGGTAACACGCCAGCTCGCCTTCGTTCAGCCCACGGAGGGAAACCATAGGTGGGATGCCCCAATCTTCCCGGAATTGTTCTATCTCGGTCGGGGTCATGCTGCTCTCCGGTTCGTCACACACGGTGCCATCCTCCAAGATGTACCGTCTAGCTATTGAAGAGTCGACGACACTAATCATCGGGACGCCATGAAAAACCCTGACAGACCAATCGACCTCCCGGGTGGTACGCCATACGTTATCTCTCCTGGCCTAGATGATTGTTCCCCTGGGCGGGATGGTCAGCTTATGTACTCCTCCATCCTCTCGTCGTCATCCATTATTGGCCGAGAGGATGTGTTAGCCCCACTTAATTCGGTTGTACTTTGAGAATCTATTTACCCTAGTATAACAAACCCTAAGATCTATTAGTATGCGTTGCCAGGAGCAAGCGCATAATGCACAACTTAACACAGCCTAAACCTAGAAATCCCTAGTTTTACCTAAAACCACAACAACAACACAATGTAGAGAAAGCAAAAGCAACAGCATCTACAATGGAGGAAAACAAGCAAAACTTACCAGATTTTCAAAGCAGTAGCAACGCCGGAAACTCAGAAGACCGGAAACACCTCACAATCGCAGGGATCGGAGACTGCACAGCGTAAGAACGCGAAACAGAGAGAAAAAAAAGCAGAAAAGAGAGAGAAAACCAAGCAGAACAAAGAGAGAAGAGAATCCAGAGCAGAGAACAGAGAAGCAGAGTGAGAAAAACCAGAGAGAGTGAGAGAAAAACCAGAAGAGTGAGAGAAAAACCAGAGAGAGTGAGAGAAAAACTAGGGTGAGAAGGGGAGACGAAAAAAGGGGGAAGGTTTTATACACGCACATTGAACGAACGCCTCGATCCACGAAATGGCGTAATAAAAAACCAATTAATAGTTAACGAGGAACCCCTACCCGTCGGATCAAACCGCAAGATGATGCCACATGGCTCGTACCACCATAGCTTCTTGAAGAATGAAAGAATGAAGCGATGTGCATTAATTGTTCGTCAGTTATCACCACAAATATGGCGACACCTGACGAATATACATTTAATATACCTGCCACAACAACGCACTAACACCCAAGGGAAAGACAAATCTCAGGTAAGTATCACCGAGATCGTAACACCCAAGAGAAAGACCCATCTCGGGTGAGTATCACGAAGATCGTGACTCTATGAAAGACCCATCTCGGGTGTGTATCACAGAGATCATAACACCCAAGCAAAAGACTCATCTCGGATGAGTATCACCGAGATCGTAACGCCCAAGTGAAAGACCCATCTCGGGTGAGCGTCACTGAGATTGTAACACCCACTGAAAGACATCCTCCCTTCAAAAAATGGAGCAAGGGCTCGCTACCTTTGTCAATGAAAAATGTAACACCCGTTCAACCCACACTAATGGAAAAAAGCTCTTAGACGACAGAATTAAAACAATTTCGTCGCCTAAGTTCTACTTAGGCGACAAAACAGTATTTCGTCGTCTAAGATAGTGCCACTTCATGAGTCCGAACTTGGGGAGACTATGGGCGGGAGCCCATTCGAAGTATATTGGTCTACATGCTTATTTTAGCAAGTCCCCACTCAAGATGTTTCTTAAATGGGAACTTGGGGGCACT
>TE_00001970_INT#LTR/Gypsy
ATCAGATGGAGGAGAGACGAGATAGCTCGCGTGGAAGCATGGTGAAGTAGCTGGCGAGGATTTGAGGCGAAATACCTCCCTTTGAGTGAGGCAAAAGCATAGTTCGCGCGAGGGGCCTGAGCTCGCCCTACTGTCAACCTTCCTGGGCGAGGCGGAATCCACAGCTCGCGTGTATTCATTGTTCGCGCGAGCGTCTCAGCTCACCTTAGTGTCAGCCCCCCTCGGCGAGGCGGCCTCACCACGTGCGGTACTCATTGTACGCGAAGCGAACTCTTCAGTCCACGTGAAAGTACTACACGTACGTGGAGCGAACACCACTGGCGTGCAAGTATTGTATACGAGGCGAACTTCTCAGCTCACGCGGAGCGGACTCATAATCTCGCGTGGTATTCCTTGTACACGGAACAGACTCTTCAGCTCGTGCGGTAGTCATGGTACGAGCGAGCGAACCACAAAGCTCCCAACGGGAAGCATCATCTCGCGTGTATGGCATGTCCGCGAGCGAACTCAACAACTCGCCAGTGTCACCGACATCCACCTCGCGTGTGTCACCGAGACCCATCTCGCTAGTGTCACCAAGATGCACCTTGCATGTATCACTAATATAGTCATTATAAGCGCGAGGGGACTCCTCAGTTCCC
>TE_00001972_LTR#LTR/Gypsy
TGTTAGTACATAGCCAAAATACTAAGTGAAAGACCCCAAGAATTCTACTCCGTTCCGCCCCGCGACCACATCCCGGCTCGGGACGAAACAGGTAAAAACA
>TE_00001988_INT#LTR/Gypsy
AGTCTGAGCAGAGGAGTCCGCCTCGCACAGAAGGGCTGACACTCGGGCGAGCTGGCAAGCTGAGTCCGCTGACGCGAACTGAGGAGTCTGCTCCGCTTATAATGACTATATCAGTGATACACGCGAGGTGCATCTTATTCCACGCGAGATGGGTCTCTGTGACACACGCGAGTTGTTGAGTTCGCGTGCCAGAACCATGTGCGAGCTGGGGAGTTTGCCTCGCCGACATGCCCTAGCACCCGATCCCAGTTTGAGAGTTCTATCTTCGCACATGTATCTTGCACGCGAACTGAGGGGTCCGCCTAGAAGGCTTGACACTCGGGCGAGCTGACATGTGCGCTCCATGTGAGGATTACCACGCGAGCGGAGGAGTTCGCTCCTCTCAAAAAGGCTTACACTCGGGCGAGTTGAGACCGCTCGCGAGAACAAGGAGTACACGTGAGCTGTGGCGTCCGCCTCGCCCAGGAAGGCTGACACTCGGACGAGCTGACATGTGCGCTCCACATTTGAGGATTACCACGCGCGTTGTGGTTCGCTCGCTCGTACCATGACTACCGCGGGAGCTGAGGAGTCTGTTCTGCGTAAAAAGAATACGCGCGAGCTGTTCGGTTTGCTCCGCGCACTAGGACTACCGCGCGAGATTATGAGTCCGCTCCTCGCTCAAGGAATACGGGCGAACTGAGACCGCTCCGTGCACAAGGCATACACGCGAGCTATGGAATCCGCTCCGCGTAAAATCCTCACACATGAGCTGTGGAGACCGCTCCGTGCACAAGGCATACATGCGAGCTATGGAGTCTGTTCCGCGTAAAATACTTACACGCGAGGTCTTGGTGTTATACTTTCATGGACAAGGGTAGCGAGCCCTATCCATATCCGGTGTTACTACTCGAGTGACAGAGTGTTAACACCGTCCGTGGTTCCTCAAGCTACTTGCTCCATTTTGAAGGGGAAGATATGAACTGCCAAACTCCCACTCTACGAGAGCTGTACAAGGAACTTACCGTTCTCATGGCTCTAGTTGTTTCGCCCATGCTTTCCGGTGATGCATTTCCGGGGTTGTATCCTACATGATCCCATCCCCCGCAGTCTTAGTGGGGGAAAATATTTGCCTCTCTGTCGAATGCTAATACCTACTGACCAGCATGCATACTCATATACGAGGACTACACGCGAGATGAGGAGTTCGCCTCGCGCAAAAAGACTAAACAGGTCACGCGGGCTAACAAGTGTGCTCCGCATGCCATAACCACCACACGAGCTGAGGACTTCGCTCCATGCGCCAGCGCCACACTACCATGCTAGCTGATAACGTCGCTTTGCGTGCCAAGACTACCCGCGAGCTGTTGACTTCGCTTCGCGTACAAAGACTGCGCAAGCTGTGGAGTTCGCTCCGCGTGTAATACTTTCCCGCGAGATGTTTACATCGCTCCACGTGCCCTGACTACCCCGTGAGAGGAGGTGTCCGCTCATGCGCCATCACTACCGCGCGAGCTGTTGACTTCGCTCCTCGTGCAATTACTACTGCCTGAGGTGAGGCGTCCGCTCCGCATACAAGGACTACACGCGAGCTGAGGAGTTCGCTCCGCGTTCCAGAACCACACGTAAGCTGAGGAATTCATCAATAAGATAAAAATATGCCTCTCACGACCCCCGACCTCAAAACTTACTCGGCAGGGCCAAGAAACGCCAAT
>TE_00001991_INT#LTR/Gypsy
TTGCCCGTATAGGTTGGTGGGGGCTGGGGGAATGTCTATATAAAAGGTTGGGGAGAACTGGGGGTGTTCGTGCTTTCGAAACTGAAAATTGGGCAAACCGCAATTTGCGTTTTAAGGTTTTGGCGATTCTACAAACTTCAGACTGGGAAATAGCCTCATATTGATATCTTGGTTGCGGGAACCAGGAATGGGAGGGGGGATGCCTTGAGAGTTTTCAAT
>TE_00001992_LTR#LTR/Gypsy
TGACACGACCCACCCTGAATTTCACCCTGAAACCCGGAGTAAGTCGTGCGGGGACCACCTCCAAGGAAAGTTTACCGAAAAATTCGACATAACCTCCCTTGAAAATGGACAACCCTTCCTAATAAAACCTGCAAACACTTCTGAAAATTTAAGTCCATCCATAAACTCCTGGAGCCTTCGTGCTCCCCAAATCACAACATCTCCCAATTTAAATACTAACTTAAATAAGAAAATCTCATAGCCAACAGCCACAGTTCAGAGCAACTCTATTTGAAAGGAAATGAACCAGAAATATAAAAATGAGCGGAAGCTACACTATTGACTATGCCTCTTCTCCATATACGTCCGACCTCAACTATGCAATCCTGCAAACTGGGCATTTTTAAAACGAAGAGCCCAGGGGAAAACATTTGAAAACGAAACGTTAGAGTGAGTGGACAAAAATAAATTAACGAATAAAATATTTATGTTTTCCCAAATCAATTTCTAAAGAAAAATCGAATGCATGCTGCAATCGATAAAACTTTCATCTCATAATATCGAGCCTCTCAGGCTCTTACATATATGTATGTATTTACACACGTCCATACTCCCTATATAAATTCATGGGTCTATATAGGGCTACTACGCTCGCGTCCAACGCTCACGTCACGCCTTAATGCGGTGCTACACTACACCATCAAGGTGGACAGACGGGTGTATAAATATGTGTCCATACTCCCTATATGAATTAAACACTCAAATAGGGCTACTACGCTTACGTCCAACGCTCACGTCACGCCTTAATGTGGCTATATGCTACGCCATTAAGGTGGACAGACACATATGGCTAGCTAGCATTTTCTATACATACTCTCTCATAAATACATATTTATATCCACCGAAAATCCCATTTTTGGTATCTCTCCAAGAGAAATAAAAACGTCAAAATTAATTGACGTCAAAATTCCAACAAAAGGAAATGTTCAATCATGAACCATAGCATGCATATTATTTAAAAATAAACGTCCACTCACAGTATTAGGCCTAAGCCTTCCAATGCTCGGCATACTCCTCGAGCGCTGCCTCCACTATTCACAATTAATCTCGAGTCAATCCCACGTCTGATAATAAACAGCAGAATAAATCGGTCAAACCAGGTTCCGAAATATTCATTGATTCATCTTCTTCTTAAATTGACTAAGTATCCTAGGTTGACCAGGATTGACCGACATATATTAAATAATCAATTCCGACTAAACTTCGCAACTATAACTTATTAGGAATGAACCTTAACCTGGAAACAAAGTCACCATCAATTTCCATGCCTTAACACATTAACCAAAATACTTCCAAAATTATTTTATGATCCCCTACGATCAAACATGCTCACAAACAAAATCAAGAATTTCCTTCATTTCCTCTCTACACAATTTCACCCAAAAATTTACTAAGGGCACCCAAAAAGGGTTTCCATAAATAGGAAGTTTTCAAAAAGGGAAAGTTTCCCCAAAATAGGAACTTTCCTCACTTAGAAAGATTTCAGATTATAAACCGACAAACTTTCCTATTTATGAAACAACGCAAAACAAAAAGGAAAAACTTCGATAACTACCTCAACTGCTTCTGTCGGACTAACTGCCTTCGTCGGATTCGGACGACTTGCCGGAATATTCTGCCGGTTTCCGGCCACTTGCCGGAATTTTGCCATAACTTCCCTGCATACTCCAAATTCCAAGTTATCGACATCCTTGCAACCAAAACATAGAATCAGTCACGATCCAACATAACAACAACACAGCCGATCAAATGAAGCTCTTACCTCTAATCTGCTCACCACCAGAACCCAGCAATCTTCTCCTTGCCGAAAACTGGGCTTCTTTTCAAACCCTAACCGCAGCTGACACTACAACCAACCCCACCTGAGTCCACCAACTCCTCCTACACAGCAGCAACCACACCTGGCCCCTCCCCCTTCGTGCTCGCCTTGACCACTTGTGGTCGAAACAATGTCGGAAAGCAAAAGGAAGATGTCAGAAAAACTCATCGGCCTACATCGCAGCAGCTCGCCGGAAAAGCCCAAAAATGCAGAATTAGGGATTTCCAATTTAGCTCGATTGGAAGGGTGAAAGGAACAGAAAGAAGAGGAGAAGGACTGAGGAGAAGAACCCTACCGTTCGTTGCCGTCGTTGCTGCCTAAGCTGGCCGGAATCCGACAAACACAGTCGGGTTCAACAGCTTCGATCTCCTCTGATTTGGTTCGCTTGCGTGATCCATGGGCTGGGCTAGAAAGGAGAGGAGGAGAGGGAGAGAACGGCGGTGATCTCGCCGCCAAGGGTGGCCGGAGACGGCGGAGCTACGCTGGAGAAGGCAGCGACAGAGGGAGACGAGGGAGAAGAGAGAGAGAATCGGGGAGAGAGAGAGAAGGAAAAGAGAAGACAAATGGTTTGGGCCTTTCGCCCCCAAACTGGACCAACACTTATAATTTAATACCCACACCAATTAACAACCCAACTCCACAAATAACACCTCAAAAATAATACCCGCATAAAAATTACCTTTTACTAGCTAAAATTTACCATTTTTACTGTCGTCACAATTTTCTCCTACGAATAATCCTCCGAGCATAACTGTCCCCGAAACCCCTCTAGGGACCAATTAAACTAAAACTTCAATGACCGAGATGGTAAAATTCTTATTATAACTAAGCTAGTAAATAAGGTAAAAATTTACGGGTCGGGATGTGACA
>TE_00001995_LTR#LTR/Gypsy
GGTTCACCATGCCATCGGAGGACATGGCTACGTGCTCCTAGCTAGAGAGCTCCTAGCGGTCAGAATCAACTATCATGACCAATAGGCCTTTGGTGGAGTAAGTAGAGATCCATCCATTCAACATCTATGGGGAGCCTTCCTTTTATAGCTAAGGAAGGTTCCCTCACATATTATGTTTCCGATGTGGGACTAACTACACATATATCTTCTTATGATGTT
>TE_00002009_LTR#LTR/unknown
CCACTTAAAATCAACTATCATGTCTTTGGTGTTACAAGATCATTCGTCATGTGGGGTGGAGTAAGGGAGGGATGGGGGAGTGTTACATAGGGGGGTCTCTCCATCCTGGTCTCTGCATCCTGGTATATCCATCTTGCGGGGCGGAGTGTTAGAAATGGGGGAGTCTCTCAGATATTCCTCTTCTACATA
>TE_00002010_LTR#LTR/Gypsy
TGTTTTGGCCCACGTCCTCAGCAAGGGTAGAGAGGGAACAAATGTAAAAATGGTGTGTGCGGGGCGTGCCACCTCACGGATGAGGAAAGAGAACGGTGCGCGTCCTGACTTCTTGACCAGGCGAATGAAGGCTCCGGTGTCACCTGATGAGGAAATATTTCCGAGCTTACTCTTCTTAATCACCTGTCGATCGATACTCACTGTGAGAGCGAGCAGAGCAACAATTGGGAAATCGGAGACGAGTCCTGACGGGCTCCGGGATCTAAAGCGGGATGCGCTTAGAACGTTAGGGTTTCGAGAAGACTCGAAGGTTTCGACTGTGTACGTCTGTTTGAGAGAGATTTTGTGATTGATTGATTGTGTGTCCCGCGCGCGTGACGCGGCAATGAAGCTCCTGGGAGCGTAGGTGATTCGACTGGGTCGAGGGTTTCAACAAGGTTGAAAGTTGTATTTGTGTTTGATTGATTGAGTAATTGTTGTTTGTTGTCTGTTCTGTAAGCCGTAGAGCTTCTTTATATAGAATTACCCAGGGCCACAGGTATTGGCCCAAAGCATATCAAAGACTTGTAGGAGTCTTCAACGATAAATGTGGTGTAGGCGATGTAAATCACTTGCTAGACGTGATTATCCTTTGGCGAAGTAACTAACTGCCTACTATGTAGAATAGTTGAATTAGAACACCTCATGATGACTTTGACGTGCACCACTGTTCACCCATGCAGCTATAATTAAGGAGTGGAGTCCTTAACTAAAACCTTCACCTTCACGTGCATTGCATGGGAACATTGAACCCTTCAAACATTCCTGACATGGTCTCTCAATCAATCAAGGACTATTGCTCCCTTAATTGTTCAGTCAACATATGCGGCTTAAACTTATTATTTCGGGCTCGCCGGTGTGACGTGGACCACGAATTTAACTAATATTCACATAGACAATTACTGTCCAGTAAATTATTAATTTGGGTGTAAACA
>TE_00002014_INT#LTR/Gypsy
TTGGCGCTAGAAGGAAGGTGTCCTCAAGTGGAGACCCTCACATCGCTCACCATGGCCATCATCTGCCCAGAAATCCCGAGGAGAGAGAAAGTAAATCTGACTTTCTCTCTCTCCTTCGCTTAGACATGCCACAGCAAGGTAGCTCACATTCACAGGCATCATGCACACTGTCTTCCAATGAATCCAGCATGGCCACCCCAACCTCCGGCCAAGGCCCACGCACCAGAGAGCAGCTCCCAGAAGAACTGATCTGGACACCCAGCTTCCTTCAGCCGAAGCGGGAACACGCACTTAGTCTCGCTACCCCAATCTCGGCACCCTCCCCCCGGGACATGCCTTCGCTTTTGGCATTGTCTTCTCTTTTGGCGCCCACTTGATATTTCTCTTCCGGGACGCCCACCCATGTCCCGGTGTTGCTCTCCCGAAACATTCACAGACTCCGCAGGCCCCGCCATCCATTCGCAGACTCTGCAGGTCCCGCCATCCATTCACGGACTCTGCAGGTCCCGCCATCCCTTCGCGGACTCACATTGTCACGGACCCCCTAGCGAACTCCGCTAGTCAAGCCAGTCCTTGCGGACTATGCTGACCTCCCCTAGGGAACCTGCAACCCAACAGCCTGCCCTCCCCTTCTTGAGACTGAGTTACACGCCCTCCACAATCAACCAAGAGACTCTGGGCTCTGACTGAATGCTTATTTCCCCCGAGGCCCCCCTCCCGTGCCTACCTTGCTCTCGGAATGTGCCAGCACAAGTGACCCGCTTCACACCCCTCTCCTGGGGGGCCCCCTCCCGGGTCTCAGTGCCTCTCCCAGTGCCTCTCCCAAGGCATCAATGTCAGGTACCATCAACGGCCCACCATTAGCACGAATTTACTCGCCCATCAGCGACCCGCCACGCCATGAGCGCTATGCCTCGCGTGGGGACTGGGGGACTCGGCACTATGCCTCCAGTGCCCGGGTAATTGTGCCACGCCACATCATAT
>TE_00002016_INT#LTR/Gypsy
TGGCACGCCCAGTGGGACCGGGAGTTTTATTTTCTAGTCATCATTGGTGGGACGAAAATATTTGTTCCAGTTAGTTCAGACTTAGACCTTACCCAAGTGTCTTAGTCATTATTTAGGCCAATCCTTGTGGCCTCCAAGTTTTCAAAGTGTTCGCTACCTTTATGCAGCCATTCGCCGATCCTTCTCTTTGGTTCGCGCTAGGGGGCAGCGAGGTACATGACCATTTTTGGTGCCGACGACTTTGTTATCTCTTACAGGGGGGCAACGAAGTATATGGCCTCTAACTTTTTCATCTGCCGCTCGCCAACTTCCATGGGTCCGCGCAAGGGGGGTAGCGAATTGTCATTCCATGATTATTAAAAAGCTGGCTCGCCATCGCCAAGATTCATGAGGAGCCATTTTAAAGTCTGGTCAACGCAAAAGTCCGCTCCGGTCAAGTTATATCCAGGCGAGCTACATCCGCTCGCGGGATGTACAATGTACCATGTGTTCTGAGCACAAGGGCAGGCGAATGCATTTGAGGTCCAAGATGCTTAGGCGATCTATACAACAACTTCGCTGCAATGTCTTGTTAAATACTTGAGTTTTAGAGCCTATTCACAGGCTTGTTTGGGCAA
>TE_00002025_INT#LTR/Gypsy
TTATTATTATTATTATTATTATTATTATTATTATTATTATTATTGCCCCTAAACTTAACATAGGTACCTTGGACTTGAATGACTATGAATGATGTCGTACGCTTCACCTGCTCCACTCAGAGAACATAGTACCATGCATGCACCTCGATTAGCGAACCAACTTTTTGATATATGTAGTGACTTCGCTGCCCCCCAGTGCGAACCAATGAGAGTCAAACAAAAAGACCATGTCGGCGAACGATCGCATAGCCTTTAATTTTTTTTTTAGAGGCCACAGGT
>TE_00002034_INT#LTR/Gypsy
CGTTATCAGCACGAATAGCTTTAACATTGTGAATTGTTTTTCTGCAGTATATTTCGTTTATCCTTTCGAAATTTGTATATATATGCTTATTAATTTGTGTAGCATATAGAAAAATCTTCTTTAATGCATGAACCACCAAATTTATATATATTATTAATCTATGTATATAAATTTGTTCATGTTTCAATTTTGGAAAGGAAAATCGGCATTAAAAATCATCGAACAGCCAGTAGCCTTCGTAATTAGCCACCGCCACCTGCCTAGCTAGTAGTGCAAACCAAAAGGCGCATGGATCACCGTCAAATTCAAATATATGCATGTGTTCCAAAAGTAACGCCCATAATGGTACAACGGCATTTTACCTATGATTATGTTATTTATTTTATTTAAGGGCATGTAATGCAGGAAACATTTACGAAGTTACAACAATTAACCCATAGATTATTCTACAAATTCTCGAAATGTTATGTCATAAGCATTTACCCAATTGATTATAAGTACGTAACGTTAGAAGCATTAATGGGTTTCGAACTCATTTCCTTATGTATAACCGCTGCATAAATAAAAATGATTTATACCATATTTAACATTTATCTTATGCCGGTTACCAAAATCAAATTGCATCGGTTTTATCTCAATTAATTATCATTTATATCATCCTTTATGTCGGTAATTATGCAAGAAGCAAGTAAGTCAATTATTGAAGATGCAATGGAGTTGATTTTGCATGTACCTATTGGTTTTGTATTTTTCAGGGGGAGTCAATATCA
>TE_00002036_INT#LTR/Gypsy
TCGGCACGCCTAGTAGGACCGAAGTAGTATTTTCCATCATCCGCCATTGGAAAGGCAGGCGAGCATCCGTATTGCCTCTTCTAAGTTAAGATCGAGCAATCTGCTCACGGTCTTGCAAATGAAAAAACGTTCGTGAGATTTGGGAATCCAGATTCGCGCATGATAACCATGAGCAATTCAATGGTCACAACCCAAAACCCAGGAGTTGCTCCGCCTATAGAGTGAATCCTCCAGATGTTTGAGAAACTTAAGGGCCGACTCGAGGCCACTACCACCCAACAGAACATCACCGACCTTGCTTAGAAGGTTGACGACCTTGTTGAATGGGCCAAAAGGGCCAAGGTCCTCTGGAAAGCTAACCAGGACAACCTCGCCATACTCAATGAGGACTTCAATGAACATATCCTTGCCAAAAAGATTGAACTGCCTAGCAGCTGATCTACTGGCAAAGATTTTCCTTTGGACGAGTTGGCGTCCAAAGAAGAAACTACTTTATCAATCAATGACGAAGAACTTGGGGTCGAGGCCGGTAAGATTTTGGATAATAATTATATCTCAAAAACTGAATTTGTTCCTCAGGAAGATAAGCTTGAAGGTAGGACATAACCATTCCACCTTAGAAGAAGAGATCGGTTCTCACACTGATGGCAAACCACAACTTTGCTTGAAAGGCATGCGAGATGTATATTTGGATACGGGTCAGGTGCATGGGGGGCAAGGTGTAGCTCATATTCATTCTTTAATTAACTTAGAGAAGCATGTTCATGAAGCTGCTATGCGTCTTGGTAAAGGAATATGTGGAAATCTACTTTGTCAGTTAGTTTCTGGACGTTTCCTCAAGTATGGCCTAACCAATGGCCAACTTAATTATCAACCCACACGTGTTCTTGCAAAGCCAATACGTGGCTTCATTATCTAATATCATTGGATTTTTTATATGCAAGTTCAGATGCCTAGAGGGGACTTTGGTTTATGTGCGAAGAACGTACATGTCTCATGTATGCCTATGCTTGCAAAGAAGGTCGAGCCACCGACCTTTGTTGATTCTGCATGTGATTTTGACACATAGCCAATTTATTATGAATATAATGAAGACTATACATTGGTGTGTCTGTCTCATAATCATATTACACAAGAGTTCAATCCTAGTGAAGCTCTTGATATGGTGAAAAGAGACCAACATGTGGTTCTCTTCCATAATCAATGCGTGGCTATTCCGGATAAGACCACGCATTATGACATGATAGTTGTCAACAAGGTAGATCTCAACATCATACGATCCATGAGAATGCAGTTGAAGATCATGTTTTGTCAAACAACAAGGATAGGTGGGGGGCAACGAGACGTACCCTACGAAATACCTTGCCCAAATTTTCAAGTTGTTGACGCGGAACAACTCTGCTCAACACTTGGAAATTTTCAACAGCGACAGTCGCACATTGGAAACATGACGACGTCGAGGCTTGGAGTGAAGCATTTGTGGCCTCCTCCATGGCCTAACAAAGGGTAACTAGTCAAGCTGTGATCCCTTCTTCTCTTTGCTCCTCATTTTTACTTAGCCTTTACTTATGTTTTTTCTTTTAGTTTTTTTTTTTCGCGCATTGAAAAAAGAAAATACAAAAAAAAATCAAATACCAAAAACACAGAAAGAGATCTTTGGTCTTGTTGAAATGCAAGACAACGTTCTTGCCTATATAAGGCTTGAACTTTACTTCGAAGCCGATCCTTGAGGCTTGACGACAATAGGCATTCCATATGCCTTGAATTGCTGCCAGCGAAGTCAAGTAAGAGAGGCAATAAAACTAGTTTGCAATTTTGAAACGTTGCAGCAGCCACTACCGGACAATCAACTTCGCGGACTATGCATTTTTAATGTGTTTTCATGACCTCGTAGCATGCTTTTTTCACTGGGGAGCATCCATAGAAGTTTGGGGTACCTTTATCCATACACAAGGATCTACTCAAGGCTGATCCACAACCTTTTTTGATGTTCGCCATTTTTCAAGGAGGCATTCTAAAGTTTTGATGTCCTTCATTCCTCTCAAGCATCGGCGAACAGACATCAAAACTGGAGGGCACATTGGGGTGGATATATGTTCCAGTTATTTTAGACTTTAGATATTCTTTAAGTTTCTTAGTCATTATTTAGGCCAATCCTTGTGGCCTCCAAATTTTCAAAGTTGGTTCTCCATCTTTATGCAGCCGTTCGCTGACCCTTTTATTTGCCTCTCATTGGTTCGCATTGGGGGGGGGGGGAAGCGAAGTGCTTGACCAAAAATATTTTAAGATGCGGCTATTCGTCGACCCTTTTTGTTTGCTTCTCTTTAGTTCGAGCTGGGGTGCAGCGAAGTACATGGCAATTGTCATTCCATGTTTATCACAAAGTTGGTTTCCCATCGCCAAGAGCACACGAAGGGCCATTTTTTTGGAATCTAGTCAAAGTAAACGTCTGCTTAAGGTGCATCCCTTTAATACATCTATGCAAGACACATCTGCTCGCAGTATGTGCAATGTACTGTGTCTTCTGAGTAGAGTAGGCGAATGCAGAAGGAATGCAGACGAATGCATGCAAAGTTCAAATCCAAGATGCCTAGTTATGTCAAGTTTATTAGTTTAATATGGTACTAGGCGAGCCATACAACAGCTTCGCTACAATGCTTTGCTGGGTGCTAGGGTTTCGAGGCCTATTCACAGGCCTCTCTACTCACACTCATTTTATGTATGACCCGAGCCAATACTAGTGGCTTTGGGGCATGATGAACATAAACCTCTTCAGTTATTCTTGACATTCATGACTTCGAGGCTGGGGGACAA
>TE_00002039_INT#LTR/Gypsy
AGTCCCCCCAAGTTCCCGTTCGAGACATGTCTTGAGCGGGGACTTAATATACAAAATGTCCATAGACCAGTTATTTACATACGGGCACCCCATCCAGTAATTGTTTCTGCTCGAGCGCGGGGTATTATCCCCGCGTGGGTTATCAGGCCACTATTCTCCGTATGAAGGGAATGATACTGGCATGCCCAATTCCCACTCTACGGGAGATGTACAAGGGACTTACAGTGTGCATGGCGTTTAGTTGTTTCGCGCATGCTTCCCGGTGGTTCTTGCTCGGGTATATGTACATGCGTGTTGGTTCGTGCATGCCTCCCATTAGTTATTATCCGGGAATCGTTATTTTCGTAAGCAGTTGTTGCATGCTTCCTCCCGTTAGTTCTTATCCGGGAGTCAGAATTTTCCTAAGCAGTTGGTGCATGCTTCCTCCGGGAGGCGAAGTAAGATGCCAATATGATTTGCCTACCCATAAGATTTTCTATTATACTTTCCCCAATTGCACTAACGTGCATGGTTGAAGGGTGCAAAAGAATTAGCTCATGCACGTAACAAATACCCCATGCAACTATACTTTCCCCAATTGCACTAACGTGCATAGAATAACAAATGATAGGTGTCTGACAAACAAACAAGTTGCTCTCTGGATGCGTGGAATCAAGCAGATGGCATGCAATGTCTAACCATTGATATGTATAACTTTCAGACTTCAAAACATGGCCAAGTTTGCTTATGAGAAAGCAAGAAACTTAGCTTGGCACCGGGGGTATGTATGACGAGCAGAAGATCATGGTGCTACTGTGAGATAGAACAAGCATGCTTGTTGGAAGTGTAACACCCCCCCCCCCCCGGCCGGTAGATTCACCGATAGAGAGACTCATCGTTAAGACGGGTGCCCAGAGTAGTTGTGATGGGCCTCTCTTCCCGTTTGTACAGTTGATTCATGCCTGTAATTGTATAAACTCAACAGTTCGAAACACATGCATACTTGCGAATGATGCCAACGGGTTCCCGTTCGGGTGGAGATGAACCCGGTGATTTGGAACAAACCGGAGGCCGCCACCGAGAGGGACCCTCGGGGCTCGTTGAATCATCTTCGGGTGGTGGTTGGAGTTTGTTGCCTGGCATGGGTAATGTCCCGATGATAAGAGAACCACTTGGCCCTGGAGTTAGTTGTCATCCCACTTGGCCTTGGAAGAATGCTCCTCGAGGCTGAACTCGACCGAGATGAATGCTGGCTCCCGGCGAATCATGCTTATCCTGCTAGAAAATGATTGACAAATGGAGCTGCTACGATATAGCTGGGCAGCTGAGTGCCTATGCCATGCATATGTATATGTGGTTCAGCATGGAATAGTTATGTTCTGAGAGTCATGCTTGATATGTGTACTGCATGAGTTGATAATAGATAGGACTACAACTTTGTCCTATAGTGTGCAGACTAGCATGCATACTAATATATGCAGGTTGAATGAAATCAAAGAGAAGCAAACCCCACACGGCAACACAGGCAGGGAGAAGCTGATCACCGGGAATTTCAACTGATCAATCATTGAGCACTGATGGAAGTGATATTTCTGCTTCTGTCATTAAGGATACTACTGAATCAGGAAGTTCTGACGCTGAACATCTTAACAATAGTGAGAAGGGATCAGAGCAGACAAAGTAACATCTCCACTGGAATTGCTAGTTCTGTAAAGGACCAGCTTAGTAGTAACAATGGTCAAGAAGATTCAGAAGCCAGTAAGTTAGACCATAGTGTACATAATGATGGATTGAGTGATGTTTCTGTATCTCATGGCCATGTGAATACTATTGACCAGCATACTGATGCATCAGATGTCTTGGAAGAGAGGCATACGCAAGGGAAATAACAGTTGATGGAAATAATAGTATTTGCAGTTCACAGGGAAGTGACAGAGTTAACCACATAGGTGAGGATAAAGTAGAAACAAAGGATCAGTTGGTTGGTATCAATCATGTAAACAACTATGCGGGTGATGGTGTTACTTCCATTATATACTCATATGATCAATAGAATGGTCACCGGGATGATGTTGATCGAAACCCGGAGAGGTGAAGCGGTTGTTGAGCTGGGTGTCCATAGTAATACCGGCTTGGGTGTGGCATGTGCTTGTTATCTCTGCAAGCATGTACTGCACCATATATTTCTGCTTCCAATAACAAGCCTCAACCTTTGACCAGACTTTCCATCCTTCCACCAATGATAGCAGACTGAATTGGATCCCGAATATAAGCATGAAAGCTAGCACAAAAACCACAAAATAAGGATAAGCATTTAATCCCGGGTAGTGTTAAACAGATAAGAAGACTTAGCTTGTTTTTCTTTCTCTCTTTCTTTCCTTTCTTTTCTCTCTGGGCTCCCGAAGGCTGCTTCCGGGCTGGGTGCCCAGAGTAGATGTTGGGTGTCCAGATCAACACCAAGATCGGACCAACCCCCTTTTCTCTCCCTCTTCTCAGATCCCGCAAGGTTATCCTACGCTGGCATCCCGGTGAACTGATGGAGCTGAACCCATTTGCCATGGTGATTTACATATGAAACCAGACGATCTGTGACCGAGTAGCTCGTGCGGTGCCCCTCCCGGCCGGGCGACTGATCGACGCTACCGATGGATCCCGGGCGCTACCAGATGGTTCTCGTCGCGTCACTCCTCGCCGGCACTGAATGAGCTTGGCCCGGGATAGCTAATCCCAGACTGCGCCGAGTGGAGGTGACCCCGGAGAGGTACAACCAGCTGCACACCCGCTCCTTGACGAAGACCCGGAGAGCCGTTCCTCAGACTGAATGGACAAAGGTCCGGGATGCCGGCAGAGCTCTGGCGCTTGCTTGAACTTATTGGCTCCCGGTGGTTCATCTCCGGGTTTCGCCTACAGACCCGTAGGGGTTTTTTTTTTGAAGACGACCAGGGGATGAAGGGCTCCCGGGCGGGTCAAGCTGTTTCGCCTGATGGTTGGGCCGGGCCTGGGGCCTGTATACCGGACACCATATGCTAACTTTCCTTCATGAGTTTGTTGGTTGGTCTACCTCCATGTGCTTATTGGAATGTCTCTCGGGTGGAGCAACGTGACCTTTTGTAATGTTTCCCACAGACGGCGCCAAT
>TE_00002044_LTR#LTR/Copia
TGTTTCTGCATAATCCCGGAGACTATGTAGAATCATGGTGGAACACAAACATGCACAATAAACAACATGGGAAAGAGACAAAGACATATAGTACGCTTCTTGTGGAGCTTAGGAGAGCACCTTCTCGATGTGGTACCAATGATCTTTCACCATGGCGAGGTAGCCCGGATGTCGGTCTACAAGTTTCATGACTGGTTTATGGACGGAGAAGGTAGTTCTCAACTACCGACTACA
>TE_00002045_INT#LTR/Gypsy
TGAGAGGAGTCGGGATGAGCTTGGACCCCGTGTCCCAGACGCTTCAAATCGGGATGGGTGTCCATAACAGGTTTTGTTGGTTGTTTGGGTGCCAAGAGTATTTCCTCTTCTATGCCTTTTAACTGATCCATACCGACCGAGAGCAGACGAATGACATGTTTTCATCACCAGATAACTCCATGCCATTTGAACATGACGTCAAGACTCACATACCTCAAGGTCCCGAGTGGTGGAGACGATCCCGGGGGTGATACAGCTGACTACCACCGACTGGGTCCTCCAACCGGGAACCCAAAGTCCTTCCTTCGGACTGAGAGGACAAGGGCCCGGGATGGGAATGGACGGTGGGATCCCGTGAGCCTTCCCCTGGCG
>TE_00002049_LTR#LTR/Gypsy
TGATAGGACCCACCCCGAATTTCACCCTGCAACCCAAGGTAAATCCTGCGGGGTCCACTTTCAAGGAAAATTTACCGAAAATTTGGCATAACCTTCCTGAAAATGGACAACCCTTACCTGAAAAATCCAACTTAACACTTCTCTAACCAAACAAACCAGCCTCAACACCTGGAGCCTTCCTGCTCCCCAAGATCAACACATCTCCCAATAACAATTACTCAACTCTAATAATCTCTCTGACTATGCCTCGACTCCATGTACGCTCGACCTCACTTAGACTGAGCCTGCAATCTGGGTATTTAAAACCAAAGGGCCCAGGGAAAAATAATTTAAAAACATTAGAGTGAGTGGACGAAAATAAACATAAGATAAGAAACCAAAATTTAAATACTTTCCCACTTCCAATATGCCATAAATTCGTTGCATGCAAATGTTCACAAAAATCTTTCATAAAGAAAATCCCAAGAAGACGAACTAGCCCCGCTAGTCAAATTAATGAGAAAGAAAAATAAGAAACAGCTATAGCCATACAAGTGAGCCTCCCAGACTCGGTTGCCTCCCAGGCAATAATACTCCCATACTCTCTACACCTTCAGGTTATGATAACAGAGAGGAGTAGGGCTTGCGTGATGTCGTCGACTACATCACATCACCCGAAGGCGGAAAGGGCTTGAGTAACCCCACTTAAAACGTGGAAGTTACATTGCCTCGAAAGGCGGAACGACATGCTAGCATGAATAATATCGATCCAACAAGTATGACATAAATAAAGAAACATAATTCATGTGAGTTTCCCAGAAACTCATAATTAAAGCATAAGTACGATTCCCAACTGTACTCAAAGAATTCAAAGAGCAAAGAAACTAATTAAATTCAACGACGTGTCCCACACGTTAAAATGCTCAATGAAATAAATAACTTCAATGATTATCATCTTTCCAAAAACCAAATAATATGCAATTCAGTATGAAACCTCAAATCCGGAAATCATAAAGAAAATCCAAACTCAAATCTCTTATTATCAATCCGAGCTCAAATCCATAAATTATGACCAACATTTAATCCATGCATCAATCTCGAATAAGTTCCAAGATCATTTCATATACCGAAGTTATAATATATGCTCGGAAAATAAAATACTAAATTATAAAATCTTGCATGCATATTAATTAAAAACCAAAATGTCCACTCACAGATTTAGGCCTAAGCCTGACGAATTCCGAATCACTACTCAAGCGAGGTTCCTTTCGTATCCTTTTCTTGAATTCTGAGGCCTGCTTTGCTCTTCTTTCTATCCGGTTCTTAAGGCCAGGCCAGCAAGTGGACGGCTGGGATTGCGTCTTCACATAGCAGTAGAAGGATCTAGAATTGCCTTCTTTTTACCAATATAGTGACTTTCATTTTTAGACCATAACTTCTTCATACGAACTCCGTTTTAAGCATGCCGCGTGTCCACAAACTCCATTTAACATTCTCTACGACTTTCATGAAGGAAGTTTTCCCGAATTCCAAACGGAAGAAAAAGTCAACTTTTGGAGTCTTAAATAGTAAACGGTTACGTAAAACGGTAAAATGTCAAAGTAACCCAAAACTAAATAACTGCATATTGACTTAAGAACCGGGATGTTACA
>TE_00002050_LTR#LTR/Gypsy
TGATAAGAATTCATGGATTTATTGAATTGAAGAACAGAAAAATAAACAAAGCAGGAAAAGTAAAAAAAAAAACGCAGAAGAATTTTTGGACTACATCGTGAATTCTTGATTGTTTTTGTGAACAATATATTGAAGGCTATATATAGGGTAGGGATGACTATAGAATGACTCATATACCCTTACAATGCTAACA
>TE_00002052_LTR#LTR/Gypsy
TGTCACGCCCCAATTTTCGAAGGATAAATTTCAAAAATTTGGGCATGATATAACTCACAAATAAGACTACCTGACCTGCTCAACAAATCCCTACTAAACTTAAATGCTGGAAATGTAAATGTCAACAAAACTCATCGACTGAGTTAAACATTACATCTCCTTATTTACAACTTCAAAAGTCTAGTAAAAAGAAGATGCTCACACGAGCTTAAAACAACTTACATAATATACAAATAAAATGTACATCAACTAATCCCCAGCCACTATGCCTCTGCCTCAATCCTGTTGATCAAACACCTGCAAGTCTAACCCCTACACCATGAATTGGTGCACCGGGTTGTAAACAACAAACCCGGTAAGCTAAAAAGCTCGTATGAGTAATTCTCAAAATAAACTCCACATTTATCACAGTCCAACACTTTAACACATCCAAATAAATTTTGATAAATGAATAAAACCCACACACAACAAGACATGTACCCATGAGTCCCAGATATTTAGAAAATACCCCTCATGACCTACAACAACAATATGTGTACCCATGGGTCCCAGATACCTTCAAGTATCTCCCATGACCTACACTGACAGACGGACTAGAGCTCTATTCCTACCGTATCCAATCACCCGGCCAAAGGCTTGGAATCCCGGTTTGACTGTCTAACAACACCACAATAAAAAATGATAAATAGCATCAGAACCGCAACCAATCACCCGATTAAAGGCTTGGAACCCGGTTTGGCTATTTAATATCAAAACATAAAATGATAATTAACACCTTAACCGTAACCAATCACCTAAATAAGGCTTGGAACCCGGTTAGGCTATTTATTATCAAAACATAAAATGATAAATAACACTTTAACCGTAACCAATCACCTAAATAAGGCTTGGAACCCGGTTAGGCCATTTATTCAACAGTCATCATATCACAACTCCAAAACAACATCACAAGATTCACATCATAAAAATTATATCCTTCACAAGGATATAATTATATGAATAATAAAAATAAATCCAACAACATACTTCTCACAATTCAAAAAAAAATTATGATCATAAGAGTCATAGAGTAACACATAACTAAAAACTGGTTTTACCTTACCTATGAGCCGTTGACGATCAAGCTCATATATTTTAAAACCAAACAACATAATATTATTTTTCTTCATTAAATTATTTATTTAAAATCATCAAAATAAATCATCATAAACCTCATTATAGCAATTATCATCAACAAAATCAACATCACAATCATCATCAAAATCATGATCAAAATCAACATCACAATCATCATCAAAATAAATAGGCCACAAAGTGGACCTTAGTGAGATTTTACTCACCTTAACTCCCGCTGCGTCTTCATAAGCACAAACGAAATCATATCACATAAACCACGCCACAAGTCACCTATTAACAAAATGTTAACCTTAGTAACTAAGAAAGCAACATTATCCGACTCGAACCGAAACTCAAGTCCTAACCCACAAACTTGTCACTTGAGACAAAACCTCTCCCTATAACTCAAAAAGGTCGCCTGAACATCCTACACAACTTATAAAACCACAAACCAGATTTCTAAAAAATCAGATAAACTCAAAATGGAAACCGAACGAAACCTAGCATGCATCATCGGTAACCAAAACCTATAACCCACATAACAACACAAACGTATCGATGAGCACTACCTAACCAGCACCACAAACCCCACAGACACTACCGGGCATGCCGCCACTCACCACCACAAGCGGCAGCGAGTGGGCCCCACACGCCCTAGAAGAACTTCACCAAACCCTAACATGCTCAAACAACTCTAAAACCTACAAACTACATGCTAACGTGCTCGTATTGATGAGCACCACCTAACAAGGACTAAAGACTTCTCAAACCCCTGCCGGACGCGCCGCCACGCGCCACCACCGACGGCAGCGAGTGGCCTCACGCGCCACCCCAAATTGCTGCCAGTTGAACATCCAACAAACTCGACTCGTAGATCAAAGTAAGAGGAACAACTTTGTACCTGTGTACTAGCCTCGAATCGACCTTGAACTGCTCCAAAATCCCGACAGAAAAATGAGCACCAAAACTGAAAATCAAAGTTGAAAACTCAACTGAGTTGATTGCTTTGCCCAATGACACACAAGAGGAAGAGGCAAGCAAAACTCACCCAATGATGCACCTCATCACCGCCGTAAACGGCAGTTTTCAACCGAGGCAGCACCACCGATCCCGACAGAGAGAGACGTCCTCTGCTGGCGTCGTCTGTGGCCAACCGCCGTGCAACACCGACCTAGGCTTGAAGGCTGCAGTCCTGGGAACCCGACGTGATCGGCGGCGTCCCAAATAGTGGCCGGACGACTGGGTTTGGTGCCGGAGAAAACGAGAGAACACGGAGACTCGGGGAGGAAGGGAGAGAAACTGAAAGGGGGGCTGTGTGCAAATTTTGGGTTTTCTAAAATAACCCCCACACACATTTTCCACTTATACTCAAACCAAAATCCAAAACTAACTTTCTCTGACCACAACTTTCTCTCACAACTTCCGATTTAAGCGTGCCGCGTGTCTACGAACTCGTATCGTCGTGCTCTACAACTTCCGTGAAGGAAGTTTCTTGAGAAACCCAACAAATAAAAAGTCAACTCTTGACCCTTCGAAACCATAAAACCGGTTCAGGCAATTTATGCATCCGAACCCTTCCGCTCTTCCTTCATACTTCAAAACACACTAACTTCTAACTCAAAAACTCCCAAATAATATTAGAAACTAATATCAAATTTCCGGGATATTACA
>TE_00002053_INT#LTR/Gypsy
CTCCCTCTTGTGGAAGCTTATGTCATATTCAAAGACAATATTCATCATAAATAACCTATCATTGTGCGCTTGTGGTGGCGCAATTTGGCATATACAACATGTTTGTTATGGCTTTAATTAAAACAATGAGAACATCACCATAACATCATTATGCCTCAAAGTGAACAATGAGAAGTCATTAAGCCAACATCTTATGTATCATTCTTATAGAATCACTCATAGATATTGTAATGTCTTACTTAGTGAACAACGACTAGCATCTTGTTTATATGCTAGTCTCTACATTTCATTGTCATTAGCGTAGGAGGGGGTCCCTCCTAATCTTTGCTAAAGAATAGGCTTTACAAAACAAGTAATAAGCAAGACCAATGTGAGATCATAAGGGGTTCTTTTGTGTCATATTTGCTTATGAAAACATGAGTAATGTCTCCATTGTATAGGAGGATGATGCGTATGACTTTAATGTCATCCATAGGCCATGAGCATTGCTCATAACTCCACAAAGTTGTATTTTGGTGATCTTTTATAGCAATGGTTACTTTGCTCAAAAGAAAGGATGTCCGTGAGAGTCCTTACTCTTTAGTATACAGATCATCAAAACACGTCTAAAATTGTTCCGGACGATTTATGTTAAAGCCTACATGCACATCAGTTTACTTTGTGTTAAATCAGTTTGCCCCTTCAACTTTTGTAAACACATCAGTTTTGTCCAATTTTTGAATGTTTTAACAAAAAGTTGCAGGACTGAACTGATTTTGACATCAAAAATTATATATATATATATATATATATATATTTTAGTAAACTGGTCGTTGATCCGGGTTCAGATCTTGAAGGCCGGGTCAAGCGTGATTGCTCCGTTGCGTTGCCGGACGTGCATGTGACGACATGGTTCCTCGAAAATAGGTTGTCGGTGCTTGAAGATGGAGGAGAGAGCGGGAGTGTGCGGCGCTGCTTCGAATTCGAGAGGAACTAGGTTGCAGAGGCTCACCGGTTTGGATTCGACCGGAGCGGCAGGGCTTACTTAACCGTGGCGGGGCAAAGGCAAACACTAGCGAGACTAGTTGTGGCTGTCATTGGCGGAAACAGGTGCACTGCTTGTTTCAGGTGGCGCTCGTCATGGTGCTGCAGATCTAGGGTGCCGAGATTCGGAGGTGGCCAGGCCAGCTATTTCGGCTGTAGCTGGTGTGGTACTCGACGCTCATGGAAGGTGGGTGTCCTGAGCAAATTTTTAGGTGCCCAGGTCTAAATCAATAGGGGTACGCCGCTAGTGGAAAAACCAATTAGGGTTTTTTTTCCTTCTTTTTTTTAGGTTTCTAGGGTTAGTATTTCGTTATCAAACTCGGGTTAGAGCACAATGCTGATAACT
>TE_00002055_INT#LTR/Gypsy
CATTATCAGCACTGTGCTCTAACCGAGCTTGATAACGAAACCTTAAAACAGAAAAACCCTAAAATTTTCTGCTGCCGTACCCACTGGATATTGATCTGGGCACCCAAAATTGCTCTGGGCACCCACCACCACTGATCCGGCAGCCCCCTGCCTTGCGCCACCCCGGCAGCGAGTGCCCCAGGCCTCCCCGGCCTTGGACCCACATCCTTCCCTCCACCAGACCAGCCTCGCTAGCGTCTGCCCTAGCCCCGCCCCAGCCAAGCCCCAGCCGACGACGTTTGCGTGCCCCGGCGACCTTCAGCCTCGACGACCTCGCCTGCGCCTCGACGCCATGTCGCTCCGATCAACGCTCTGCCCAGCCTGGCCACCTCAGACGACTCGAGAACCTGCACAGCGGCCTCCCGTCTCCACCTCCGTCCACGAGCCTCCGATCCGGCGAAGCTAGCCCAACGACTTCGACTGCGACCCAGCCCCACGTGCATCGATCTCGGAGCTCCACCGGCACCCACCCTCACCTCCCCGAGCGCCGCTACACGTACGGCCGGCAGCCCTACAGCCACCGGACACCAACCCAGCCTAGCTCCGATCGGGTTCTGCTCGACCCGGATTCGAAGATCCGACCCGCTCTGTTTTTTTTCCAAACTGAATATAAGAGTAAATTTGCCTCTCTGGGTAAAACCCTTTTTACCCCATCAACGAGCACGCATGCATAAAAATTGCAAGGGCAACTTCTGTTAAACACAGTTTATTTGGCAAACTAGCAAGTAAGCTTTTATAAAAGTTGCCGCTTTTGAATTTTAATTTCATAACCGGGCTCCGTAGCCTTTTTCTACATCCCACTTTTCTTTATAACGTGAGACGATATTGAGGGATTGGGACCCCTCATATCAAGTTGAAATTTGTGACGGTTTGACAAGTCACGGTTTTACGACAAATTTGTGATTAATAAAGGGACAAACATTTATTTGCGACGGAAATTGTCGTGGTTAATATCGATTTGTGACGGAAATTGTCACGGTTACATCGATTTGTGACGGAATTTGTCACGGTTCACATCGAATTGAGTTACCATAAATCATGGTCTTGACCCAATTACTTGGAATTAATTATCGTATATCGATAATAGTTAATCTTCCATTTTCTTGTTTGAAATAATTGACCGAAACATAAGCCCTGAATTTGACATAATAAAAAAAAGTGACGAATTTTGTGTCACAAGTTCTGAAAAAGTGGGAGACAACGCCTCGAACCTTATATGTCATAAAAAAAAATTGGGCTGGTAAAAGAAAAATCATGTTATTGATGTGGTTCTACATCGGTTTATTAATTGCAATGAAAGCAATAATATGGTCAATGTATGCAAGAAATATATGGAGTTCTTGAAACAAGAAACTCACTATATGGAAGAAGATGAGAACATTATTCTCACAGTTACGGATTTTAAAAGCAAAAGATATATTGCGGAATATATGAAGCATATGACTTCAATTTAATAGTCTAAGTGACTACAAATCCGTTTATTTTTTCAAGTTTTGTGAAGGCATACACCTCACATATTTGATTACAGTTGCTTAGTCGTTATATTTTGAATTAAATTCATGGTCAAGACCTCGATATGCACAATTGTTGGCATTTATATTCGAATTTTGTCTTGCACGTGCTTAGCTTATTGCAAGGCATAAACAACTATTTATGGATTTAGTTCTTTATAAATCTGTTGTGAGTTGTGACTACGATGACTAAATCATTAGAAATAACCAAAGAGCGGATTAATGCTCAAGTTTCAATGCCTAATGGAGTTATGATTCAAGTCACACATGCTTTTTATGCATAAGGAACCAATCGAACCGTGCTATGACTTAATGATATTCACGCCAACGTCTATCACCTGGAAAAACATTGTGAGAATTGATGAGAATTTCTTATGTATCACTATAATGAATGCACAACATTCATGAGTTACTAAGATTCGGTTAATTGAATCGGTTATTGTCACCAATGATGAGAATGGAGACATCGACTCATATAGGCTTTAACCTAAATCGTCCGAGACAATTTTAGACGTGTTTTGATGATCCATAAACTAAAGAGTAAAGACTCTCCTGGACATCCTTTCTTTTGAGCAAAGCAAAGTAACCATTGAAATTAAAGATCACCAAAATACAACTTGGTGGCGCCATGAGCAATGCTCACGGCCTATAAATGGCATTCAAGCCGTCCGCGTCATCATCTTAATCAATGGGGGCACTACTCATGCTTTCACAAGCAAATATGACGCAAAAGAACCTCATATGATCTCACATTAGTCATACTCGTTACTTGTTTTGTAAAACTTATTCTTTAGCAAAGATTAGGAGCGACACCCTCCTACACTAAAGACAATGAAATGTAGAGACTAGCATATAAACAAGATGCTAAGTCGTTATTCACTAAGTAAGACATTTATTACAATGTCTATGAGTGATTCTACAAGAATGATTCATAAAATGTTGGCCTAGATGACTTCTCATTGTTCACTTTGAGGCATAATAATGCTATGGTGATATTTACAATGGTTTAACTCAAGCCATAACAATTAGATATTATGAGGAACCTTAACAATGATTGAAAAGTTGACAAAACCTAGGATTTCCGGTTTTTCAGCTTGCGGACCAGTCATTGTGAGATCCGGTTCACTAACTTTTAGACCGGTTCTTGAGGTTCTTTTTGCGGCCACTAATTTCTAACATCCAAGCCTACCTATTCATAAAATTTGGTAGCATTTGGAGACCTGGAAGGTGGTGAACCGCCCAATATGATGTCTGGATAAGAGGACATGTAGTTTTTCACCCAAATCAAGTGTCTCCTGACCACGGAGCGCGTTTGCATGGTATTTGCTAAGTATCTACTTGATTAGGGAAGGGATATGAAGAATTATGCCTCTTTGCGTGTAAATTCTAA
>TE_00002056_INT#LTR/Gypsy
AGTCCCCAAGTCCGCGGTCAAGAGACTCTCTTGGGCGGGAACTTTATCTGATAGAGTATCAGGAGTATGAGTCTTACTAGTGGTGACATAACTAGTCCCCATGCAAGGAAGGGGATGGTCCGGCTCCCTCTAAGTAGGGTACGTCGTGTGCTGCTATAGCTCTGTCACGTTATGAGAAATCGTGATGTCATGATATCTTGCCAGGAGATAGACACATGAATATGAGACACCGGGACCGTTGCTCCCGTGTGGTGTCTAGAGATTGCAGGGCGATCGGGGGTCGAAGTTTAGGTACCGCTCGGTGCCAGGTGTGGGAACTCTAGTGAGCATCTCGCCTGGGTAACGGGTGCCGGCATGTTTGTATGACTTAGGCGTTTAGTAGCCTTTGATTTGTATCAACTATATGCTCTAGCTAGCTGAGCTATTCCAGCATGTATGTGTTCCAATGGGAGATTATGGTGACATATTGCCATCGAGTTATGGTGAGGAGTGCCATTGGGGCATGGTGATGGTGCCGCTAGGCATGACTAAGGTGCCGTTGAGGCAAGGAGGAAGTACTGCTGAGGCATGGCGAGAGGTGCCACTAGGGTATAATGATGGTGCCGATAGGGCATGTAAGGAGTTGTCGGGGAAGGGGTGAGTATCGCTATGGCATAGCGAGAGCATGCTAGGGAGCGTGGCAAAGATATCGAGAGCATGCTAGGAAGCGTAGCCAAGATGTCGATGAGGCAAGGCGGGTGTTACCAAAGTGTCCTAAGAGCACACCATGAGACATGGTAAGGGTGCTTGATGAGGCAGGGAGAGTGTCGCTGAGTCGTGGTGAGTGTCGTTATGGCGAGGGTACTGAGTAGGAATGAAGAGTATCATAGAGGCGTGGTCGCATGGCGAGAACATGCTAGGAAGCGTGGAAAAGATGCTGAGAGCACGCTAGGAAGCGTAGCCAAGATATTGATGGGACAAGGCGGGTGTTACCAAAGTGTCCCGAGAGCGGGCCATGAGGTGTGGTAAAGGTGCCTGATGGGGCAGGGAGAGTGTCGCTGAGTCGTGGTAAATGTCGGCATATAAGGTTGTTGCCCAAGTCCCCTAGTGCCGGGAGAGATTATGGTGGCTGGGCACCGAAACGAGGACTGATTTGGCATGGGGGATTTCCCATGGTGTGCTCGAGAGGTGAGGAATGTCATGTGTCAGGAAGTGCCTTAAGCATTTTGGTGACTTGTAGATGTCACGCACCGGGGAGTGTTTATAGACTCATCCCGGGTGGCTGATAGTTGATAGATGTCATACGCCCGGGAAGTGTGTTGGTACGGTTGGCTAAGTGATGCTTTGTGCCGGGGAGCGTACTCGCCACAGTTGGCTTATCTATGGTGATATTATGCTGATAAGCATTTGTATTTGGAGTAACGAGGTGTCAGAATGTCAACGTGGAGTTTGATTTTAGTGACCAAAGTCCTTAGCGTAATCATGAGAGCACAAATTCATGAGGATAAAAGAACCATGAGTAGCGGCCATGGAGACTATCTATATGTGAGCAACCGACATGTAACCATAGGGAGTGGCGGTGGAGAGATCATAGATCATGCTATATATAAAGAAAAAAGAACCAAAGAGAAACCATAAGGAGACCGTACAAAGACCATGGAGAGTAGAGTCGTTTGTCATGGAGAGCAATCGCAAAGAGTCGCTACGAGGAGTGACTGACAGGTGCAACTTTGAGAACATGTGGTGACTGTACTGAAGGATGTTGAAATATCATAGTGGTACTATATAGATCTAATGACGTTGTGGTACTATATAGTGGTACACAACCTGCTGTGTGTATAACCTGAGATTGCACGATAGGGTGCTGGTTGTGTACACTTGTGGTGTGTGTAGCCTGAGATTGCACGTTTGAGTCCTGGCTATGTACACTCGTGGTGTGTGTAGCCATCTATGGTGTAGTCGAGAGGCTGACATGACTGTGTGCCATGTGAAATGAAGTGTCGATGATGTTTCACGTATGTTTTGTTGGCGTAAGTTGCATGGCTCTCGGTCGGTGGGGTGTCATGCCATGATCACGACACTTGTTTGAGAGAATAAAATCATATATATATATATAATGTATGACTTGCAGTTATGTGTAGCAAGTGCCATCTGCAGAAGTGTGTGCATCAATGTTCGCGGAATTGGTTTGCAATTAAATTGTGTTTGTAAGCATGCCTAATAGTCATAGATGCATTTGAAGCATGAAAATACATGTAGCATGTATAAAAAAAAAATGTGTTTTGGGTAACTCTATGTCATGTAATAAACATGCTCTAGAATATTATGATGTATGAGGCATATTATTTGTATGATAATAACTCCATTAAATAGTGTAAAGTAGGACTTATCTGGAGCCGTGTAGAGCCGCTATAGATATTGTAGAAAAATTGAAGTTGTTAATATGAGACCCCATATGTCGGTCAAAGAGTTTGGCATAAGAATCCCAATAGAATAGTCGAACCGATAATATGACGTACTCATTGGAGATAATATTGCTTTGCCAAGAAGTAATGTATGTGTACCGACGTAGGAAAGAGAAGCCATGATGACACAAGTATGATAGTATGTAGTGTGTGCCGATCATATTTGACAAGTTGATGAGTAGACAAGGTGTGGCGATTTGATAGGGGCATGACCCATGAGAACTTTGTGTCATGATGCCCACAGATAGATCATAGAGAAGTATGTAGCATTATAGGTGAAGTGTTGTTGACAACTCGTTGTTGGAACTTGGCTTGATATATAGTGCCGTGGGGGCATGGCAATTGAGGACTTCAGATGTTATTAATTAATTGAGAAATCTTGTTGTGTGACTAGGTGTACAAAACCCATGCTATGGAACTGACTTGGTTGACATATGGACCAAGTAATAGATATAGTTCCCATAACTCTATAGGTTCAGATGTATCATATACATGCCACTGCATGTACCACAAGATATGTGGTTGTCAATTAGCCTTTAAAGCAATAACGGAAGTATAGGCGTGAAGTGTCTGCTTGTGAGATAGTACATGCATAGTTGATCCCATATATTTCATTTTGCATAAACCATCCGCAAATCTTCTAGAGAACTCTGGAAGAGCAAAGGTAATTGGCAAGGTCACGCTAGTTGCTCTAAGGGGTTAATAATAATTTTTGGGTTAAAGGGTGGGTGCCGAGAGTAGGCTGTTGGGTGCTGAAACCACATCTCTTTCTTTTTGTGTCGTTGTGGCAGGAGCCAGGAAAGGGAGGTGCCGAGATGATGAGTCCTGGCACTAAGAAGGATCTGTGCCAGGAGCCGGGAGGGCTAGGGGTTGGTCTCGGGACAGAGACAGCAAGAGTAGAAGGGCGTCGTGAGCACGGGAGGCCAGGGAGGGGCTGCCGGGAGCCAAGGTAGGTGTTGCAGGGAGGTGGGCTGCAGGGAATATGAGATGAGGGTTTGTTGCATACCAGGAAAGAGGTGTCGGGAGTAGTGAAACCGATAAGGAGGTGCCGGTGCCGGGAGAAGAGTGTTCCCGGGAGAGGCTGCTGAGATGGCATTTCAGGTGTCGGAATTGGGTTCCGAGTGGATGCCGGGGTTGTTGAGAAATGGCTAGTCTAGGGAGGGAGGTGTCGGTTACCCGTGGCGGGGACCCGAGGAGGAGGGTGCGGGGTTTAGGTTCCGGGATCTCGAGAGAGAGGTGCCGGGAGCTGGGACAGGGATGGGTGGCTATTTTTTATTTCTTATTTTTTATTATCCCACCTTTGGGAGAGAGAAGTCCTGAGAGGCCAGGATGGAAACATGTTTGGTCTGTCTTAGGATGCGAGGAGTGAGACCCGGGGTTAAACCATGGAAAGAGAATATTGGTAGTGATTATTCATGCCAGAGGTTTTGGGTTAAACCATGGAAGAGAAAAGCTCTGGGTGCCCAGAGTAATTCTGGGTTTGGCCATGCCGGTACGTGGGTCATTGCTGGAGGTCGAGGTGACTGTCGGTTATTGTCAGGAAGCTACTACTGCAACCTCGTATAGCTGCTGTATTGTGACTGATGGTGCCGTGACCAAGGTGTGGCGGGGACACGAGAACCTGGGAAAGTTCTGTTGCTGCCAGAATGAGATCTCAAGAGGATGGTTCTAGCAGTACCGACCCTAAGAGTGAGCTAGTTGTTGTCATTTGTTGAGTGAGCTAGCTGTTGGGAAGGCGCTGAAGCAAATGGGAAAAGACACATTTGCTAAAGAAAGAAGCAATTGAATGTCCATAGCAAATTTCTGGGTGTTCAAGACGGTGGCGTGTGAACCGGTTTTCCGGTGTCTTCGAGCAATGGGGAGGCTAGGTTTGGCTCATCGGAGGACAGCGAGTCTTATGGTGATAGAGGTGAGGCATGGTGGAGCTCATAGATCAATGGTGGAGGGGAGAGAGAGAACCCAGATTTACTTTCTCTCTCCTCAAAACTCACTGTGTTCGAAACCCAGAAGCTTGATTTTCATGTAATTGAGATGTAATATTAGGAGGAACAACAAAGTAGATGGGATCCTTGTGTTTAAGGATAGAGGGAACTGAGAAGGGAGAGAGAAATAGTGTGGCCGGAAAAAAGAAAAATTTCCAGAAAAAGGAATTCCGGCCAGATGATGAATAAGCTCATGGTGAACTATGTGAGAGTTGCCAATTGAGGACCCTCCTTCTAGCGCCAAT
>TE_00002062_INT#LTR/Gypsy
CGTTATCATGCACTTTTTTCTAACCCTAGAGTCAATAGCCCACCATTTGTTTTCTAAAATCCTAAAATCGGGCAGCCTTGTTTTTCCCGATTTCCGACCAAAATTCATACTTCCCTCCGTCGAAATTTTACATCCCCAGAAAGATCTCTACGTCCCGGATCCAACGCCGCCGGTCTCACCCTGAGAACTGGCCAGAAAGTCTTAGAACCGGCTGCCGGAATATTCCAGACCGCCGTCGCTACCGACCACCGGTTCACCACATTCCCTTGCTCCGATTAACCTGAATTTTTGATAGCAGCTTCCCCATCCAGAGCTTCTCCTCCTGTCAAATTTTCAGTCCCAAATTCGAAGTAGAAGTAGGCGAAACATTGTTTAAACCAAAATTTTTAATATTGCTCGTCTTCCAAGGAAAGACATTCCGAATGACAAACCATTAAAGAATTGTTTGTGACCTCTTTGTACCATTGGAAATGTCTATGTGTCTACTTTCCAAGGACATCAACCATTTCATCATAGCTGTCATATGGCCGTTTTCGTAACATAGGACGAATCTGTCTAAGAATCTGATTTTGTAGAG
>TE_00002064_INT#LTR/Gypsy
ATTGGCAAGCTCCTCGGTAGGCCCAGGACCATCCGGGATTAGCAAGTTGTTCAACTGGATCCAGACTGCCCTCGGGCCCAAGCCATTCGGTGGGCGTTCATGAGAGATCCTCCCGCCCGGGTGCCCTTTATCACTGGATCATGCCAAAGCCACTAGGTGACATTGCACTTGCTAATCCTGCCCGGGTTCTCTTTTAGCATCGGGACATCATCAAGAACCGTCATCATGCTGACCTGCCAAACGCTAAAGCTCCAGAAAGGAGAAGAGAGGCAGAAGAAAAAGAAGCTATGGACACCCGGAAGGAGGGACACCCGGGGCTATTTAATTTCTTAGTCACGAGCGGGATATGCATCAGCAGTGTGAACAGTCGATAATTAATCATCGGATCCCAAAGGCCTTCCAAAAGAAAAGTGGGGTGAAAGAAAGAAGAGGGAAACCTATAGCAACATGATACTACCCTCCCAGACCCTAACTGAGTGTTCACAGTTCACACTTCCAGGTCTACTGGGTGCACCCATTCGGCAGCAATTATCACAGATAAGTCCCCCATAATTGTGTCAATCATTTGTTCATTATGAAGATACAACAATCCGCGCCCGGCCGAGT
>TE_00002066_INT#LTR/Gypsy
ATTTTGGCGCCGTTGCCGGGGAAAGATAATATCAAAAGAAAAAGACAAAGAAAAAGAAAATAAAAATTGTTGCCGAAGAAAAAAAAAAGGAAGTGAAAAAAAGT
>TE_00002067_INT#LTR/Gypsy
GCCCTGCAACAACAATGCCGCAAAGAGCAAGACAGAGGACGACCACATTGCCAACCTCAACAAAGTATTCACTAAGCTCCTGACTCACGGGATGCGCCTCAACCCACAGAAGTGTATCCTAGCCGTTGGGGGCGGCAAGTTCCTAGGCTTTATGGTCATTGAAAGAGGCATTGAGGTCAACCCAAAAAAGTATAGGTCATACTCGACATAACTGTCCTGATCTCCCGGAACGAGGTCCAGTGCCTCACGGGACGTTATGGTCAGCCTCAACAATTAGCCCCTCCAGCACATCCTCATCTGACACCTTGTTGTACGGGTCTTCCATCTTCCACGATCA
>TE_00002078_INT#LTR/Gypsy
ATTGGCGCTAGCAGGAGGGCACCTATCTTGTGGAACTCCCATTTGACTCGGCACCATGGTGGAAATCATTGATGACCCTATTAGCCATCCCGACCCCGCCACAGCTCTTGAAATCCTCAAGCGGGACTTCCATTCGTTCCGCAAGCAAGCGGCGAAAGAGAAAGCAGAAGCGGATGCGTACCAGTTACGCATCGCCGAGTTGGAGACAGAACAATTCTTGCTCCGCACCACGTTAGAGCATCGTAACGTGTACGACAGCTTGGACCACGCGACACGAGTTGCCGGAACCCCAGACGCTCTTCCTAATCAAGGCCAGACTGGTTCTATGCTCTCGGGAGAGCCTAGCCAGATCATATACGTGTCTCATCCCCTTACCCACCCCTCATTTCCACTACCAGCCCCCCAACCATCTCCAATTCCCAATGACTCCCCTCTGCCACATCAGTCCATCCCCACCTCGAAACATCCTCCTCGCTATGTAGCTCCACTAGCCACCGCGACATTATGGTCCAGAATGAGCAACTCCACCAATATTATGCTCCCGCTACAGGCACTAACGTCTTTACATTACATGACCAGATTCTAACGCTGCTTGGTGGAGCCCCATGGTTCCCCCCACGCTAGCCTTCTGTAAAACGGCAATGCACGACACCCTCGGAAATCCTAGACATCCAACGCGGTGTCACGATCACCCCATCAGCGTGGGATCAAGTGGTATTCCGCAGAGGTGAGGATACCACAAATTGCTGTCATTGTGAGCCATTCATAATCAATGTGCATGTGGATCATTTCAGGTGCCACAAAGCTCTAGTAGACACATGGGCCGCCGTAAGCGTCATGTTCTCTGATTGTTACAAAGGACTCCGGCGAGACCGAAATAAACTGTACAATAACCACGACCCCTTGGTCAGCTTCTCTGGCGAGATAGTGCAACCGTTAGGCTCAGACTGCCTAACCGTGGCGGTGGGAACTACTCCTTGCCGCTCTTCCATTACAGCCCGCTTCCTTATAGTCGATTGCCCCTCGTCCTATAATTTTATCTTAGGCCGGGACATCCTCTGGGGTCTACAGTGCTTCATAGCCGGTCACATGCTTCTCATGAAAGTTCTCACCCCAGGTGGCACCCTGACCATTCAAGGGGATCGAGCAACCATTGAGCATTGCCATCTTAACACCATCCAGCAAAGGCGAGGAGCCTATGAGATGTTGCCTCTCAGCCCCTCGGAACCCATCAATGATCCGCGGGACGACCTAGAGGGGAGCAGGAAAGAGAGCTCCGCGACCTAGTCCTACAACAAAAAAAATCGTCCCCCACCCCTGGAACGCTTGCCACCATCTCTACCCCAGTTAACCAATTTTAACCTTGGCTTTGAAAAGCCATTGTATATGTACAATAGCCCAGTAGCGGCTCCAACATTGTACACTTCGCCCGATTTCTAAAGCACGAATTCCCCTTCCAGCTATCTCCAACCCTATACATAGTCAAATGCCATTAGCGCGTTTCCTCGCCACTTTGCCCGAACTTACTCGAATGCCATTAGCGCGTTTCCTCGCCACTTAGCGCGAACTACGTCGCCCCGTAGCGGCACGCAAAGCCATTAGCGTGTTTTTCTCTCACTAACTAAACTCAGAACTTCACCCTCGTCACCTCGTGACCCTCGCGTGGGGACTTGGGGACTCGGCACCATGCCTCCAACACCCGGGTAAAACCTATTCTCGGCATCTATAGAATAACTCCCCAACCAAGAGCTCTCTCAGACTGGGAACT
>TE_00002082_INT#LTR/Copia
GAGGTGTGTAATGATTGTTAGAGGTGTTTGCGCAAGAAATTTGCAGATGGTGCAGTATGGCTTCCAATTATATAAAGATTAGAATTTCGGTCTTTCAGTTTTTCAGCCATATACAGAAGTTTCAGAAATTAATATTAGAATTATGATCATCTTTCTTATGGGA
>TE_00002083_INT#LTR/Gypsy
GACACTTCATAATCATATTCCACAAGAGTTCAGATACACCAGGATCTACTCAAGGCCTGTCCACGGCCTTTTTCGGTGTTTGCTAACTTCAACGATGCATAGTGCTACAACAGTCCA
>TE_00002087_INT#LTR/Gypsy
TCCCCCCACTACTAGAAATTTCACTTTGGGCGACGAAAAAAAAATCGTCGCCCTGTTAACAAATTTCGTCGGCCAAGAACTTGGGCGACGACAGGTCGTCGGCCAAGACGTCGTCGCCAGAAGTGCGTCGGCCAAGAACTTGGGCGACGACAATTCATACCGTCGTCGCCTAAGAGTAATTCTTAGGCGACGATACGAATTTCGTCGCCTAAAATATACTTCTCGTCGCCCAAAAATATTCGTCGCCCAAGATTTAGAAGTCGTCGCCAGAAGTGCGTCGGCCAAGAACTTGGGCGACGATATTTTTTTTTCGTCATCTTATATGGTAAGTCCTTGCCCGACGATTTAGCAATTTTGTCGCCTAAGATATATTTAAATTTTTTTTAAAATACTTAAATAATTTTTTTAAATATATAAATAATATTTTTTTAATTTTTGCTGAAATTTTTTTTGACATTTTTTTAAATTTTTCTGGTACTAAAATTTAATTAAAAATAACACAAATTTATAAATTTATAAATAATTTATTACAAAAATTCAGTCCATCTGCCTACGGAATATCTCGAAATCTAACTCATCATTCTCGTTCGGAGGGTCTTGAGGCGGCGGCTGGTCAGGCTGAGGAGGCTGGGGCCACTGAGGTAATGGTATAGGCGTAGGCATGGGCGGAATATCAAGTCCGGCTGCATGTGCAGCGATGCAGGCAGTCATCCACTGTCCCATAGCCGCCTGGTTGGCATTGGTGACTTCATTCACCCGCTCCATATGCGCAGCCACCGCCATGTCCCTCGCTCTTTGGGCTTCCAACTCAGACTGTAGACATTCGAACTGATCATGTAGCCGACTGTTGCTGCTTGAGGCTCCGGCGGCTCCTTTGCGCCGAAATCCTGGTGTCGTCTTCAGGATCCCCTTTCCAGCGCCTCCCATACCCCGGCAGTAGTAGGTGTTGGAACGCTGCGCGAAGGCAATGGCCATAATCCGCGCTCCTACGGTAGGATCTGAAGTGTCGATCCTGGACATGGCCTCTGACATGTCATCCTCTGCCGTGCCCGGTCATGTGTCGTTCACCATGCCTCTCATGACCTCTTGCTCCGCCTCCCTCACCCTCGCCTAATTGGATATATTAAAAAAATATATTAATATACATTTAATAAAATGTAATTAAAATTAAAAATTAGAAAATATAAGGAACTTACAAGATCCTCCTCAGAATGAGGATATGCCCTCTGAAAGGTCCCCACATAGGGGTTCCCCTCTGGCCGCTCTCGCCGCACGTCGTCCATGATGGCCGAAAACGGCCTCGAACCGGCACGATGGTTGGTTGTGTTTTGTTGCCGGTTCTCAGCGTTCACCCGGGCGAGGTGCTTCAAAAAAAATTATCGTTAGTAAATATTTAAAAACATACAATTATAATTAATTCACTAATTAAATATTCAAATTTGTTTACGAATTACCTGTTTGTGAGGGACGTTGAACTGCGTGACAAGAAGCCACCGCCACTCGTACTCCCGATACTCGAACTCCTTCGGGGTACCTGAACGGTCGCTCCCGTACTGCTCCCAGTGTAACCGGAGGTCGTGCTTTCACTCCTTCACCTACATATACAAAAAAAATATTAAATATATTATTAAAATAAAAAATTTAATAAATTATTAAATAGAGGTACCTCTCCCTATGGGCCTTGTCCGCCCAGTCACGTCCCTCCTCGGGAACCACAAACCATTCGTCGCCCAAGAGTAAAATAAAAAATCATGTACAATGAATTCGTCGCCCAAGAGTAAAAATAAAAAATCTTGTACAATGAAAAATAAAAAAATAAAATACTTAGGCGACGATATATTTTAGTTTCGTCGCCTAAGGATTAAAAATTTGTAAATCAATACGAACCATAAGAGGAGAATAGTTTTATAACTTCGAAAAAAATCTCAAGGCATTCATTATTGCTAATGTGAGTACATCGAGGTCACAAACAATGTTTTTAATGGTTTGTCATTCGGATTGATCATACATAATCCGGAAAAGCCACGAATTGATCAAACACAATTCGAAAAAAGGCCTCGGATTGATCAAACACAATCCGGTGATAGGTCAGGGTTGATCTTACTT
>TE_00002095_INT#LTR/Gypsy
ATCGGCGTTTAAAAAGCAAGTTCAGTAAGGTGACGAAATAAACCATAGTAACCTGTTACATGACGAAAAATTATTTCGTCACCTAAGATAGCAACTTTAGTGACGAAAAATTATTTCGTCACCTTAGAGAGACACTTTAGTGACGAAAAATTATTTCGTCACCTTAGAGAGACACTTTAGTGACGAAAACATATTTCGTCACCTAAGAGAGAACACTTAAGTGACGAAATATTTTTTCGTCACCTATCTTGTTACTTACATGGCGAAACATATTTTCGTCACGCAAGAGAGAACCCTTTTGTGACGAAAATAAGTTTCGTCACCTTATATATTTACTTAAATGATGAAAATGGTTTTCGTCACCTACCTGAGATCTAAAGTGACGAAATGGATGACGAAATTACATTTCGTCACCTCACCTGACTTAAATGACGAAAACGTGTACTTAGGTGACGAAACTGGTTTCGTCAGTAAGGTGTTCACTTAGGTGACGAATTATAAATATTTCGTCACCTTATAACCTTTTTCTAGTAGTGCATGCTGCTCTCTCTATTTGAATTGTGTGAGTAGTCACTACCAGAAAATGGGTCTTGGGCGACGAAAAAAAATCGTCGCCCTGTTAAAAAATTTCGTCGCCTAAGAACTTAGGCGACGACATGTCGTCGGCCAAAACTTCGTCGCCAGAACCGCGTCGGTCAAGAACTTGGGCGACGAAAATTGATTCCATCGTCGCCCAAGAGTCATTCTTAGGCGACGATAATAATTTCGTCGCCTAAAATATACTTCTCGTCGCCCAAAAATTAGTCGTCGCCCAAGATTTAGATATATTTAAAATTTTTTTTTAAAATAATTAAATAATTTTTTTAAATATATAAATCATGTTTTTTAAATTTTTGCTGGAATTTTTTTTTCGGCATTTCTTTAAATTTTTGTAATACTAAAATTTAATTAAAAATAACCCAAATTTATAAATTTATAAATAATTTATTACAAAAATTCAGTCTATCTGCCTATAGATCGAGAAACCCGAAATCTAACTCATCATTCCCGTTCGGAGGGTCCTGAGGCTGAGGCGGCGGCTGATCAGGCTGAGGAGGCTGCTGCTGAGGCTGGGGCCACTGAGGGTGGGGCCACTGAGGTAATGGTATAGGCGTAGGCATAGGCGGAAACGGCTGTCCGGCCGCATGTGCAGCGATGTAGGCAGCCATCCACTGTCCCATAGCCGCCTGGTTGGCATTGGTGACTTCATTCACCCGCTCCATATGCGCAACTGTGGAAGCCGCATATGATTCCGCCATCGCCGCCATCTCCCTCGCTCTTTGGGCTTCCAGCTCAGACTCCCTAACTCTTTGGGCTTCCAGCTCAGACTGTAGATCGACTTGCGAACTGATCCTGTAGCCGAGTGGTCTGGCTGTTGCTGCTTGAGGCTCCGGCGGCTCCCTTGTGCTGAAATCCTGGAGTCGTCTTCAGGATCCCCTTTCCAGCGTCTCCCATACCCCGGCAGTAGTAGGTGTTGGAACGCTGCGTGAAGGCAGTGGCCATAATCCGCGCCCCAACGGTAGGATCTGAAGTGTCGATCCTGGACATGGCCTCTGACATGTCATCCTCTGCCGTGCCCGGAAATGTGTCGTTCACCATGCCTCTCATGACCTCTTGCTCCGCCTCCCTCACCCTCGCCTAATTGGATATATTATAAAAATATATTAATATACATTTAATAAAATGTAATTAAAATTAAAAATTAGAAAATATAATTAAACTTACAAGATCCTCCTCAGAATGAGGATATGCCCTCTGAAAGGTCCCCACATAGGGGTTCTCCTCTGGCCGCTCTCGCCGCACGTCGTCCATGATGGCCGAAAACGGCCTCGAACCGGCACGATGGTTGGTTGTGTTCTGTTGCCGGTTCTCAGCGTTCACCCGGGCGAGGTGCTTCAAAAAAAAATTATCGTTAGTAAATATTTAAAAACATACAATTATAATTAATTCACTAATTAAATATTCAAATTTGTTTACAAATTACCTGTTTGTGAGGGTCGTTGAACTGCGTGACAAGAAGCCACCGCCACTCGTACTCCCGATACTCGAACTCCTTCGGGGTACCCGAACGGTCGCTCCCGTACTTCTTTCAGTGTTCCCGGAGGTCGTGCTTCCACTCCTTGAACCTACATATACAAAAAAAATATTAAATATATTATTAAAAAAATAAAATTTAATAAATTATTCAATAAATGTACCTCTCCCTATGGGCCTTTTCCGCCCAGTCACGTCCCTCCTCGGGAACCACAAACCATTGCTGCATTACCACTTGTTAGTATTTTTTTTGATAATTAAATAATTTATTAGTTAAAAAAATAGTAATAGATCGAGTAAACTCACCGACATCGACTGATGGAGCATCTCCTTCACTCCATCAGGAACCTGGCTCCAGACTCCCCACAACATTGGGAGTCTGGAGCGGATGGTGCCTCCCGCGGCGCGCGTGTACCGGTTTCCCAACGCGGCGTCCACCGGTTTCCCGTTGGAAAACGGGATGGCGATCCGTCCAACGGACTCGACCGCCCTATCGAGTCCCTTGTTGCTGACGGTGCCTCTCCTGTTCCGCCTTCTCGTTCCGGCGGCTGTGACATTGTGAATCAAATTTAATATTAATAATATATTTTTACATTAAAAAAATTAAAATCGACAAAAAAGTAATAATAATTTACCTGAGGATGAGGCTGAGCCGACGGATTCGTCTTCGTCCGCCTGCTCGGAGACCCTGACGGGATGAAGAGGCGTGGGAAATTCCCGGTAGATATAGGCCTCGTGCGGTGCAACATGCGGGAGCTGCTCCCGAATCGGTCGACCCTCCTCATCGACGCGAGGTATCGCCGGTATCGTCGGAGGAAGGAAGAGGCCGGATGGCACCATAGGGACCCCGGATGACCCGCCATCACCGTCGGTCGGGGACGACTGTGTAGGGGCGTCGCTGCGGGATCGCGACCGGCGAAGTATGGGTGGATGACGAGCAGCCGTCGCTGCGGGACCCGACTGCCCAACAGAACCCGAGCCGCTCACGCCACCCGTAAGCGCCGCATGTCGGGCCGTCAACTGCCACGGAAACCCGATCGACGGTGATTCCGACGGGTTGTTTGAGGTACCGTCCGAGCCGTCTTGGCTCCTCGCACCCGAACGTTGTCCAGAAGTTCTCCTCATGGCCATCTTTTTTAAAATAACCATAAATTTATTAAAAATATTTTACCGTCTTATAATTAAGTTCACAAAAAATAACCATAAATTTTAAAAAAATGTATTAACAAAAATAGCACTCTTCGAAATTAATAGTTATTAAAGGATTTATTATTTTTTTTATTCACATAACAAATTATTTACATTAATTCGCAATTATTACATTACAAAAATTATTTAATCATTTACAATAAATTTACAAATTATTTCCACAAATCCTAAACCCTAAACCCTAAACCCTAAACCGTAAACCCTAATATTTTACAATTATTATTTACATCACAATTTACCATAATTTACATCACAATTTACAATTATCACAATCACAACAACAACAATTTACAATTTACAATTATCACAACAACAACAATTTACATTAATTATCACAACAACAACAATTAAAACCAATTTAGGGTTTTAGGGTTATACCTTAATAGTGGCGTTTTAGTCGGGGTCGGGGTTCCGAATTGGGGTCCGGGTCGGAGAGAGGGAGAGAGAGAGGGCAGAGGCAGAGAGAGGATTTTCGGAGAGAGAAATTCGTTGGCGGCTGAAGAAATGGTTAGGGTTCCGAATTTTTGCCTTTTATAGTGGCGTTCTTGGGCGACGATTTCGTAAAAATCGTCGCCCGCCTTTTTTAAAAATCGTCGCCCTGTTTTTTGAAAATCGTCGGCCAAAATAGTCTACTTAGGCGACGATGTTCTTCACTATAAATGTCGTCGCCCAAGATGAAGAACATCGTTGGCCAAGAGTCTACTTGGGCGACGATTTTCTTGACCATAAATATCGTCGCCGAAGATAGTCACTTGGGCGACGATGTTCTTCACTATAAATATCGTCGCCCAAGATGAAGAAAATCGTCGGCCAAGGTTTCTATCATGGAATTCAGAATATCG
>TE_00002097_INT#LTR/Gypsy
CCCAATATCACAACAGCAGTATGTGATTCTTCCAAACTTAGGATGCGTTGGTCGTAGTAGAGCAGAGGATAATCATGGCAGCATGACAGCAAAGAAACCATCTAAAAGACTGAACAATTCTGGAAATCTGTATATCTCTGAAAATTTGAAAAAACTGATACATTGAAAATTGTTGATGGCTGCACACTACCACAATCATTCTTCTGCAATTTTATGGCCTTACACTCTTGAAATCATTCATAATTACCATCGACCACTAACAACATATAACCAACAAGAAGCAATATTGTCATCTCCTCTCGACAAGCAGCCATTCAAGTAACTACAACCAATCCCTCTTCATAATGCTATTCACCAAAGTCATGAACCCATTCACAGAACACATCTATCCAGAAAACCTCTATAGCAACTTGAAAATTTCAACACCTATCTCTCAATTAGGCAGAACAAGCACACAGACCCATACACCCAAACCATAATCCAACTCATTAGGCCGATTCACCGGTCCGAAAATCAAGATATAATACTGCTTCATCACCTTCTTCTTTGGTTGATGGCAGACACAACTTTGATAAAGAAAAGAAACAGAAAACTGACAATATCGAGCACAATAGCCAAATCAGAGAAAGAATCCATGAATCCAAGTGATAGAATTACCAAATCTGAGAGATAATATCAAAATTTGTTGTGTGTTCTGCATAGTATGAAGAGATTAAACATGCAGCTGTGTGAGAGGCAGATGAAACTCCAATTGCAGATTCTCAATTCTAGCAAGTTCACAGCAACATTGCATCAAAGACCATCATTCAAATAGAAGCAACAAAAAACAAAGCTGGAAATCCGGAGCAACTCAAGGCATAGAGCAACAACTTAGTAGTCTCCATCAACAAGAATACCAACTTATCATTGAGCTTTCATACTTTGCAATTAAAAGACTCAATAGAAGAATGCTGAAACCATAAGTAGCCCAAGAGTATGTGATTCCAGAACCATATCAATTAATATATATATATAGCTTCTACTGTCCTCATCATCAAATGCAGCAATACTACCAGAAAAGTATTCCAAAAACCATACTACCAACTGCTAGCTTCAATACTAGATCATAGGAAACTATCTCCCAAAAATAAACATAACCAGCACACAGAGCCATTCAAATCAATTCTACAATCCAACTTCTCAACCCAATTCACCAGTCCAAAACAAAAGAAAAATAAACTGCTTCGTCACCTTTCTTCTTTTGGTTGACGGCAAACAAACTTTGATAGAAAAATAAAATGGAAAACTGATGAAGCAGGCAGAACAATCGTATTTCAGAAAGAGATTTCATGTTCCAAGTGATAGATATCTCTAAATCAGGAAGAAATTACCAGATGCTATGAAATTGAAGCAAAGTGCTGGATGCTCTGAATTTGGACAAAACGACTGCGATTTGGAGGATGAGGAACAGACCAGAGACCACTGACATCACCCCCTCAAACGTAACACCAGAGTGACGTCGAAAAATCGAAGAACCGAAACACCGAAGAGCTCTCAGATCCGGGAACGAACCGATGGATGAAGTGGGCTTCGACGAACACAGAGCTCGAGGAGATGCAGAGGCAGCAACTAGCGATTCAGATCCGAGAGAATGAAAAATTAAGGGAAGCGGCCTAGGGTTTTGAAATTGGGGGAAACTAAATCTAAGAGAATGAAAAAAATGCGGAAGCAAAAACCTAATCACAGAAGCCACAAGGTACCGGATCGGATACCATGGGCTCTGATACCA
>TE_00002098_INT#LTR/Gypsy
CCTCGCCAGTCCTCGCGGACTCCGCTGACCTCGCCAGATCCTTGCGGACTCCGCTGACCTCGCCAGACCCTCGCGGACTCCCCTGGTCTCGCCTCGCCAGCTCCTCGCGGCATTCCCTGATCTCACCAGAGTTCTTAAGCCTCGCGTGGGGACATCCCTAGTCGTTCACCTGGCGGACACCCCCACACAGCTCTCCATCCCGACTACTCGGGACTCCTCTATCCTGACAGAAGGGTACCCAAAAAAAAAAACTCAGCCTGCCCCCAGCACCTCCCCTTCCTGGTCCCCCCCCCATAAAAAACTCAGCAACCCAACAGCCTACCCCAGACACCTCCCCTTCTTGAGACTGAGTTACACGTCCTCCACAATCAACCAAGGGTTGAATGCAGAGCTCACAAGCAGCCACATATATTCTGGGCTACACGCATTTATATATCTATGACTCTGGGCTCTAGCTGAATGCTTCTCTCCGAGACCGCTTGAGCAGCCCTCGGCCTAGAATTCCTCTCTTCCTCCCCCTCAGGACCATCTATTTCTCACCGCAGACACCGATTGTCACGTCAGTCTCCGCGGACTCCTCTTGTCTCGCCATTCCTTGCGGACTTCACTGGTCTCGCCAGAGTCCCCGCGCAACTCTAATTTTTCTACAATTACTATAGCGGCTCTACACGGCTCCAGATAAGTGTCACTCCACACTATTCAATTGAGTTATTATCGTACAAATAGCATGCCACATGCACATGGTTCTAAAAGGCGCCGCCTAGCCCCGCCTAGGCGCCGTCTAGGCTATAGGCGGAGCCAAGCCGCCCCGATTTTCACAGAGGCGTTTCAATTAGGCGTTTCACCGCCCAGTGACCGCCTAGGCGAGCAAGGCGAGGGCGACGCGAGCAAGGCGGGCGACTAAGACTAGGCCGCGTTGTGCGGGAAAAAAAGCCTAAAGTCGAGGGCAAGGCATTTCTGGGTAAACCTAAATACTTTGTTCTGCGACTTCTGCCTCCGGCCTCTCACGAACTCAGCCAGCGACCTCGCCGTTCTCAGCCAGCGACCTCACCGTACTCAGCCAGCGACCTCGTCGTTCAATTCTGCCATTCTGGATTTCTGGTATGAGTCTACTTCCCTATTTCTTCACTCTTTGTTCACTTGTTCTTAACTTCTCAACTTGAATTCAAAAGGAATCTGTATCGGAGTGATTGCAGACTGGATTAGATTTGGGTTTACAATCTTGATTCTTGAGTAGACTGGATTAGATTTTCTCTTATCAATGTAAACATGTGCATCAATGTATATGTATAGTGTAGCAGATCCAATTGAGTTATACAACGTACTTAATTGTACTAATTAAGCACCAACTAGCTAGCTTGAATCAGACACTAGCTATTCTTAACTCCACTACTCCATGGTGATTTACTCAGATTTCGGTATATATATATAGTTCTGCATATGTGCATGTTTACTGGAAAAAACCAATTTGGTTTACTATACAGTTTTTTGATTTCCAGGTTTTGTCTGATTGAGGTTGTCATATTTACCTGTCATTTTCCAGTTATGAATACAAAGCCACTTCTCTTACTCAATTGGATCAGCGATCTCCAATTCTATTTCCAGTTTTTCATCTTCTCCATTTCAGCTCATCAACATACTTCTTGGATGAATTATCTATTTCAGAATTGGAGGATATTCGCATGCCTCTCATGTTTCTCTCTTTCCTTCCCTTTTTAGTCTTTGTACATTGTGGTCCTGGTTACATCCTTTCCTTCTTCTTTCCTGTGCTTCTGTTTGCTGGTGATGCTTTGCTTATTTTGATAGTGTAATAGTACTTGCTATTGTAATGCTGGTTTTATGTGAAATAAAGAGTACTTGCTTCTACAACCCCAATTTTTAATGCTGGTTTTGTTGTAATGCTGGTTTTGTTGTCAGGAATGAATATACATGTTTTTAATGAATATACATGCTGGTTTCTGCCAGTACATATATCTTTGACATTGTTTTTTGGTTACAGACTTGCAGATAGAGGTTTTCTTGGTTTCATTCAATGCAAAAAGCAGCAGCAATGTCACAGAAAATTTGTTGAGGAGAGAGCTTGCTAATGAAGTAAGGAGGTACTGATTTGATGCCATAGTTTTGTTTTCATTGTTTTGCTTACTTTGGCTATTTTGAATTTTGTATTGAATTTGTTTTTATTTGGGACTATATTGCTATCATGCTATGTAGTATGCACTAATGGAAGTTGTAAACTTGTCGGCTTGCGACATTTATATTTGATCATTTAAATATTTTGAAGTTGTGATGTGGACATGTTGGTGTTATGTTTGTAAATTCCAAGTTACTCATATAGTCATATTAAACTATTTTTGAATTTTATATTTATTAATTAAATTGAAAAAAAAGTAAATCGCCTAATCCCCGCCTAGTCCCCGCCTAGGCTGTCCAGGCGCTAGGCTATGGGTCACCGTCTGCCTAGGGCCTAGCGCCTTTTACAACATTGCACATGCATCATATTATGTTCTCATAACATAGAGTTAGCAAACATGCATTCTCTATCACATGTTACATATACACTCGCTTCACATGATTACAAGCCAAATATTGTTGTACATCTATCTATATCAATATCAGGCTAAGAATGAAATTGGGCATCATAACGCCGCGAGAGTCTTGCCAACTAGCGCAGACTTACTCGCCCAGCAGCGGCCCGTAACGCCACGAGAGTCTCGCCAACTAACGCGGACTGACTCGCCCAGCAGCAATGTCATTAGCGCGTTTTCTCGCCACTTAGCGCGAACTAAGTCGCCCCGTAGCGGCACGTAACGCCATTAGCGTGTTTTCCTCTCGCCAACTAAACTCGGAACTTCACCCCCGTCACCTCGTGACCCTCGCGTGGGGACTGGGGGACTCGACATCATGCCTCCAGCGCTCGGGTAATTGTGCCACGCCACATCACATGCTCTCGATACACTTTGGCACCACCCGTCTTGCCCCATCGACATCTTGGCTACGCCCCCTAGTGTGCTTTTTGACAACTCTACACAAGCCCTATCGGTAACATCATTATGCCCTAGCGGCACCCATCGTCATGCCTCAGCGGCACTCCTCGCCACTCCTCGATGACACACTTGCCTCGATGGCGCTAAAACATCAAGACATACAAATATGCTGGTACCCGTGGCCCTCGCGAGATGCTCGCCAGTGGTACCTCAACTTTGACCCTCGATCGCCCTGCTATCTCCAAACACTACATGGGAGCAACAACCCGGTGTCTCAATCATATATAGCGATACACGGCATACCCCACTCAGAGGGAGCCTGTCCATCCCCTCCCTTGCATGGGGACTGGTTATGTCGCCACTAGTAAGATAGAGACTCGTACTCCCGATATTGTATCAGATAAAGTCCCCACCCAAGAGAGTCTCTTGACCGCGGACTTAGGGACT
>TE_00002099_INT#LTR/Gypsy
ACCACTGACTCCAATTGTCGCAAACTCCGCTTGTCTCGCCAAACCCCCCGCGGACTCCCCTGGTCACCCCAGTTTTCAAACGAACCTACCTGCCATCCCTAGCACAAAACCCGGAACCAAGGATCCGACCTCTCGACTCGTGGTCTAGTCCCGACACGTGATCCCGGGACAAGAAACAATTGGCTCCATCCCGAGCTCCCGGCGT
>TE_00002103_INT#LTR/Gypsy
CAACTTTTCTCAACTCTCACTTGCACACACACAAAACACATTAAAACGAACAAAATAAAGAAAGCATAGACAGTGGGGTTGCCTCCCAATGGCTTTTCAACAAGAATAATCAGGAGGCTTAGGCCGCGGTTCGATCAAATGCTTGACCCACTTCAAAGATATTTCATGGTCCTTTGGTAGCAATTTGAGTAACTTAGGAGCAATGGACATATAAGATATGAAGCTTCTCTTTTTCTTTCTCTTCTTCCATTGTCTCCAACTATTCGCAATCACAACAAGAATCTCCTTATCCGATTTGAGACATTCAGGTACCACCATATCCACATGTTCAACAAACTCACATGATTATCATGAAAACCAACTCGCATTTCCTGATTAAAACTTTGCCCATGAATTTCTTGTTATCGTTAATGAACGTCGAAGTTCCATTTATAAATCGTACCAACTAATAGCTACCAAAGCACGGAAATTCCCGCATTAGCTCTAACGTCAATTCACCTTAATTACTCACGTGATTACCACACTAACAAATAAAATACAAATTCTGAGTTGACCGAATTGAGTGTCAGCATAGCTGATGTTGGCAGTCTATCATTCAACACTAGATAGTCCTCTCTTGCTGCCTCCAAATGATGCGAAGTGATTTCCTTTCTTTTATTTGGCTGCTAGATCTGACTAGCTTAATCACACAGGTCCATAACATCCAAGGAAGCTAAGAGCACCAAAACTGGAGTCCTACGCTTAGGTCGCCAAAATGACTATGGACACCCATCTACGCTTCTTCAATAAATTTATACAACTTTGGTCTCCATATTCTGAATTGTTCCATAACTCTTTTTACCTATTGACAGAACTGCCACCTATACACAAAAGTTGCACTTTCCTCTTCTTCCCTTCATTCCCCACGCTCACTCATTTGACCATAAATATATTGCTTAAAACGAAATAAATTCAACATTTGTTACTGAAAAATCAAAGTGACCACTACCATCTCACCTCTGCTGCACCACTATATACCAACGCCATTTACACTTACAATTCTTTCAAAACACTCAACATAGACAGGGGAGCAAATCCCAAATTCATAGATACCGGACATAAATCGACCAACAACAATTTCAAAAATCACTATTCAATGCATAAACCAAACTTTAACAGCCCCATAAAATACATCAAGTACTCTCCACAATTTATTCGCTCAAGCAATGGCTTTCCACATTTTATCTCAAAGCAAGACCACTTAACTCCCTATGATATCTCTTATCCCAATACCAATCTTATCTAGAAATTTCTCAATCATTAATACCCACATAAGAGCTCAACGTACATTTTAATCATGGTCTAGCAACTCATTACATAAAAGCAAAGGAACATCATAAATACATGTCACTTCCCGACTCATAATTGATCTCAGAATCTCTCGACCACAATAAAGCATAAAGGAAAAATGCACA
>TE_00002108_INT#LTR/Copia
TGGTATTAGAGCCTGGTTATGATCCAGGGACCTGTGGGTTATGGGCCCATAACAGAGGCTAGTATTACTGAGCTTACAGAAGAGTATAACGAATGGAGGAAAAATGACTCTGCTTTGATTACTTTACTTGCTGCTACTATGTCATCTAATGCTCTTTCATTCATTTTTGGGAGTAGATCATCAAAAGAAGTATGGCTTTCGCTTGAGGAGAGATATGGTAAACTTCCGAAATACAAAGCTTATGAGCTCAAGATCTCTATGCAGCAAATTCAGAAAGATAATGATAGTATTGATAAGTATATGGAACGGTTTAAAACTATAATGGATCGACTTTCTGTGGCTGGAGTTTTTATTTCTGATGAAGACATAACAGACTTAGTTCGTCATGGTTTGCCCTCTGAATATGCTACCATGAAAACTAGAGAAAATTAGATAAAAACCCAAAATACTAGACCTCTTTTAAGATAAACCCATACATATTTTTCTTTTATTTTACACCCACTCCACATAAGCAAACATACCATATAGAGCAAATATCTATAATTAATAGTTTTCTTCATTTTTCAGTTTCTCTAATTTTCCCTTCAGACAGTAGAAAGCTAAATTTAGTATATTTCTCAATTTTAGCATCAATTTGAAACTTAAATACTAGCTAAAATTTAGTTGGAGTTAACTTTGTCATAATCAATTACATTCTTTAATTTCTTACCTTGTTATTATTACAAACTTGAGTGTATATATATATATATATGTTATATATATACAGAAGTATGTCATTTGTAATATGATTATACTTTTCATTCCTAAGCTCACATTTAGTGTCTCTCTACATAGTCGAAAAATATTTAATTGCAAGGTACACGTTCTTATTCTTTGATTAATTTTTATTCTTTTTAGGTACATTATTAAATCATTTCTCATCCTAATCGAGAGAACATTTTACACTCTACTACTTATGTTTCTAATGTACCTATTAAGTAAACCCTATTAAGTAAGGCATGATATGATAATATACCTAAAAAGAAGAAACTCAAAATTGGGTTTACACCCTCTTTTATTGATTGCTGAATATGAGATTGAACAAACTGTGAAGTCCATTCTTGAGAGGTCAAAGACTGAGATGGTGGTACATGGTGATAGTTTCAGAAGTGGAAATTTTGTATTACAAGGAACTCGATCCAATTTGGTGGTGTTGGTCTCCCAAAAAGCATGTATGATGCATCTGGTTCTTCATATTCTAGCTCCATTGCTCAGGCTGGTCATGCACCTTCTTCTTCTGCTATGAATGGAAATGCATATAGACCTCCAGCTAGTTCCGGTTCTGAAAATGGCTATGTTCCTACATCTACAACAATGGCTGCCAACACAGGATTTGTGAACTCTTCCATTGTGCCTCATTTTGATATTAATTCTACATTGCAACCCCTTCGCCATCAGCAAGTGGTTACTCAAATGGGAGTATCTCCTCATGCAAAATTCATGTCTCAGGCTGCTAGCTATGTTAAGGCATTCAATACAATGGATAGTAATGGTTCTCTCTCACCCTCCACCAATTCTGGGCCACGAATGCAAAGCAATGAGCCTTCAACTACTCCGAATTACTCTTTTAGCCCTTCTTCATCAGGTTCTATGTCTATTCACCCTCACACTAATGGTATCTCTCCAGCAAATGAGAATTTCTTTAGCCAAAAAAATCGATCTAGTATTGTTGTGTGCTATTTTTTGTGGCAAACGAGGACATTGTGCGTATCATTGTGGTTATAGGAAATCTCAGCTTCTAAACTTTCCATCAGGAATTCATTCATTGAGTGCCAAATTTGCAAGAGGAAAGGGCATTCTGCTAAAAGCTGTTACTACATACAACCTCGAGTTATGGCTAATTCATTCTCTTCTCCACCAGGTCTATGGAACTCCTTATCATATGTAAATACTTCTCAGTATTTGCCTCTCATTCCTCCGGGTTAAAGTGCTTGGTCTACAATCTTCATCACAGTGCCTCATTTCCTTCTTGGTTACATATGATGTTACTGCTGCAAACACATGTTTGGGTAAACATATCTAAACATATGTTTGAGGGGGGA
>TE_00002116_INT#LTR/Gypsy
GCGCAAAAAGAATATCGGGCGAGCTCAGGATGTCACTCCACACGCAAAAGGACTACCGCACGAAGCGAGCTCAAGAGTTCGCTCCGCGCACATGGACTACCGCCTATCATGCCCGGTGTTACTAGGAGAAAACTTATGCCTCTCGGTCGAATGCCACTTTCATGGAGAAGGGTAGCGAGCCCTTTCCATATTCGGTGTTCCTATTTGAGTGACGGGGTGTTAACGTCGTCTGTAGTTCATCAAGACACTTGCTCCGTTTTAAAAGGGAAGATGTTGTGACTTTGGGTCGAATGTCTATCCCGCTAGGTGTTACTCGGGATCTCAATGAATTATGTCTCTCAGTCGAATGCCAATCCCGCTTGGTGTTGCTGGGGATGTCAATAAATTGTCCTCCTGTCAAATGCTTATCCCGCCTGTTGTTACTGGGGATTTTAATAAATTGTGTCTCTTGGTCGATTACCCCTCCCGCCTGGACTTACTGTGGATGTCAATAAATTTTGTCTCTCAGTCGAATGCCGAGCTGAGTTCGCTCCTCGCATAATGACATTACCGGGCGACCTATGGGGTCTACCTCGCATAGAAGTCGGATGAGCTGAGGTTGCGCGAAGTCATCACTTGGCGTAGCACATCTTCAGCTCGCATGCAACTCATGTTACTGTTTGGATACGAGCGAACTGCTCGTTGCCAATGATCAATCTCTCGGTCGA
>TE_00002120_INT#LTR/Gypsy
ATTGACAGGTCCGAAGGACAAACCATTAAAGCATTGTTTGTGACATCTGGCCCTTAGGTTCGATACTTTCTAGCACTAAG
>TE_00002125_LTR#LTR/Gypsy
TGACAAGACCCACCCCGAATTTCACCCCGAAACCCGAGATGAGTCCTGCGGGGACCACCTCCAAGGAAAATTTACCGAAGACTCAGCAAACCTCCTTCGAAAATGGACAACCCTAACTTAAAAACTTACGAATCACCTTTTAATCCAAAACAAATAAATCTTCAGCTACACTCCAAAAGTAGCCAGAATACAAACATAAGAATTCCCATAGTATTCAGAGCTACTAAAATAAAATAAAATAAAATAAAATAAAATGCAACGGAAGCTAACAAACTCCTAGTAGATTAAACAGGTAACCTACTGGCGAAATGTAGCTGATAGCTGGGTCACTATGCCTTGACGTCTCCTGCTGGACCTCACGCGAACTCTGCAGACTGGGCATTTTAAAAACGAAGAGCCCAGGGGAAAATATTTAACACGTCAGAGTGAGTGGACAAAACTGAACTGACCACAAATAAATATTTCCCCAAATCAATTTTTAAAGAAAAATCGAATGCATGCTGCAAGCGATAAAACTTTCATCTCATAATATCGAGCCTCTCAGGCTCTATAAAATATGTATGTAATTACACACGTCCATACTCCCTATATAGATTCATGGGTCTATATAGGGCTACTACGCTCGCGTCCAACGCTCACGTCACGCCTTAATGCGGTGCTACACGACGCCATCAAGGTGGACAGACGGTGTATAAATATGTGTCCATACTCCCTATATGAATTAAACACTCAAATAGGGCTACTACGCTCACGTCCAACGCTCACGTCACGCCTTAATGCGGCTATATGCTACGCCATTAAGGTGGACAGACACATATGGCTAGCTAGCATTTTCTATACATACTCTCTCATAAATACATATTTATATCCACCGAAAATCCCATTTTCGGTATCTCTCCAAGAGAAATAAAAGCGTCAAATTAATTGACGTCAAAATTCCAACAAAAGGAAATGTTCAATCATGAACCATAGCATGCATATTATTTTGAAAATAAACGTCCACTCACAGTATTAGGCCTAAGCCTTCCAATGCTCGGCATACTCCTCGAGCGCTGCCTCCACTATTCACAATCTCGAGTCAATCCCACGTCTGATAATAAACAGCAGAATAAATCGGTCAAACCAAATTCCGAAATATTCAATGATTCGTCTTCTTCTTAAATTGACTAAGTATCCTAGGTTGACCAGGATTGACCGACATATAATAAATAATCAATTCCGACTAAACTTCGCAACTATAGCTTATTCGGAATGAACCTTAACCTAGAAACAAAGTCACCATCAATTTCCATGCCTTAACACATTAACCAAAATACTTCCAAAAATTAATTTATGATCCCCTACGATCAAACAAAACCAAGAATTTCCTTCATTTCCTCTCTACACAACTTCACCCTAAAAATTACTAAGGGCACCCAAAAAGGGTTTCCATAAATAGGAAGTTTTCAAAAAGGGAAAGTTTCCCCAAAATAGAAACTTTCCTCACTTAGAAAGATTTCCGATTATAAACCGATAAACTTTCCTATTTATGAAACAACGCAAAACAAAAAGGAAAACTTCGATAACTACCTCAACTGCTCTTGTCGGACTAACTGCCTTCGCCGGATTCCGATGACTTGCCGGAATATTCTGCCGGATTCCGGCCACTTGCCGAAATTTCGCCATGACCTCCCTAAATTCTTCAAAACACCAAGTTATCGACGACAAGCAACAAAAACCCAATATTAATCACCAATTCACCATAACATAAAAACACAAAACATCTCAAACACCCAACCGAGCCAAAACACAGAGGTTTCTCACCTTGCTACAACCCTTGCCGGACTGAGTTCATTCTCAGCCAAAACCGCCATAGCAAACCGTGGCTTTCAACAACACACAAGCTCCCAATACCTCCAACACCACGGCAGAAACACCCTAAGCTTCTGCTCCGCTCCCAAAACATGTCTGCTGCTCTTAAATCCCTACAAGGCGCGACTGAGCTCTACTCAACTACTTCTAAACTCACCAGAGCTCGGTAGTCCCGCCGGAGCTCCAAGAACAACCCACCAGAAAACTCGACGAAACCTAGAAACACCAAAGAGGGCTTTCTGAATTCGAACTCGATTTGAAGAGTGAAAGGCATAGAAAGAAAGAAGAAAGAAAGAGGAGAAGAACCCTACCGATCATTGTCGTTGTCGCTGCCGGAGCTCGCCGGAAACGGCGAACACAGCCATGCTCCTCTTTGTTGATCTGCTCTAAGATTGGGGTTTCAAGTGAGTTTAAAGGCTGGGCTAGGAAGAGAAGGAGAAGAGGATCACTTTGGTGGCAGTCCCGTCGCCAGGGGTGGCCGAAAGGCCAAGTTTCCGATCGGAGAAGCTATGGCTGCAGTGAGAAAGAGAGGAAGGAGAGAGACTCGGGTCAAAGCCGAGATGAGTCTTTGACCGAAAAGTCAGTCTTTCAATTCTCCTTATGCTTAAATCGACGGCCACGATAAAAAAAAAGAAACCCTAGCTGATCAAATAGCACAGATTGAATTTCAGGAAACAATCTTTTTACCAAACTTCGATAAAACGTAGAAAATAGCTCGAAGCTCCGAAAAATAAATCCGAGAACATTGGTGAATTTGTATCGTCGCGTGCTACGACACTAGGGCTGTAAAAGAAGAGTTTAACATTTTGAGAATAACTCGAAAATAAACTCGAGTGTTAAATCACCAAATTACCGAACACGGATAAATTCCTCCAGTAACTCGTGAAATACCTAGTAAATAGGTAAAATTTGGTCCGGGGTGTTACA
>TE_00002131_INT#LTR/Gypsy
GTCCCCAGTCCGAGAGAGTTCTTGGGTGGGGAGTTATTCTAGAGATGCCGAGAATAGGTTTTATCCGGGTGCGGGAGGCATGGTGCCGAGTCCCCAAGTCCCCACGCGAGAGTCGCGAGGTGATGGGGGTGATGTTGCAAAAACAGGTTGGCGAGAAGAAACGTTTGTCGCTGCCCTGGAAAGTCAGTGAGGTGGCCAGTCAGTCCGCGCTTGAAGTGGCCGATGGTCACTGGGGAAGTTTAAAGTGTTGGTAGAAGACTTGCCCACCTCAACAAGTGAAACCTGGAGGCGCAAGTGTTTCCTTGTTGGGGGGCAGTGGCATGAGTGGCACGGGCATCCTTTCCGGGTCCCGGGGTGCGTGAACTGCAGCCAACAAGTCTAGCTGAGTGCCAAT
>TE_00002139_LTR#LTR/Copia
TTGCAGAATTGAGAAGAAAAGACGCGTGGGAGTTAAGCAAATTGGAGTTTTAAGCAAAAGGACAAAACTGTGGAGATCTCAATTATTCAAATTAAGTTTAAGTGGCTGATTATACAATTAAGCTTAATAGCCTAATTAAGCTCAAGAACGTGCAGCCATGTTCTTCATCTCATGTGGTGCACAACTTGAGCCAATGATGGCTTGACACATCACCATCAAACCATCTCTCCTCTCTCTGTAGAGAGCAGCTGATCCTCTCTCCCTTGAGCTATATATATTCCTTTTAGACACAGGAGCGGGGGGCAGAGAGCAGATAAA
>TE_00002146_INT#LTR/Gypsy
GGCGAATAGGGTTGGGGATAGCTTGAGGGGGGAGTTCGTGCTTTCAAAACTGAAAATTGGGCGAGTTGCAATTTGCGTTTTAGGGTTTTGGCGATTATATAAACTTCAGACTGGGAAACGAAATGGCCTTGGGAGAGGCACTGAGACCCGGGAGGGGGCCCCTTGGGAGAGGGGTGTGAAGCGGGTCACTTTTGCTGGCACGTTCCGAGAGCAAGGTAGGCATGGGAGGGGGGCCTCGGGAACTCAGGGGACCATGTGTTTCCTGTCATAGGACCACGTGTCAGGACAATATCCCGTGCCAGGACTATTGTCGGGAGGGCGGATTCTTGGTTTCGGGTTCTGTAGGAGGGTTCTGAAGGTGAATCCTGCCGGGACAGTGTGGTCACCGCAACTGGCCTTGCTATTCTGATGGGCGTTCAGAATTTGAATCCTTCGACCGGGGGAGAGGCGTCCCTCGAGGTCAGTGGAGTCTGCGAGGACTAGCTTAACCAGCGGAGTCCCCGACAATGTGAGTCCGCGAGGGGATGACGGGACCTAAAGAGTCCGCGAATGGATGACAGGACCTACGGAGTCCGAGAATGGATGGCGAGACCGACGGAGTCCACAAATGGTTGGGGGGGCCTGCAGAGTCTGCGAGTGGATGGCGGGACCGACGGAGTCCGCAAATGGTTGGCGAGACCTGTGAAGTTCGCGAAGGGGGCCGCGACAATGTGAGTCTGTGAAGGTTTGTGGAGAGAAGTATCAAGTGGGTGCCAAAGGCGAAGGCATGTCCCGGGGGGGTGCCAAAATTGGGGTAGCGAGACCGAGAGCGTGTTCTCGCTTCGGTTGAGGGAAGCTGGGTGTCCATATCAGTTTTTATAGGCGCTGCTCTCCGGCGAGTGGGCCTTGGCCGAAGGTTGGGATGACCACGCTGGATTCATCGGAAGACTGTGCATGATGGCTGAGAAGTGAGCTACCTTGCTGTGGCACGCCCAAGCGAAGGAGAGAGAGAAAGTCAGATCCACTTTCTCTCTCCTCGGGATTTCTAGGCAGATGATGGTCATGGCGAGCGACGTGAGGGTTTTCACTTGAGGGCCCCTCTTTCTAGTGCCAAT
>TE_00002147_INT#LTR/Gypsy
GTAATCCCTGCGCATAGCTTAGTTCAGGTGATTACTAGCAACACTTAGATAATCAATTTAGAATCACAAAAATGAAATACGAAACACACCAGAAAGAACATACAAGAAAATAATTAGTGAATCCTGCAGGTAAACATAGTTCAGGAATTCACTAAACATACAACAAACATTTAAAACGAAACTCGTCTAGTTACCGCCAAGGTAACTAGCTTGAACGTGAGGTTTACTCACCATAACACTACAAACTTTCAAAAGAACTTGCCACAAACTACAAAGACATCACATCTACAACAGAAGTCAAACACAAGACCTTAAATGCATAACTAAATCGAAACACCA
>TE_00002148_INT#LTR/Gypsy
ATTGACGCTAGAAGGAGGGACCTCAGGTGGTAACCTCCGCATAGCTCACCATGAGCATAGTCCTCATTTGGCCGAAATTCCATTTTCTCTGGGAAAATCAGCTTTTCAAGCTTCTGGGTTTCGAACACGAAAAAATGAGGAGAGAGAAAGTAGATCTGGATTACTTTTTAGCTTTTCAACCACCGCAAGGTAGCTCACCTTCCCAGCCATCATACTCACCGACTTCCAATGAATCTAGCGTGGCCTCCCCGACCTCCGGCCAAAGCCCACACGCCTTTGAGCAGCACCCAAAGAACTGATCTGGACACCCAGCTTCTCTCAACTACGACACAACGTCCTGGCAGTAGCTTCCCGACAATGATACGTTGTTGATCCAACAAGACCCATTCCAGTAACGAGACCAGCCACGCGAGTCACGACGGCGACACAAGGTCCCGACAGGGATATGCTCCCGGTCTCGCGACCCCAATCTTGACACTCTCACTACCATTTCCCCTGGCGGACTCCCCTGGCAGACTCCCCTCGCATACTCCCCTGGCAGACTCCCACACATACACATCTTTTCATCCCGACCTCCTGGGACTCCTCTCTCCCGGCAGTAGGATAAAAAAAAAGAAAGAAAAAAGAAAGAAAGAGTTGTGGTCTCGGCACTCATCACTCCCGACACCTGTGGTCTCAACAACCTGGCAGCCTCTCTCCCGGCACCTCCCATTCCTGGTTCCTGCCACAACAACTCAAACAAAGACAAAGTTGTGGTCTCGGCACCCAGCACCTCCCCTTCTTGAGACTGAGTTACACATCCTCCACAATCGACCACGTGTTGAATGCAGAGCTCACAAGCAGACACCTCGCACTATACTTCCATTATTTCTTTGAAGGTTAATCGATAGCCACATATATTCTATGCTACATGCATTGACACATACATGATGCATCTATCCCACTCTATGATTACCATCTATGCCTCTGGGCTCTGGTTGAATATTTCTCTCCGAGACCACGTGACTGTAGGCGCTGTCCATTATTTGGTTCGTATGTCAACCAAGTTCGTATCCAATCCAGCTCGCTACCTTGATAGCGATCAATTGCCACTTCACTTTACCATGCCCCCTCGGCATTATATAATCATATCAAGCCAAGCTCCAACAACGAGTTGTCAACAACACTTCACCTACAATGCTACATACTTCTCTATGGTCTATCTGTGGGCATTATGACACAAAGTTCTCATGAATCATGCCCCTATCAAATGGCCACATCTTGTCTACTCATCCACTTGCTAATTAAATATGATCGGCACACACTACAAACTATCATATTTGTCATCATAGCTTTTTTTCCCTACGTCGGTACACATACATTACTTCTTGGTCAAGCAATATAATCTTCAATGATGCACTTCAAGATTATCTTCTTGGCCATCATGACTACTCCATTGGGATTCTTATACCAATCTCTTTTATCGACATTGAGATTTATATCGACAACTCTAATTTTTCTATAATATCTATAGCGACTCTACACGGCTTCAGATAAGTCATACTTTACACTATATAATTGAGTTATTATCATAAAAATAACATGCCTCATACATCATCATATCCTTAAGCATGCTTATTACATGACATAGAGAGGTACTTAAAACACTCTTTTTTATACGTGCTACATGTTACATACTCAGGCTACACACACAACATGTGTAAACAGCCAGCACCCAAAGGTGCAATCTCAGACTACACACACCACGAGTGTACGCCACCAGCGCGAACCATTCCGCCCTCTAGCGTGAACGGTTACTCCATTAGCGTGAACTGTCACGCCACCAACGTGGACAGTTACCACTAGCGCGAACCGTCACGCCCCGCCACCATGGTCTCTCCCGGCACTGGGGGACTTGGGCAACAGCCTTATATGCCGGCATTTACCGCACCTCATGACGTGCTCTCGGTACATTTTGACACCACCCGCCTTGCCACATCAGCATCTTGGCTACACTCCCTAGCGTGCTCTCGATATCCTTACCACGCTTCTTAGCGTGCTCTCGCTACGATACATCAATAGTCACCTTTTGACAGCTCTACACATGCCCTATCGGCAATATCATTATGCCATAGCGGCACCCGTCGTCATGCCTCAGCGACACTCCTCGCCACACCTTGATGGCACACTTGCCTCGATGGCGATCTCCCCTTGGAACGCATGCTGGAATAGCTCAGCTAGCTAGAGCATATAGCTAGTACAAATCAAAGGATACTAAATGCCTAAGGCATACAAACATACCGGTACCCATTACCCACGTGAGATGCTCGCCAGAGGTACCTCAACTTCGACCCCCGATCGCCCTGCAATCTCCAGACCCTACATGGGAACAACGACCCCAGTGTCTTAGTCATATATAGCAATGCACGACATACCCCACTTAGAGGGAGCCGGTCCATCCCCTCCCTTGCATGGGGACTTAGAGGACTGGGGACTGGTTATGTCGCCACTAGTAAGACTCGTACTCTAGATATTCTATCAGATAAAGTCCACACCCAAGAGAGTCTCTTGACCGCGGACTTGGGGACT
>TE_00002149_INT#LTR/Copia
CTCTCGTGTTTTCTACCATTGTCGTGACCCGTAAACACTTGGATGCTTGATTGGTTGAAAAGAAAGCAGCGGAGAGGACGG
>TE_00002150_INT#LTR/Gypsy
GTTGGTATCAGAGCTCTAGGTTTCATCTTCTGTTTCTTATTCACTATCGTATTTGCCTAAGTAGCCATAGTGTCTATAGAGTGATGATCCGACCGCGGCGGATTCATCGGCAGTTTTCTGCTTTTGATACTATGTGTTATTGGGTATGTGTAATAGTTCTGTTAGTCTTATGGACAGACTACTTAATATCTTCTTCCCTTGGGTACTATGCCTCCTAGACGCCGACCTCTTAAGTGATCATCCTATTTTGATTAAGGAAAGATGTATTTGGATTATGCATTTCCAAGGGTTATCGAGTTGATAGCATAAATTGTTAGAGTTCAATTGCGAGTTGGGAACTCAGTTGGCATTCCTTTCATTTGATCAATGATTGATTGGGTTATGATTAAGATGCTAGGGTGAGCATCTCGTGAGAATTTGTAGAAGGTGAAAAGTTTAATTCAAGCCTTGGAGTTCACTATTTTTAGTGGGCAAGATTGGAGTCAAAATTTGATTGATGGGAGATTTTGGTATTGAATTTCGTGACTTCTGAGAGAGTTGAGTTGGAAGAAAAGTTCGAAGTAGTGGTGTTTTCTATTGATGAAAAAGTTAGTTGAAATGATGAGGTGAGGTATCCAATGGAAATTCAAAGGGGTACCTATATGAGTTGTTGAGGATCCTAGTCTTGGGTTAAATAAGGTTTTAGGGAATTTGTGGCTAGTGTTTGGGTGGTAAGGTATTACTGCATAAAGAGTTAAATGTCAATTTAGATAAGTCTTGATTGAAGGCCAATTTGCCGACTATGTTTGTCCGCAGTAGAAATCAATTGAGAACATGTTGGGATAATTTTGGTTCTGGCGGTATATGTTCTGGTTTCTGCAGTGCTAATTATGGATATGTTTATATCCTTAGAGCATTTTATCCAGATGGTAGTGGTAATATATTTTGAAATTGATGGATGTTAGTAGTCGATGAATAGGAGGTTTTCTGATGATTTTGGTCTCTATTGTGGGTTAGCTGAAGTTTGTTAAAGCACTAAGTAGAATGACTTGGATTATTGATTTTAGAAAAGTCATTCGTCAGTGCGTTGTGACAACTTCTTGTTGTGCCACAGTCAGGGATTTTTATAATTTTATTGATGGCACTAAATGTAAGTGGAATTGAAAAGTAATGGTGGAGTGAGAGTGGGATGGTTGTGGTCACTCTGGTTTTATGACAACACTTGGTGAATTTATTACGTGTTGTCATGTGTAATATATAGCAGTTGTGAGGAGTTAGTGGAAGTGGTAGCAGTGGAATAAAGCCCATTGGTTCATAAAACAAGTGTGTGTGGGAATATTTAAATTATTGGTTTTTGGGTGGCATCCTCAGAGCTTGAAGTTATGAAGTGCGAATTCAAACTCTATGTTTTGAGGGTTAGAGATTCTGGTTAGTTGTCGAATTTATGATAAATTGGTAGTTGTGTCGTAGTCTTGGATCCGGAATAATCCAGTGGTGATCCCAAGTGAGTTGGAGTTCATTTAAGCGATAAATCTTGGAGCCATAAGTCCTATGTGTAGTTTAAGAGTTGCATGGTGATGTTGTTTTGATGGTTTGTGTCGTTGTAGGTATTTTCCATGTTGTAGCTTTATGGGAGAAGGTTTTCCCCTGTTGACTCAAGAAGCGTCTAGAGTCAAGGTTTTTTTTTAAGAGTAGTAGTTTTTGATAGGTTGATCAGCGTTTCTTCTCGGGATTGTTTTATGGTGGGACCACTCATTGATCCAAGTTTGTTTTGGGAGGTCTTCGTTATTTTGGTTGTGCGTTCATCCGTTGGTGTCAGGATGATTAGTGGAGGTTTCTAGTGCGATTTCGAAGCGGGTTCTGGCGGATATCGGAGAATTCCACATGATAGTCATGCTTCAGATTATCTTATGGGTTGTGGTAAGGAGATTAGCAGAGATAGCAGAATCAAGAAAGAGTTGGAATTCCCATAAGTTGCTAGTTTGTGGTGCACAAAATGGTAATGTTATAGTTTTGGCGGAGAGACCTCAGTGATGTGGTATTGATCTCTTCATAATGTCATTTCGAGAGCGAGGTTATCTTGTGGACTTGCGAGAGCTTTGACTCCGCAAAGTGCCTCGGTATTAGACATGATTGTGGCAGTTCTGCAGTGTGTGCATCCTTAAATCTGTTTGATTAGCGGGTCTTAATTTTGACCCCTATGAGCATGTGGGAATGCGTGAACTTTAGTTTCCTAGCAAGTGGGATTCATTGTCGAGTTGTGAGCAGCGTGCTACCGAGGTTGTTGCGTGACGTTAGGAGATTTGAGCCCGATGGTGATAGCAAATTTATGCGTTTTTATTTGGGTTAGCTATTTCCATTGCTCAGAGAAGAGTGTGCATACCTATGGGTACTCGTACTCTGGAATAGGTATCACTGAACTCACTTACGTGTTAACGTTAGTGGTAGTTCAATGAAGGACTTAGAGTCTTCGAGAAGATTTAAAATAATTCAGGATTCAGATGAAAAGGTTAAAGGAGTCACCAAGTAGAAGAAGCTACTTGGGAATCAGAGGAGCAAATGAGGTAGCAGTATCCCTATCTCTTCAAATGTCAGGTATGTAAATTTCGAGGACGAAATTTTTATAAGGAGGGGAGAT
>TE_00002152_INT#LTR/Gypsy
TTGGAAGTCCAGCAGAATAGCTCGCATGGATGTGTGGCGAGGCAGGCGGGATCATGGCACTGAAATCCCCAGTAAGACCGGGTGAGATGGGATCATGCAGGAAAAGATAGC
>TE_00002156_LTR#LTR/Gypsy
TGAAGACAAAGTCTATCCCCGTAAATAGAAAATAAACAAAGCATTAAAAATAAGAAATAATTACTGAAGTACTGAACAAAAGCAATATCAATCATGAAACGTATAGTCACACAAGTCCAGTACGGGTTACACTAGCTATCGGTACCGATATCTAGAAGAATGTTATCACAGAACACTTGCACTTCCGCATATGAATGAATTGATCTGTAAAATAATGTGGACTTGCTAGCTAGCTCAAGTTGACATATGGACA
>TE_00002157_INT#LTR/Gypsy
ATCTCCCCCTTTGGCATTCCTATACAAAACACCTATTAATATATATCATTATAGGAGCGGCCTCTTGCTTTTCTTTAAGATTGAAACATGTTTTGCCATCTTCTTGAACGTCATCATATGTTCTTTTACTTGGCTTGAGCAACTCGGTTGGATTTAACTTTGAAACCTTACTCTTCCTTTGATTGTTCCTACAAAGTAAGTTGCATCTTGGACAAAAGTGTCCCAAATTTCCACAATGATAACATGTAGGAGTAAACGTTTTCAATTTATGCACATACCTGGAATGATGATCATGCAAATGAACACCAATACTTACCTAGACTTCAGTCTTACGTTGAGGTGCAACAAACTTTTAGGGTGCAACTTCAGTCTTCATGTTATTTTGCACATTCCACTCCATTCTTCAGAAAATCATAACTTAATCAAGAAAAATTGTTTTCAAGTGGTTCAAAATCTGGAATGAACCTTAAGATGTTTACTACGAATCGTATGAAGACATCTAGATGAAATTCCAAAATGAATTGTACGATT
>TE_00002158_INT#LTR/Gypsy
TAGCCCGCATGGGCTGTTTTATGAGATTCTTATATATACCCGAGCAAGAACCAACGGGAAGCATGCGCACGAACAAGAAGGCATGCATACAACCCCGGAAACGTACCACCGGGAAGCATAAGTGGAGGCCACAGCCCGCATGTACTCCTTGTTCGCGCGAGCGGTCTACG
>TE_00002159_INT#LTR/Gypsy
ATCCCCCACATGAATGAAAATGACAAGGACAATGAATGACAAGGAATTAGAGAGTACAAGCGAACAAGAGATGCATTTGAAGAGGTGTCTTTTGGACTTGAACCTTTCATAGTGAAGACCTATCGGATTTACTTGGTGAAATAGTAGATGTAGAAGATCTTTGAACTATTCACCGTTTGTGTAAACCAAGACAATAAGCCTCACACATCTCTTATTCTAACACACAATGGTTCTTACGGTTGTGTTCATTTTGGTCCTGAACAATTTCCACATTCATGAGAGCTCTAGAGAATTTAGCCATATCATTCTCATAGAAGCGACCCGACTTCTACTCTCATATAGGTGATCACACTAATTAAGAACACTCCGCTATATTCTTCTTGATAACAAGATATTAGTATCATTAAATGCAAAAGCATAACCTTATTACAGCTACGGAAAACACACATTGATCATAGGAATGAGTGAGTTGTGTGTTATGCATCTTGAGTCTTCCTCAACTAGTTTGCCTATTGAACCTAGACCATGGGATCTCCAATGTTGCTAGGTTAGGTTTCCGCCAAGTAATGACTCATTGTGTTATTGGCTTTAACTCATTCCCCTCGATCATCAACTATCTCTCTTGTCAAACCATTAAACAATTTGGATCCATATGGTTGACAATCAAATCAAAATTTCACTTGAGAGTAGTTGTTCATATCATTTTGATCGATATAGATATGTAAATGCCAAAGCATTCCAACACCATCTCTTCAATTGTATTACATACAATTTATAGACATTATAAATACCCCCACATTTGAGAAGTAAACCTTCAATCATAAGTTCTTGTAAGCAATTAAGATAGTAATGTATTCCCACAAACCTCATTTAAGAGCACATTTGTTTATGGAATAACAATGCTATCTTTTTTTATTTTTTTATTTTTTAATCTCAATATGATCTTAAAGATCTTGAAATCTTTCAAAGATCATATAATTTTAATTTTCAATTACAAGTGACTTATCGAGTTTCATAGACTTCATAACATCATTGTAAGACATCATAGGCAAAAGCCATTTTCCATCATCTCTTCTTGTAACGCATACAACAAATCCGATGCATGAAATGCAACTACAATTTGGCAGCGTATGCCCAGCCTTTATTGTGAGTCGATAGCAAATATGTAGGCAATTCAAGTTGATCTGCTTTGTCCTCATGCTTCTCCAATTGTATATTACAGTTATGCTCTTCCATGTTTAGAGTGAGACCTTTTAGACTTATTTACATGGGATTCAATCAGGGACTCAATCACTCAAACCCCCACATCTACATCAATTATGCTTTCTTCCAAGAGATATATATCCCAAAGTTGGTAATGCATTCAATTCTTTTATGCTTTCCAATAATCTTGCACAGAACTTACAAGAGTTGGTAATGCAACCGTCGTGCAGATTATAGAAGTTTCACGAACTGATGCACAGAAGCAAACACAATTCATAAACATGCAGTTTGGATCATGAACTTACCCCCACATATGCATCAATCGTTCATTGCTTCTCATGTAATTGTCTGCAAACAATTATCAATTATCTCTAACTAATCGTTGCATATGTTAATACATGTATCAATCGATAAAAGGATCAAGAATTTCTATTTAAAGAACTAGAGGTCAACAAATGTAACTTTTCACATATGCATATAGTTAAAATGTCTTTTCAATTATATCTCTCTTAGTCATATGAAATTGGTTTTTATTAATCAATTTGACCATATATCTTGCAGTGATTCATATATATACATATGACAATTCATGCTAATTAAGTGCAAGCACGTACGTACAATAATTTGTATAAGTATGTTCATATGCCTTCATTTCATGATAATCAATAAAAATATACAATTGCACCAATTCTTGACTGAAACGAAAATATATGAATGCAACAGTTATACATATATATATCACAGAACTTACCATTGAATTGATCAAATAATCCTATAACAGGATTCTTGGCTCGCATCCTAGGTTAGGATTGCAATTGTAGCAGTCCTAAAATAGATCTTTCATCATCGTCTTGTATACTACATATACATCACAACTTAGTGGCTCTATCATCTTTCATCTAACCAATGCCACGCTACTCCTTGTATTAAGTGGCCAAAGCATCTTTCTCTTCCAAATGCTTCCTCATTTGGTTTGGTTGAAATTCATGTTGTCATTAATACAACATCGTAAATAACTTGTGATCGATGAAGATCGTCAACCATGATTGTTCCATTATAAACTCTGTCTTTAGAT
>TE_00002160_LTR#LTR/Gypsy
CGACGGAAGAAATAATGATTAGAATCCAAATCGGACTCTGAGACCCTAATAGCACAAGAGAATTGTTCAGTTCGCGCGGACCAACCATTTTGTGACACCTGTCCAGTTCGCACACTTCAATATAACACACTGTTGCTCAATTATAGACTCCTATGCGAACTGGAATTATAGACTCCTTCTCAACATCTCGCGAGCTTTTTTAGCTCGCGCGGAAGCCATTAAGC
>TE_00002165_INT#LTR/Gypsy
CCTCAAAACAAAAATTCGCGTTGAAAATCATATTCACGCATATAATTTACACGCAAATAGGCATAATTCTTCATATCTCTTCCCTAATCAAGTAGATACTTAGCAAATACTTTGCAAACGCGCTCCGTGGTCAGGAACCACTTGATTTGGGTGAAAATGTTGAGCGATTCACCACCTTCTAGTTCTCCAAATA
>TE_00002173_INT#LTR/Gypsy
CAGGACCAAGCGATGTGAACAGCTCGCGCAGGCTTTGTACGCGGAGCGAGATCCTCATCTCGCGAGGCGGACCAGCTCGCACGTGTCAGTTCGCGTGTCCTCCTTAGTCTTTCCAGCTTATTTGTGTGCGGAGCCGAGCCAAGAGGCGGAGCGAGCCTAAGTTTTCCCCCAGTAACACGGTGCAGGATGAGTAATCCACCAAGAGGCACAAGTCAGACTGGTC
>TE_00002179_INT#LTR/Gypsy
CTCGCGGACATTGCATACACGCGAGCTGTGGAGTCCGCGTGCAATACTTTCTCGCGAACAATGCCCACTCGAGCTGTGTTCGCTCCGCGTGCGAGAACCACGCGCGAGCTGAGGGGTTCGTCTCGCCAACATTGCTTATACGCGAGCTGTGGAGTCCGCGTGCAATGCTTTCACGCGAGCTATGTTCGTCCGCGTGCCAAGACTACCCCGCGATCTGTGGAGTTCGCCTATAAGATAACAAAATGTCTTGCTCGAGCGCGGGGTATTATCCTTTGTCCTGGTGTCTGCATATACAAGGCCACTTTTTGAACCTCAATCCCCTTCTGATGGCTTCTCCACTCACTCATCTTTCACTTTCAACCGGACTTAATTGTCCATGCTACTGAATTCATCTTTCTTGCTATTCATACTAGGCTCTCCGGGTGGCCAGAGTACGAAGATGGATGTCCAGACCGAAACCACTTTCCTTTTTTTACTATCCGAGCGCTCCCTTGCCTTCGATTTCTCTGCTACTTCCGGTGGAATAAATGCCTTGATTCTAAGAAACAC
>TE_00002187_INT#LTR/Gypsy
AATGTGTCGGAACCTCACTCTTAGAAAAGCGATTCTGGAGAGCAATCACAGAGGGTCACTACGTGGAGATTGCAGTATTGCAACGCCTAGATTTTATATAATGTGCGGATGGCGGGACCAGGAACTAAT
>TE_00002195_INT#LTR/Gypsy
ATTGGCACCATATGTGGGAATCATTACTAAAACTCATGTTACTCTACCGCCCAAGAGACAGTATAGATGCGAGGCGAGATGGCTCGCATGGGAAGAGAGGCGAGGTAGCTCGCAAGGATGAGAGGCGAGGTAGCCCGCATGGGAGAAATGCGAGATCACCCGCCCGTGGTTCTTTTGTCCGCGAGATAGGAAGTCCAACAACAGAATCCTGCCCATTGTTCTTTTGTCTGCCAGATTGGTAGTCCAAAAGTAGAATCCTACCCGTGTTCTTTTTGTCAGCGGGACAGTCCAAGAGCAAACCCACAATGGCTCATGTCCGATGCCACCCAGCCGTTGTTCTATTTGTCCCGGCCAGATGTTTCCACAGATGAGTCCTTCATTTAATTGCCTCTTATGAAAGTACAAAGATAACAGGAAAATTGTAATCCCCGGATAAGAACTAACGGGAGGAAGCATGCAACAACTTCTTAGGAAAATCTCGATTCCCTGATAAGAACTAACGGGAAGAAACATACCAATTGTTTCATGAGATTCTTATACCCGAGCAAGAACCAACGGGAAGCATACACGAACTAAAATGCATGAACCATTTTGCTTTTCGATAATTATTATGCCATATCCATACTTGGTTAGCCCTATAATTGTGTCAATCATTTGTTCATTGTGAAGGTACATCAATCCTCGCCCCGCCGAGTCAGAGACATTTTATAGGCGAACTCCACAGCTTGCGGGGTAGTCCTGGCACGTGGAGCCAACACAGCTCGCGTGAAAGCTTGCACGCGGACTCCACAGCTCGCGCGAAAGCTTTGCACGTGGACTTCGCAGCTCGTGTGAAAGCATTGCACGCGGACTCCACAGCTCGTGTGTAGGCAATGTCCGCTAGGCAAACTCCTCAGCTCGCGTGTGGTTCTGGCATGTGAAGCGAACTTCTCAACTCGCGTGGTAGTCCTGACACGCGGAGCGAACTCAACAGCTTGCGCGGTAGTCGTGGTATGCGGAGCACACTTGTCAGCTTGCGTGAATATTTCAATCCTTGTGAGGCGGACAACTCAGCTCGCCCGAGTGTCAACCCTTCTGTGCGAGGCGGACTCCTCCGCTCGCGGGTGCCTGTTGATAAATAACTTATCTATGGACATTTTATATGTTAAGTCCCCACTCAAGACATGTCTTGAACGAGAACTTGGGGGGACT
>TE_00002196_INT#LTR/Gypsy
ACTGTGGCTATTTGGCGAGGTAGTCCGCGCTTGATTGGGGACTGTCGCGCTGAATTTTAGTCATCGGAATCACAACGTGTCTACTATCCCAACACTAGACATATTGTGTCCCCTCCTCCTCTTCCTACTCTTCCTCCTCCTTCTCCTCCTCCACCTCCGCCACTCTCTCTCCTCACCACACCGTCTACTCTCCATCCCCACGCGCCTAGTGTGAAGACTTATCTGGAGCCGCGTAGAGCAGCTATAGTCATTGTAGAAAACACGGAGTTGCGCGGAGACTTTGGCGGTGTGTGCTTGATGGCTGTGAAGGTGAGCTACCTTGCTGCGGCACGCCCAAGCGAAGGAGAGAGAGAAAGTCAGATCTACTTTCTCTCTCCTCAGGATTTCTGGGCAAATGATGGCCTTGCCATGGCGAGCGACGTGAGGGTCTCCACTTGAGGACACCCTCCTTCTAGCGTCAAT
>TE_00002198_LTR#LTR/Gypsy
TGTTTGCTCAAAAATGGTCTCGGCCGAATTGAGGCCGAGATCCTTGGCTACAAATGTCCTTCTGTTGCGCGGGCGTGCCAACTCGCGGCCTGTTGGCCAAGCGAGGTTTTGATAAATATTTTGCGCTTGATCTGACTTCTCCCAAGTGATTGTAGGCCGAGGAAGGAACCGTCTCGGCCGTTAGGTTCTCTTGCCTTTGTTGTAAGGACTTTCGGCGTTTTCACCGATGTTGCTCCTCTTTTTGTGATTTTTTGTATGGGTTTGCGAGAAATGAAATGCGAAAATTAATAGAACTAAAATCTAATTTGCATGAAATTTAAAGAGAATGAAATGGCTAGAAAGCTAGAGTGCAGAAATTAAAGAGCGGAAAGTAATTGCGAGGAATTAAATTGCATGAATTTAAAGACGTGGAAGAGAAATTGCATGAAAGTAAAGTGCGGAATGTAAATAAAGCGATAAAGTGCGGAATGTAAAGGAATGTAAATAAAGCGATAAAGTGCGAAATGTAAAGAAAGCGAATAAAAAGAAGAAGAGAACTAGGCTAGAACATGAATGAAAAGATTGATATTGTAGAGAATTCGTAGAGAATTTGATAGAGTTTGTATTGAAATGTTGTTTGTGTTGGTCGGGGACCCTTTACAATGAGTTACAATGTTCTATATATACAGATCAGAAACCCTAGCTAACCTCTCTACGTTAGGAAATCTCACAGCTATACATCTTCCTTTCTTGGATCAAATCACACTTGAATGCCCTGACTTTGATTGAAATTTCCCTTTCTTGAGGCTACTCCCCGGACTCACTCTCGGCCGAAATTCTTGCATGGGCTTGGCCGAAACTAGACTCTGGACTTGGCCTGTTTGTCCATTGGTCCATTCAAATCATTACTTACAACGAGCTTAAGTTCGGCCGAATGGCCTATATCACATTTCTCTCAGCCGAAGTTACATTTCTCTCGGCCGTATGGCAACACCTTACCAGCTTCGGCCGAACGGCCGAAACAACATGTCCTTATAACCTCGGCCGAACGGCCGAGCCATCATTTCCTTCGGACATACAGCCAAGTCCAACTTACTCGGCAAAACCTCATCAACCTTAGCCGAGAAGACTTAAACTAACATTATCTCCGGTCGAACCGAGTATGGCAACCCGTCTTCGGCCGTCTCTACGAGTTGCTAAAATGACGTGCAAACA
>TE_00002205_INT#LTR/Gypsy
GTGTGAGGAGACAAGCCTGTAAATAGGCCGTGAAACTCACTCACTCAGCTAGGCATTGTAGTGAACTGTTGTATGGCCCGCCTAGACAAGCCTGCATTCGCCTACATTCTACTGCATTCGCCTGTCCTACTTCTGCATTCGCCTCGAGCAGACATTTGCCTTGACCAAATTCCAAAAAGTAGTCCTTCGCGAGCTCCTGGCAATGGCGAACCAACTTGGTAATAAGCAATGAAAGACATTTGGCCATGTACTTCGCTGCCCCCAGTGCGAACCAATGAAAGGCAAACAAAAGAGTCGGCGAACCAATGAAAATTTTTTAGAGGCCATGCACTTCGTTTTGATGTCTGTTCGCCGAAGCTTCTTGAGAAGAATGAAGGCCATCAAAACTTTAACATGCCCCCCCCCAGGGAAGGAGTTGTGGTACCAATGCCCCCCAATGAGGAAAGCAGACTACGAGGTCATGAAAACACATTGAAGATGCACATTGCAAATTCGCGCATATCCTGACCACGATATAGAGTCCATGGAGTAAGGGAGACTACGATGAACTCCAACTCGCAGAATGCTGTTAGTTCGGTTGGCAGGTGATGAGCAAGGACGTCTGCTATGACATGTCCTTTAACTGCCTTTTGCAGAACATATTGCAAAGAGAATGCAGCCAAAGCCAATATCCATTTACCTATGCGTCCCTATGGGATAGGGCGGGAAAGTATGTACTTGACGAGATCGGACTGAGCGATCACCACTATGGTAAAGGCTAACATATAGTGGCGGAGCTTGCAACCTACGAAGAATAGGGCAAGACACAACTTTTCCATTGAAGAGTAACGTGTCTCGTAATCAGTTAACAACCTGCTAAGATAGTAAAGGGCATGTTCCACCCCGCTCTCATAGTCTTGTGCCAAGAGTCCGCCAATAGACAAGTCAGTAGCGGCGATGTAGAGCGTAAGCGGAAACTGCCATAACTCGTCGTATCCTGGCCTGTCTGCTTTCAAGCTGCCATAACTCTCTCTAGGAATGTCGAAATGACAAGGGCTTTCGGTTGGTATAAGGCAAGCCGGCTAATTCCTCCTGGATCATTCTAGAGGAGTCCACGAAGTTGACTGTCCAGAGGTGGCTGCCGCAACGTTTCAGAATTGCAAACAAATTGTATTGCTTCTTATTGAGATCTGCCTTGTTGCCAACTATCATGTCATTGTGCAAGACGTTCATGGTTTGCCCCGACTCTTATTGGGTTTGCTGGAGGGAAACGTTGACCAAGTCCTTGTCTTCCTTTACTTCGTCGGCTAGCCGGTTGAAGTCTTCAGTGAGTATGGCAAGGTTGTGTCGGTCTTGTCCTTTTTGACCTGTTCAGCAAGGCCGTCAACCTTCCCAGTAAGGTCGTCAAACTTCCCAATAAGGTCGGCAACATGAGTTGTCAAACTCTGGATCTGTCCCTGGTCTCGCTGAAGTTTGGGTTACCAAACTGAGCAAGGACCTATTCTTGAGTGAGGGATGGGCAAGCCGCGCTGTTATGGAGCTTATACCTTGGTGATTTGTGTTTGAGACATGAAAGCTAAGGGTTTTGGTATGGTGCGTCCTCTGTTTTCCCTATGATGTCTCGCTTGTATTCCCTGTCCCACTGGGCGTGCCAA
>TE_00002215_INT#LTR/Gypsy
TTCAATCCCAGTGAAGCTCTTGATATGGTCCTCTTCTATAAGGACAGTCCACCTCGCCGATTCGGCTGGAATGATCCAGGAAGAACTTCGCCGATAAACCTGGAATGATCTAGGGATACCAGACAGTCCACCTCGCCGATTCGGCTGGAATGATCCAGGAAGAACTTCGCCGGTTCAGCTGGAATGATCCAGGGATACCAGACAGTCCACCTCGCCCAAAACATTTTCAATGTGGTACATCTGTGCGAGGTACATTTCTTCAAAGACATTATCTACTCGAGGAGCATGCATGGTACATTGTCTTCAAGAGTAGAGCAGGCGAGGTGCATGATATTATTCGTAGTGATTCAAGTCCAGGGTACTTGTACGTGTTAAATACATGATCATCATTTGATTAATATGGTACTGGTTGAATCATGCGGGAGGCATCTACAATGCTTTGTTGTTGAGTACTTGAGTTTTAGAGCTTATTCACAGGCTTGTTTACTCACAG
>TE_00002216_LTR#LTR/Copia
TATTGGAAGTATTGAGTAGTTATAGTGCAGATATCTAAGTCACTGCACAGCAAGCCTTGTGCAGTGAGCAGTTGGGTGTTATACTGACAAGGCATGTAGAGCATGAAGTTAGTGTTGAACCAGCATGGTGTTTGATAAAGCAAGTGTTACTGTTGCAGCAGCATGGCCTAATTAGCTAGCATGGCTTCTGATAGGGTTTCTTACTTTATCATTCACTAGAGCATTGCGTAGCAGCATGGTATAAATGACTTTGTCCATATTATTTTCAGTCTTAGGTAGGATTAGCTTTGTAAAGGTGATGATGAAGTCTGTTCCATCACTAAAACACTCAAACTTCTCCTATATATAGTATAGCTCTGTAAACATTTTACTCACCAAGAAGAAATACCAGAAAAGCTTCCGCAACTATGTCTTTGGTTTTTCTACA
>TE_00002219_INT#LTR/Gypsy
CGTGCCGATGTCTAGAAAAAGGGGGAGGTGTTGCCGGCTCTAATAGCGACACTCCCGGTCTAGACACAATTTTGTCAAAACTACTCACGTCATGACATTAATGCAACCGTTGTGGATCTTCGGATCACTGGTTCAAGATTGTCAAGCTTTTTTAAATTGTGAATGCATACAAAAAGGTATGGAAAATCAATATGAGGACAAGAACGTCATCCTCATGATCCTCACCTTATGGCGCAAGGTTTCTCACTGTTTTTTAATCCTTAGGCGACGAAACTCAAATATATCGTCGCCTAAGTATTTTATTTTTTTATTTTTACTTGGCCGACGAATTATCCTAATTTCGTCTCTTGGGCGACGAATTTCTTTAATATCGTCGCCCAAGTATTATCTTGGCCGACGAATTACCCTACTTTCGTCTCTTGGGCGACGAATTTAACAAATATCGTCGCCCAAGTATTATCTTGGCCGACGAATTACCCTAATTTCGTCGGCCAAGATAATCCGGATAATTAAAATAAATAAAGCACATTTAAATTGTAAGGTAACGATAGGAACCAACACCCAATATTTCCGATCTCTCTCTCTCTCTCTCTGCTTTTCTGTTTCTGAACGGTGATCCTCTGTCTCTCGATCGACTCCGCTTCCCCGATCCGACGCCGAATCCATTTCTGTCTAGTTATGAAACTAGTTTAATTTGCTCATATTTTGTAGTTACTGTTGCCATTTTTTATGGATAGGAAAGTGCAATGATGAGAAAAATGAAACAAAACGTGTTCAAGGTTACGAGTACTCCAAATTGTCTATTTCTGGTGTTGGGATGTATTTGGATTTGGATTTGTTTTGTGTGTGAGATGATTTTAACGTAGCATATAGAATAGAGAATGAGATTGGTTTGGCTACAAGAAAATGCAGGAACACGAAGAACCAGAAGAAAAAGAAAAATTAACATCATCTAAAAAAAGGAAAAAAATAAAGGATAAATATCATCTAGAAAAAGGAAAAAAATTTAAATATATCCACCGACGGACTTCTGGCGACGACTCTGAGAATCTGATTTTGGCAAAAAG
>TE_00002221_INT#LTR/unknown
TGGTATCAGAGCCAGGTTACGTTCTTGTGGCTGTGTACTTCTGAATCTCTTTGCTTCCGCATCTTTCATTTTGTTTAGTATGAGAATCGTGTTTCCCCAATTTCAGAAACCCTAACCCAATTTCAGTTTCAATCTCGAATCAATTCCTTCTCCTCGGTCTTTAATCAGTGAAGCCTAACCGTTCTTCGTCACCAGCAAGGCCCGATTCGTCACCTTCCATCCTCGACCTGTTCTCCTCTAATGGAGTTCGAGTCTGTGTTCGTTTCGGGTGCCGAAAGTTATGGCCTCGACAATGATAGCTTCGAGGTCTGGGCTTCTTCTTGTTCTTCAAGGTGATCAATCGCGAGGTGGTTTTGGAAATCTATGGTTTTCAAATTGGTCTGCATCCTGTGTCAATTTCTGCCACTCCAATCAGCTAGCATTAAAATCTTCAGATTTCAGTTTCTTATGGTAATCTCTCTTTGATTTGGTCATCTCTATCTGTTGGAATCATGCTTTCAAGGTTGTGATCTCGATTACTCTTCCTAGTATCATCATTTGTCTATTTTCATTTAGTAGTTGAATTTTGAAGTTTAAGAAGATGAAATTTACTTTTCTTTTTGGACTGGTGATACTGGCTAGATGATCTGGATTTCTGTTTGATTGTGTGGCTCCGTTTGCTTGTTGAGAACATCTGTGGGAGTTGATTACCTGCCTTTTTGAATTGAAGAATGAGAGTGTGCAAAGATAAATCCTGTAGTTGTGCATCTCTGCAACTTGTGCATATCTCTTCGTACTATGCAACATCTACATAAAAATTTGGTTAAATCTTTCTGAGTGGGTAGCTTTGTTCTTGTTTCATGGATTCTTGTTATGGTCTTGGTTGTTATGCTCAATATCGTCAGTTTTCCATTTTCTTTTATATCAAAGTTTGTGTCTGCCGTCAACCAAAGAAAAAGAAGGTGACGAAGCAGTTTTTAAGTTTGTTTTCGGACTGGTGATATTTGGCCTAGCAAGATGGATTATAGTTTGGATGTTTGAGATTGAGTGATTGTTCTGCCTATTTAAGAGATGGAATCAAAATTTGGTTTTTCTGTTGTTCTAGAATGAAGTTGGCAGTTGTAGTCTGGTTCTAATGTCAGGAGAGGGTGACAATATTATTTGCTTACTGCTGATATATGTGGCTGTTGGGTTGATGGTAGTATATGAATATTGTGAATATGTTGAAGATTAAATGTCAAATTTGGAGAGGAA
>TE_00002232_INT#LTR/Gypsy
CAGCTCTCGGAATGTTTGGGGTGTTTGAATGGGGTATTCCAAGATATTGGAAGTTGATGCTGCTCCTCCACCTTGAATGCGCTTCAAGCGAGCTTCTAGATCGGCTATAAACTCTGCGGTTATGAGTGGCAAGGAACTTTCATTGGACATTCATAACCCTAAACATTTCAAACAAATAAATAAGTATCGAAATAAAAATTAAAGAAACAACATTATTAGCCAT
>TE_00002233_LTR#LTR/Gypsy
TGTAACATCCCGACCCGTAAATTTTTACCTTATTTACTAGCTTGGTTATAATAAGAATTTTACCGTCTCCGTCATTGAAGTTATAGTTTAATTGGTCCCTAGAGGGGTTTCGGGGACAGTTATGCTCGGAGGATTATTCGTAAGAGGAAAATATGACGACAGTAAAAATGGTAAATTTTAACTAGTAAAAGGTAATTTTTTATTCGGGTATTATTTTTGAGGTGTTATTTGTGGAGTTGGGTTGTTAATTGGTGTGGGTAGTAAATGTTAAGTATTGGTCCGGTTTGGGGGGTGAAAGGCCCAAACCATTTGTTTTCTCTTTTCCTTCTCTCTTTCTCCCCGATTCCCTCTCTCTTCTCCCCCGTCTTCCTCTGTCGCTGCCTTCTCCAGCGCAGCTTCGTCGTCTCCGGCCACCCCTGGCGGCGAGACCACCGCCGTTCTCTCCCTCTCCTCCTCTCCTTTCTAGCCCAGCCCGTGGATCACGCAAGCGAACCAAGGCAGAGGAGATCGAAGCTGTTGAACCCGACTGTGTTCGTCGGATTCCGGCCAGCTCAGGCAGCGACGACGGCAACGAACGGTAGGGTTCTTCTCCTCAGTCCTTCTCCTCTTCTTTCTGTTCCTTGCACCCTTCAAATCGAGCTAAATTGGAAATCCCTAATTCTGCATTTTTGGGCTTTTCCGGCGAGCTGCTGCGGTGGTTGCCGACGAGTCTTTTTCTGACATCTTCCTTTTGCTTTCCGACGTTGTTTCGACCCCAAGTGGTCAAGGCGAGCTCAAAGGGGGAGGGACCTGGTGTGGATGCTGCTGTTGTGGTGTTGGAGGCGTTGGTGAGCTTGTGTGTTGTTGAAAGCCACGGTTTGCAGTGGCGGTTTTGGCTGAGAATGAACTCAGTCCGGCAAGGGTTGTAGCAAGGTGAGAAATCTCTGTGTTTTGGCTCGGTTGGGTGATTGAATTGTTTTGTGTTTTTGTGTTATGGAGAATTGGTGATTAATATTGGGTTTTTGTTGCTTGCTGTCGAGAACTTGGTGTATTGAAGGATATGGGGAGGTCATGGCGAAATTCCGGCAAGTGGCCGGAATCTGGCGAGAATATTCCGACAAGTCGTCGGAATCCGACGAAGCAGCATACCCGGCAGAGAACCGAGAAGGTAGTTCTCGAGGTTTTTCTTCCTAATTCAAGGCGTAGTTTCCGGTTTAGTAAAATCTGCCATTTTAGGGAAGTTTCTATTTACGGAGACTTTCCCTTTTTGGAAACTTTCTATTTATGGAAACCCATTTTGGGTGCCCTCAGTGATTTATGGTGTGAAGTTGTTTAGAGAGAAAGTGATTGAGGATTGTTTGGATGAAGCATCAATTGTAATCGAATTATTAAAATGGTTGTTGGAATTAAATTGGATGGTTAGAGTAATCAAGGTAACCCGATTTGTTAAGTCGAAGGTTAAAGTGGAAATTGTCGAGGCATCGTTAGTTGGCTAATCATAAATCAATTGGTCAAACTTGGTCAATTCTGGTCAACTCAGTAAACCTAGTCAAACTAGGAAGAAGTTGAATCATTAATGATTATTGGAGTCCGGTCTGACCAATTTATTCTTCTGTTTATTATCAGACGTGGATTTTGGCTATAGAGTGTGAATATTTGGAGGCAGCGCTCGAGGAGTATTCCGAGCATTGGAAGGCTTAGGCCTCATACTGTGAGTGGACCTTTGTTTTGAATATTATATCTGAAATGCTTTATCATTTGATTGATTTTTCTGTTATTGGATATTTCCCGAAATTGAGAATTTCGGTGGATTATACTCGAGGTACAATTCCGAGAATAGTATGTAAGAGAATAACCGAAATTGAGAATTTCGGTGAGTATGTATATATATATATCCATATTTGGATGATTATGAGAATAATATGTATATGAGAGAATGCTAGCTAGCTATACGTGCTTTTCCGCCATACTGAGGTAAAATTCCATTATGGCGCAACGTGAGCGTTAGACGCAATCGTTGTAGCCCTGTATAAAAATAATAATTTATATAGGGGATATGCGCGTATAATCATACACCGTGCTTTTCCGCCATACTGAGGTAAAATTCCATTATGGCGCAACGTGAGCGTTAGACGCAATCGTTGTAGCCCTATATAAAAATAATAATTTATATAGGGGATATGCGCGGATATTTATACACCGTCTTTTCCACCATAATGAGGTAAAATGTCATTATGGTGCAACGTGAGCGTTAGACGCAAACGTTGTAGCCTTGTGTGAATTTTCTATTGTGTTTGTTGTTTCAAGAAAATTCATACAAGGGATATGACGAGTGTAATACATACATATTACCACTCGGCCGCTTTCCCCCATATGCGAGGTACAATTCCGGTGTGGGGTGATGTGAGCGTTAGACGCAAGCATAGTAGCTTCGTATGATATCTACTTTATTCAAGTTGTTCATAGATATCATGCCAAGAGTCAGGCGAGTGTGTATACATACTATATATATAATATCCAGGCCTGAGAGGCAGTTTCTTAAAGTTTGGGGGTTCTAGCCAGGCTGGACCCCAGTTCAGAATCATTCCAGTGGTGTTCGTGTTTTTGCCACTGCGGAAAGCATTTCTTTTGGGGAAATATTTATTTGTTGCCAGTTCAGTTTTGTCCACTCACTCTGACGTGTTAAATATTTTCCCCTGGGCTCTTCGTTTTTAAAATGCCCAGTCTGCAGAGTTCGCGTGAGGTCCAGCAGGAGACGTCGAGGCATAGTGACCCAGCTATCAGCTACATTTCGCCAGTAGGTTACCTGTTTAATCTACTAGGAGTTTGTTAGCTTCCGTTGTATTTTATTTTATTTTTTAGTAGCTCTGAATACTATTGGAATTCTTATGTTTGTATTCTGGCTACTTTTGGAGTGTAGCTGAAGATTTATTTGTTTTGGATTAAAAGGTGATTCGTAAGTTTTTAAGTTAGGGTTGTCCATTTTCGAGGGAGGTTTGCCGAGTCTTCGGTAAATTTTCCTTGGAGGTGGTCCCCGCAGGACTCATCTCGAGTTTCGGGGTGAAATTCGGGGCGGGTCCTGTCA
>TE_00002244_LTR#LTR/Copia
TGTTCTAGGATATTCTAGATATTATTTATGTGTGCTTTGGTTTATTATCTCTCTCTTTCTCTACACTTTACATTTGATCA
>TE_00002248_INT#LTR/unknown
TTTCTTCCCCCTTCAACAAAAACTTGTCCTCAAGTTTCACTTTCAGAATCAAAATCTTAACAAACTGAAGCTTCTCTCCATAAGTTCACATGTATGGGACATTGCTTAAACAAGAACAATAGCTTCATACTGAACAACAAGAATAAGGAGTAGACAAACCTTCAACCTTGCCATTATGAGAATAACATGATAACTATTCAGTCCATCAATCCAGCATCTGACAAGCATCATTCTTGATATTTGAAGCTCAAATAAGCACCTACAAGCTAGCTGAGTACTCAGAATAGCAACCTGATTAATCACAGCAGATCTGTACACATCCTCATTCCCATAATCACTCAATGCTGCACAAGCCTGAGCATGGTTGAGCTGAAAAGAAAATTTGATGACCAGGCCATGTAGCATGTGGCTTTGATTCAAAGCTCCTAAAACAAACATATCCTCATAATCATGCATTCTAATATTTGTAAACAACTCCTTCATAGCTTGATCACTTGGTGATGATGCCAACACTTCCATAATCTGTTCTGGAGCTTTTATATTTCTTATGCAGAAGAGGTCATGATCTCTTGAAAGAAATGGATCAGCAGTGCACCTCATTAGCATTAAAAGTTGCCCAAGTTGCTGTGTTTGAAACCCCCATTCACTACTAATAGTCTCAATATCAACACTGAAATTTGCAGTAGTGAGGCTGAAATGATGCATTTATGTAAAGAAGCGAAATCCTACTTTGACGATGACAGGAGCTGTGACAAAATAAGAAAGCCTCTTCTCATGCATACTCACATTAGTGTTCTCGTCCGTAAATTCATAGCCAATATCCTTCTAGCATTTCTTCTTCTCAAACACCCATTCTATTCGTTGATTTGAGTTATTAGTGTCCTCATACGTACAGTAGAAAATTCTCTTTCTACACAACAATCTCACATTTCTTTTCCATTTCTCCAACTTATCAGTAAAAGGCAAACTCAGATGTTCATCTGTTATGAGAGGGTGACCACTACCTTTATCACGAACCTTCTTGTCAAACCCAGAGAAACATGGTTGCAGTGCATGCTGCCGAATCTTCCTTGAACCCTCAATGCACTGCTTAAGCCTCTTCCCCGTACACAACCATATTTCATTTTCCTCTGCCCAAGTCTGCTCATTTTTCTTCTTAGCTACCTTAACAAGTTCAGCATCTGTTATGAGAGGGTGACCACTACCTTTATCACGAACCTTCTTGTCAAACCCAGAGAAACATGGCTGCAGTGCATGCTGCCGAATCTTCCTTGAACCCTCAATGTAATGCTTAAATCTTGTACACGGTACACCATTCGTCACAATTTTACTCACAAGACTTTCATTCTTCACTGTACTAGTAGCCAACTCCATCGTACTTAAATGAGACTTACAACCAGTCATCTCATTAACAGGCATGACATGCATGCTTGAGATTCCATAATCAGTTGATGGTGCAATTTTCCCACCAAATGACATCTGGTGCATCACCTGAAGCATTCCCATTGGACTTGTAGCAGGTACTGATTGTTGTAAAGCTGCAGGGCCTTGAGCCACATATGATTGTTCAAAGTTTCTCTTAATAGAATTGCCATCATCAAGTTGATTAACCTTCACAACATATTCATCAATACCTTCATTCTCTTCTGCATGGTTCACCCCAATTGCATATCCCCCACCTTTATCCCGAATACTCGTAAGAGCAGAATCAGCATTTCTTGCACTACCCAACCACTTTGACTTGGGCATTTCATCGAACAGGTGGAGTGCATGGCCTTCTCTCCCATCTTCACCTGAAGTTGGACCTGAACAGAAGGATGCCTGGGTGTTGTTCACTTGGGCCGACATAGTGATGTCAAGCAGACAAGGCACAATCGCCGTATTGAACGAGGGCTTGCACATCAAGGGCTTATTGTGCTTCAGGCACTTGCGCTTCTTCACTCCTTCAGTGACCGGAATTGTCTCTCCGGAGGCTTGCTTGATGAGAGGCTTTGAGAGGTTGGTAACTGAGAGTGGTTGGGGGTCGACCCACAGAGCAGACAGCTTGGTCGTGGGTTGTGGCTGTAGTGGAGAGCAGCTCTTGGGCTCCGAGCTCTGGATTTTGGCCATGTGAATTGGCGGCAATGGTGGCTGCCTCGGCTGAGCTGAGTACAGATTCGGATGTAGTGGGTCTGGTGGACGTGGCGGAGCGGACACATACGGTGGTGATTTCCCTCCTTGGGAACTCCAAGACGAGTTCACCATATCTTGTGTAGACGCAGATGAGTCTTGGAAACCTTCCAGAGCAGTAGAGCAACCCACTGGTGGAATAGATCCGAACTTGAGAGGAGTAGCAACTATTGTTTCCACAGCAGCCACATGGGACTCCTTCAGAGCTCGAAATTCAGCCATCATTTCAGATCTAAAAGCATTCAGAGACTCTTGACAGACCTTGAGAGTGGTCTGAAGCTCTCCGATTTGAAATGCAGGGAGCTCCTTATGGTGGTGTAGCTTTAGCTTGAAAGCAGCAAGACCACCACTTTGAGAACTAGCAGTAGGCTTGTTAGCACCTACACCCTTGATTTTCGCCATGAGGCCCAGAGCAAGGGCTCTGATACCAGA
>TE_00002249_INT#LTR/Gypsy
GTGGAACCATGAGTTTACTCTCAAATAATAAAATTGAAACATATATTATGTATATGGGTTCCATAGAAATGCAAAGCCACCAGACAGTAGGTCAAACAAGATACATAATGGAAACGTATACATAAGGAAATATTTGCCACTTAATGGAAAATTTTGTGGGCATAGTAAATAATAGAAAACTGAAACGGAAATAAAACTGAGCATTGATCGATTACCATATATTGAATCTCAATGTCATGGTTGTATATGAGAGGTGTCATGTCGAACAAAGAAAACAGAGGGCTCGTTATGCATGATAAATGGATGTATATACAACAAACTACATCTAAAATATGGGTCAAGACAATAGTATAATCATGTGATGCAGTTATCAAAAAGGATTACTGATTATTCATGAGAAGAATAGTACCAGCAAACATGACGATTGTATATAACATGGATATATATGAAAAGCTATGATTCATAGATCATGAATTGGGCATAAAAACCATTGAGGGTGCACCAAATACTCTTTGATCATCATCGAATCTAATCAACATGGACAAGGATGTGCATACTAGAATGTCAATCTATAGCTAGCGGCAGAAGAAAAAATATGATATTTTGTTTTAGGGTTTTGGCTTTATCAACTCAAAGGTAGAGTCGTGCTGATAACG
>TE_00002251_INT#LTR/Gypsy
GGATCGAATTACATTAGAATCATTACTTGATATGCAGCTAAGAGAGAAAGAAACCGGTAAGCAGTTTCGAAGGAATCTTATTACGCTGGGTTTGAAGGGGAATCCTATAGACTTTGCCCCATCGCTGCTTTGGAGAATAGGCGCTTCCTTTAAGCCCTTCTCGACGAAACCCCGTGATTCGTGTACTTAACCTTATATTTTAATAT
>TE_00002252_LTR#LTR/Gypsy
TGTTTCTGCTAGAACCCGCAGGCTCCGCAGAAGCACGGTGGAACACGAACATAAACAGTAAACATCATGGGCAAGAGACAAGCACGTATAG
>TE_00002258_INT#LTR/Copia
TGGTATCAGAGCCCATGGTATCCGATCTGGTACCTTGTGGCTTCTGTGATTTTCTCTTTGCTTCCGCATTTTAATCTCTTAGCGATTTCTCTTTCCCCAAATCGAAACCCTAGCCTCCAATCTTGTCAAATCGACGATGACAGTCCTCCCATCAGAGATGCCCAGTACGACTTCTTCTGTTCGCCTTCATCGCTATCTTTGGTTCGCGATCTGGTCCTCTCTCTCTCCGGCACGGTCTCGTGTAGTCTCTTTTCCATCCGTCATTCTCAGATCCAGTCGGGATGATGTCGGAGAATGAGATTCTATAGTGAATGCGAGATGGGTATTCTAAGCCGGGGATGTGGCTCCTTTCATCCAGCTCCCATCTTCATATTCTCTTACCGATGGTACTCTCTTTTCATATTCGGTCATTTCTATCTCTTGGAATCATGCTATTGAGGTTGTGATCTCGGTTGTCTTGGCTAGTATCATTATTTGTCCGATTTTAATTTCTTTTGCCAATTGATGAAGTTTAAGTTGAAGTTTAAAGTTTGAAGAAGAGTTTTATATTTCTTTTGGACTGGTGATTCTGGCTAGATGAGTTGGATTTCGATTTGATGTGTGGCTCCTTGTGCTAGTTATGTATATTCTGGGAGGTGTTTACATGTTATCTAAAATTGAAGATTGGGCTATGTCTGCTATTGGAATGATTGATTAGAGCTGGTTGATTGTTCTCGAAATGGTTTGAGTTGTATTTCAGCATGAGGTTATGAGTGCTTGTTCATGGAGCACAAGCACAGAGCCAATAAGTTTGGTTAGGAGCAAGCTTATATATCTTATCTCTTATGTGTATACTAAGGCTGATTCACATGAAAATTGAAGATGAATGAAGATGAATATGTAGTCTGATTTGATGGGTCTTGAGGCCATCTCTGTTTTATATCCTGATTCGTTGTGTTCAGCTTGTCAATTTCTCTAGCTTCTCACCACAGTTAGCTTCAGATTTTTCAGCAGAATTGGTAATATCTTCCCAATTTCCACCCTATCATTGGATTTATGGAATTGTTTTCTGGTTTAATTTGCTCTGTCAGTATCATCAATTTGCCATTTTTTCTTTTATATCAAAGTTTGTGTCTGCCATCAACCAAAGAAAAGGTGATGAATTAGCAGTTTTATATTTTCTTTTTGGCCTGGTGAATTGGCTTGCAAATTGGATTATAAATTGGTTGTATGGATCTATGTGCTGGTTGTGATCAGTTTGGATGATGTTTCCATATTTGATGAGGAATTTGTTATGTTTTCTGCAATTTGGAGATTACTTCTGAAGTGTTGAAGTGCTTGGATGGTGATGTTATATGGTCTATCTATTGTCAAGTTGTGAAGAGTTAATGCATAGTAGAGATGAGCTGAAATATTATTGAGTTTGCTGGTTATATACGAGTGATATGAAGATGAAAATCAAGGCAGCATTCTATATGTTTGTACAAGATGCTTTACATGCTTGCAGCAGTGTGCAAGGGAATTTCTAATACTTGGTGACAGTCATCTGCAGAATTTAAGTCTTTTACAATTCAATTTTTCAGTCAAATTTGAAGAAAATTTCAGTCATATATCAGTTGCTACAATGCTGCTAGATGAGTTTCATGTTACTGCATGACTGTCTTCCATGTGAAGTATGAATTTTCCAGCAGCTCTCTCTTCTCCTACATCAGCTGAATGTCATGATGGATGTTGACTTTTGATAT
>TE_00002262_INT#LTR/Copia
TTTATGTGAGTTTGTTGAGCATGTGGGATGTTGAAGGCAGCAAGGTCACTGCCAGGAAATCAGAAGTTGTGCAGTACAGCCGGGAAAAGGTCAAAACAGGGGATACTTCCATCCATGCTGTGATAACAAGG
>TE_00002265_INT#LTR/Gypsy
TAGCAGGCGAGTCAGACTAACAACTCCTTCACTGGGGGGCATACTAAAGTTTTGATGTCCTTTATTCGACGAACAGACATCAAAACTGGGTCCA
>TE_00002272_INT#LTR/Copia
AAAATATTCTATTCTTCTTTCTGCCATTTCTTTTGATTTTTTTTTAAAGAAATATCCTAAAACTGAACTTTTTTTTTATGAACACACAAAAAAC
>TE_00002274_INT#LTR/Gypsy
ATTGGCGCTAGAAGGAGGGTTTAGGGTTTTAGAGGATCGACAAACCTCAGATTTGGGAAGCGTCCCATTTCACCCTCGATCGAGTGGGCACGAGCGCTTGGCTGTTTGCAACCAGCTTCATTGCTACTACGCGGGTCCACTGTTTCATGGTATGAATTGGTGACGTTCTTTGTCTTTGGATTTATCGAGGGTGAATGAGGCGGTTCATATATCTGTGACGTTGGTAGGAAGCTTAAAGTAAGAGTTTTGTTGTCGGGCTGACTAGGGTTAAAGGGTGGCAAGGGGAACCGCGTTATCCGCGTGGTGGGCCGCTATGGGGCGAATAGGTGGCGTTGTGTGGAAATGAAGTGTAGCATGTTTACATAGCAAAGCACTTCATGGCATTTAGAATGAGCCGCTAATGGGCGAAGTGTACATTGTTGGTGCCACTACTGAGCTAAAATACAATGCAATTAACTGGGATAGAGATGGAGGTGGCGAGCGTTCCAGGGGCGGGGCAGCACGCGACCATCACAATCTCAGAGATAGAATGTGGCGGGTCCCGGAGCGTCAACTATCTCGAGTGGGCCTTCCTATTTTGCCTTGAGACCAGTAGGGTGGGGAATGACCTCTTTCATGACCCAGTCGCCTATTTTCAGGGGGCGAGATACGACTTTTTTGTTGTAGTATCGGGCTATTTTCTGTTTGTTGTTGATGACTCTGAGGTATGCCTTGTCTCGACGTTACCTGTGGCCCTCGCGAGAGGCTCGCCAGCAGTACCTCAACTTCGACCCCCAATCACCCTACCATCTCCAAACAATACATGGGAGCAACAACCCGATGTCTCGATCATATATAGCGATACACGGCATACCCCACTCGGAGGGAGCTGGTCCATCCCCTCCCTTGCATGGGAACTTAGGGGACTGGGGACTGGATATGTCGCCACTAGTAAGAGACTCGTACTCCCGATATTGTATCAGATAAAGTCTCCACCCAAGAGAGTCTCTTGACCGCGGACTTGGGGACT
>TE_00002283_LTR#LTR/unknown
TGTTAGGATCTCCAGGATCAAATCCCAGAGATGCCATGGCAAAAGAGAGAAAATAGAGAAACACTAAAGAAAATAAACTAAAATAAAACTTCAATATTCTTTGATAATTCAAAAGACCCAAAGCATGTACATATAAGGACCCTTGGCTGATCACGTGCCCTGCACATGACCAAAAGACTCTAGAATCATAACA
>TE_00002287_LTR#LTR/Gypsy
TGTTTCTGCATAATCTCGGACACTATGTAGAAACACAGTAGAACAGAATAAGTGATCATGGGCAAGAGGCAAAAGACATATAGTGGTTTACTATGCAATCGGAGGGCATGGTTACGTCCACTTAAGGTTCCACTATCATGGCTAATAGACCTTTGGAGTTACAAGAGTTCTCCGGGTTATCATTCCCCTGGGAGAGTTAGAGAGAGCTTTCTACATATGGGAAGCCTTCCTTTTATAGCTAAGGAATGTTCCATCTTTTTATATGTTTCCGATGTGGGACTAACTATACATTTATATTCTCATGGTGCATTCTTGTAGAGCTTGGAGGAGTACCTTCCCGATGCAGTACTGATGATCTTTCACCATGACGAGACAACCTGAATGTCGGTCTACATGAG
>TE_00002295_INT#LTR/Gypsy
AATCCGCGGTCAAGAGACTCTCTTGGGTGGGAACTTTATCTGATAGAGTATCGGGAGTACGAGCCTTACTAGTGGCGACATAACCAGTCCCCAGTCCCTCAAGTCCCCATGCAAGGGAGGGGATGGACCGGCTCCCTCTAAGTGGGGTGTCGTGTGCTGCTATAGCTCTGTCACGTTATGAGAGATCGTGATGTCATGATATCTTGCCCGGAGATAGACACATGAATGTGAGACACCGAGACCGTTGCTCCCATGTAGTGTCTGGAGATTAATGCAGGGCGATCGGGGGTCCCGCTCAGCGCCAAGTGTGGGAACTCTGGTGAGCATCTCGCGTGGGTAGCGGGTACCGGCATGTTTGTATGCCTTAGGCGTTTAGTAGCCTTTGATTTGTATTAGCTATATGCTCTAGCTAACTGAGCTATTCCAGCATGTATGTGTTCCAAGGGGAGATTGTGGTAACATATTCGCCATTAAGGCAAATGTGCCATCAAGGTGTGGCGAGGAGTGCCGCTGGGGCATGGCAATGGTGCCGCTGGGCATAGCTAGGGTGTCGTTAAGGCAAGGAGGAAGTGCCGCTAAGGCATGGCGAGAAGTGCCGCTAGGGCATAGTGATGGTGCCGATAGGGCATGTAAAGAATTGTTTCGGTGTGACTATCGCTATGGCATAGCAAGAGCACGCTAGGAAGCTTGGCAAAGATGCCGAGAGCACGCTAGGGAGAGTAGCCAAGATATCGATGGGGCAAGGCGGGTGTTTCCAAAGTATACCGAGATCATGCCATGAGACGTGGTAAGGGTGCCTGATGAGGCAGGGAGAGTTTCGTTGTGTCGTGAGTCGTTATGATGAGGGTACCGAATAGCCATGTCGAGTACCACGAAGGCGTGGTAAATGTCGGCATATAAAGTTGTTGCCCAAGTCGTCCAGTGCCGGGAGAGATTATGGTGGCTGGGCACCGAAACGAGGATTGATTTGGCATGGGGGATTTGTTGTGGTGTGCTCGAGAGGTGAGGAATGTCATGTGTCGAGAAGTGCCTTAAGCACTTTGGTGGCTTGGTGGTGTCACGCGTCGGGGAGTGTTTATAGACTTGTCCCGGGTGGCTGATAAATGATAGATGTCGTGTGCCCGGGGAGTGTGTTGGCACGGTTGGCTAAGTGATGCCATGTGTCGGGGAGCGTATTCGTCACAGTTGGCTTATCTATGGTGATATTATGCTGATAGGCTTTTGTATTTGGAGTAACGATGTGTCAGAACCTCACACTTGGAGAAACGATTTGCATTTTTATTTTTATTATTATTGTTTATTTTTTATTTATTTACGTATTATTATTTTGGTGTGGGAACTCGTAGTTAGATACTCTAGAGTGCAATCATAAAGGGGTTGGGCATAAATGGTGTCACGAGAGGTGTGGCTATACAGTTTAGCCATTAGGTATAGCCATTAGATGTAGCTATGAGGCGTGACCGTGTGGCGTAACCATAAACTGTCACCATAGAGAATGATGGTGGAGTAACGAAAGACCTTAGAGTAACCATGAGAGCACATAATGTCATGAAGATAGGAAAGCCATAAGAAGCGGCCATGGAGACTATCTATATGTGAGCAACCGACAAGTGACCATAGGGAGTAGCGGTGGAGAGATCATAGAGATCATGCTATGTATAGAGAAAAAAGAAAAGAAATTAAAACAAAAAAGAACTAAAGAGAAACCATGAGGAGACCATGGAGAGTAAAGTCGTCTATCATGGAGGGCGATCTCAAAGAGTGGCTACATGGAGTAGCTGACAAGTGTAACTTTGAGAACATGTCGTGACTGTACTAGAGGATGTTGAAATATCATGGTGGTACTATATAGATCTGATGGTGTGGTGCCATGAGAAATTTTCATGGCAGGGGTGGTGCCATGAAAGATCATGATGAGGTACCTTTCCTCGAGGTGAGGTTGTTGGACGCGCTCGTGGAGTGTGTAGCTTGATTGAGACTGCATGTTTGTATGCTGGCTGTGTACACTCGTGGTGTGTGTAGCCGTCTATGGCGTAGTCGAGAGGCGTGGCTGTGTGATGTATAATGAAGCGTGCATGAATCTTCACCATGTATAGTCTGTAGACGTCATAATGAAAAGTTTTCACGACCAAACGTTGTAACCATGGGGGGGGGGGGTGTTGCAAGTGAAGTGTCGCTACCAAGAATTTGTGGTGAGAAGTATAGTTATGAGCTATAGTTATCGAGAATAGTCCCATATATAGGGCGTTACCGCGTGGCGATACCATGAGGCGTTACAGTGAAGAGAATCTTTTGAGGCCTTTGGTCGCTATCGATACCAATATCCGGTGTGGGTGTTCGATATCGCCGTCCTAGTAAATAAGTGTGGCGATGGATGTCGGGGAGAAGATAATTTTGAGCCCGAGGTAGCTGGGACTCGTAATCCTCTATAGGTAAATATAAATGGTACCCTGAGTGGGTCCAAGATGTTTTGTTGGCGTAAGTTGCATGGCTCCCGGTTGGTGGGGTGTCATGCCATGATCAAGGCTCTTGTGCGAGAGAATAAAACCATCGAATATAACAGGTATAATGGCTTGCAATTATTTGTAGCGTCATATGGGTTGCAAGTATATGTGTTTTGCATGTTCATGAAGATATATTTAACATGTGTATGTGATAAAGAGTGTTTGCTAACTCTATGACATGTAATAAGCATGCTCAAGAATATTATGATGCATGAGGCATGTTATTTGTATAATAACAACTTAATTAAATAATGTAAAGTAAGACTTATCTGGAGCCGTGTAGTGCCGTTATAAGCGTGGTAGAAAATTTGGAGTTGTCGATATAAGACTCCATGTTAGCAAAAGGGCCTTCAAAGTTCATGTAAGAATCTTGTTGGGGTAGCGAGACGGTGATATGACTTAATCATTAAGCTCCCCGCATAAGAATCCCGATAGAGTTGTCGAATCGATGATAAGATTCAATAATTGAGTTCATCGATGAAGATACTATTAGTGTCTTACCAAAGGATAATATGTATGTACCAACATAAGGAAGAGAAGTCGATGATGGCACAAGAAGGAACTTCTGTAACATGTGTTGGATGATATTTGAGGCAAGTAGAGGAGCATACAAAGCGTACCAGTTGATAATGGTGGGAGAGCAATTAGAGCATGGTGTTTATCATAAACCCCATTATTTGAAAGGAGGTTGAGTAAGGGGCAATTGTACATTTACAGCCCCATAGTATGTCTAGAGTATTAGAAAACTGTGATTAGTTTCATGTATAATTCCATATAAATGTCTGCTATAGTGTAGTGGCTGGGGCTTTAAAAATGCACATCATAGTCAAGTTGGAGGGTCTTGTGACTTAGGTCATGAGTGAGGCCAAGAGTAGATATTAGATATATAATTGCATGAAATTGCATGAAGCACGCACATGGGACATTAGCACATTAGTGAATCACGTGAATGCCTAATGTCATAGGCATTGAGTTATTATTTTTTTTTTCCCAAGGTATCCCCAGGCTTTGCCCAGGACTAATCCTCCGAAGTACTATTGGGCGCATATGCAGGGACCTCTCCCAAGAAAGTTTGCTGCATCCATAAGGGCTCGAACCCGAGAAGGAGGGTGCGGGGTTTAGGTTTGGCCTCGGGAGAGAGGCACCGAGACCCGGAAGGGTGTCCCCGGGAGAGGGGTGCCGGGCGGTTGTTGACTGCGAAGGTAAGTCCTGAGAGGGAGGTGTCGGGTACTGGTGGCGGGGACCTGAGAAGGAGGGTGCGGGGTTTAGGTTCCGAGATCCCGGGAGAAAGGTGCCGGGAGCTGGACGGATGGGTGCCAAGTTCGAGTCTCGGTATAGAATGGTGGTGCCGAGATTGGGGTCGCGAGACCGAGAGCATATCACTGCCGGGACCTTGCGTCGTGGCCGTGATTGACTTGTGGCGTGGCTGGTGTCGCTACCGGAATGGGTGCCCAGATAAAATTTGTAACCATTTCTGGTGCACTGTGGGCGGCGTTGTTGTCGGGATGCTGGGACGATTATAGCCATGGTAGTGAAGCATGAAGGCTTTCAGAATTTGTCAACCATATAGGGAAAGTGAAATGTGGTTTCTTTCTCTGTATTCTCTAGCTAATGAATCCAGAGCCTCACAACCGACTCAGAGTTAAGAATGAAGACCATGGGTGCCCAGAGTAAATCTGGGTACGCATTGCGACGGCGCGTGAACTCCTCTCTAGTGTCGTCGGCGAACACGAAGTCTAGAGGAGACTTGTCTAAGGTCGGTGACTCCTATGATGGCGGAGGTGAGGGGCGGTGGCGCCTGTAAACATTAGTGGAGGAGGGGAGAGAAAATCTAGATCTACTTTCTCTCTCCTCCTGTTTCACTGTAAATTGAAGCCAGAAGCTCAGAGGGTTCGAATCTTACGCTGGCCACCTGGAACCAAGATGGATAAGTAAACGGTGAGCTCTTGGAGTGCTTAAGTGTGAGCAAAGAGAGCTGCGTAAGCAGAGAGAAAAGTGTCAGCCGGAGAAAATGAAAAATTCCAGAAAAAGGAATTCTAGGAAGATTGTGGATATGCTCATGGTGAGCTATGTGAGGGTTGCCACTTGAGGGCCCCTCCTTCTAGCGCCAAT
>TE_00002300_INT#LTR/Gypsy
ATGGTGCTAGAAGGAGAGCCCTCAAGTGGAAACCCTCACATAGATCACCATGAGCATATCCATAATCTGCCCAAATTTTCCTCTGGAAATTTTCTTTTTTCGGTCGCCAACCTCCTCATTTTCTCGAGCTTCTCCTCGTTCGCGTACAAGGAGCTCGCCTTCTTTACATCTTAATTTTTACTACTCACAGATGATTATCAAAACAAGTCCTTCTGGCTTGGTTTTAGAGAAATCCCAAGGAGAGAGAAAGTAGATCTGACTTTTTCTCTCTCCTTCGCTTGTGCGTGCCACCGCAAGGTAGCTCACATTCCCAGCCATCATACTCGCTGTCTTTCAATGAATCCAGCGTGGCCTCCCCGACCTCTAGCCAAGGCCCACGCGCCGGTGAGAAGCGCCCAAAAAACTGATCTGGACACCCAGCTTCCCTCAACCGAGGCAGGGATATGCTCTCGGTCTCGTGACCCCAATCCCCCTAGGAACCAACCTCCCGGGACATGCCATCTCCTTTGGCACCCGCTTGATACTCCTCTCCTGGGGACACCCACCCATGTCTCAATGCCTCTCTCCCTCCCCCCCCCCCCTCGGACTCCGCTGGTCTCGCCAGCCACTCGCGGACTCCTCTTGTCTCGCCAGTCCCAACGAACTCCCCTGGTCACGCCAGTCCTCGCGGACTCTGTTGTTCTCGCCAGTCTCCGCGTACTCCACTTGTCTCGCCAACCACTCGCGGACTCCTCTGGTTACGCCAGTCCTCGCGGACTCCGCTTGTCTCGCCGACCCCTCGCGGACTCCTCTTGTCTCGCCGACCCCTTGCGGACTCCTCTTGTCTCGCCAGAGTCCTCGCGGACTCCATTGGTCACGGACTCCGCTGGTCTCGCCAGCCCCCTCGCGGACTCCGCTCAACTCGCCAGTCTCCGCGGACTTAGCTTGTCTTGCCAGCCCCTCACGGACTCCCCTGGTCTCGACCCATGCTTGGGGACTTCCCTGGTAGTTCCCCTGGCGAACTCCCACGCACAGCTCTCCATCCCGACCTCCCGGGACTCTTCTCTCCCGGCAGAAGGATACAAAAAAAAACACATCTCTCCCGGCACATACGGTCTCAGCAACCCAGCAGCCTGCTCCCGGCACCTCCCCTTCCTAAACTGAGTTACACGTCCTCCACAATCAACCAAGAGTTGAATGCAGAGCTCACAAGCAGCCACATATATTATGTGCTACATGCATTGACACATCTATGCCTCTAGGCTTTGCCTGAATACTTCTCTCCGAGACCACGTGACTATAGGCGCTATCCAATATTTGGTTTGTATGTCAACCAAGTTCATATCCAATCCAGTTCCGTGAGCAGCCCCCCTCCACCCAGAACCTCCACGGCCTCCCGGGACTCCTCTCTCCTAGTAGTAGGATACAAATTCTGGACGCTCATCCCAGTAACGAGACCAGCCGCGACAGTCGTGGCGGCGACACGGTCCAGAAAAGGATATGCTCTTGGTCTCGCGACCCCAATTTCGGAACCCTCCCCCCGAGTCCTTGCCACGGGGACATGAATTCACCTTCGGGACTTGCTTGGCACCCCTTTCCCGGGGACACCCTCCCATGTTAGCGACAGTCCCCGTAGACTCTCCTGGTCCCGCTAGTTCCCCCGCGGACTCACCTTCCCTCGCCAGTCCCCGTAGACTCCCCTGGCCTCGCTAGTTCCCCCGCGGACTCCCCTTACCTCAATGGCGAATATGTCACCACAATCTCCCCCTCGAACGTATGCTGGAATAACTCAGCTAGCTCAAGCATATAGCTGGTACATATCAAAGGCTACTAAAACGCCAAGACATACAAACATGCTGATACCCGTGGCCCTCGCGAGACGCTCGCCAGCGGTACCTCAACTTCGACCCCCGATCGCCCTGCAATCTCTAAACACTACATGGGAGCAACGACCCAGGGTCTCAATCATATATAGCGACACACGGCATACCCCACTAGGAGGGAGCCGGTACATTCCCTCCCTTGCGTGGGGACTTGGGGGACTGGGGACTGGTTATATCGCCACTAGTAAGACTCGTACTCTCGATATTATATCAGATAAAGTCCCCATCCTAGAGAGTCTTTTGACCGCGGACTTGAGGACT
>TE_00002306_INT#LTR/Gypsy
TCACATCGGGATATCTAGCTAAGTGAAGGACTCCATATGAGAGAAGGACCTTGTGAAGCTTTGCAATATTTGCAAGTCCCTTTTAGCGAGAGCAGAAAAGAAATCTCCAAGAGCAAGTTAGGGCTCCACCACTTTCATATCTGGAAACCGAAAGGGGAAGGATAGATGCCTCACGGACTAATCCACAAGCAGCAGGGTGAAAAATGGGTAATTATTCATCGGGTCTCGAGGGTTTAGGGTAAAAAAAAATGACCAAGAAGGTCTCATCCTCCGGGAGTGCTAATTAAGATGAAAATGCTCATGGTACTATACATCCTATACGAGATAGGCATTCCAACGAGAGATTAACATTCCACCAAGATTGGCATTTGACTGAGATATGCATTCCACCAAGATTAGCATTTGACGAGATATGCATTCAACCGAGAGATTGGCATTTCTCCCCGAGACCCATCTCGCATGGAACAATATCCATCTTGCGTGTCTCCCCGAGACCCATCTTGCGTGGAACAAGATCCATCTCGGGTGAGTCGGCGAGATCTTCATTGCGTGCAGAGCGAACTCCTCAGCTCGCGTGTAGTCATTATGCGTGGAGCGAACTTCTCAACTCGTGTGACAATTTCAGTCCTTGCGCAGAGCCAACTCATCAGCTCGCTTGTAGTCATTGTGCGTAGAGTGAACTCCT
>TE_00002312_INT#LTR/Copia
AAGTTTAGACTCACCTTATGGCGCAAAATCTCTCACTCTGAGAATCTGATTTTGGCAAAACAGTCGATTTTGGCAAAATTCACAAGCAGCCTTCTCCTCAAGATCTAAGTGTAAAAGATCATTTGAGGACAATACGGTATGATTTAGTTAATAGAG
>TE_00002313_INT#LTR/Gypsy
AATTGAAGCTTTTGTAGTGCCGATCTGCTTTTAGCATTGAATAGCTGAAAAATCGAAACCAACACAAAATTCCACTAAAGATATGGGTTAGAGAAATTGGAAGATTAGAAGACAGATGAGACTCATTCGCTGTTGCCTCCATTGATCATAAACCATTCAAATATTCAATCAATTGTCACACAAAGCTGTACATAGAAAACACCACCCCAGTCTGTAGCATACCAACATACATATGTAACAGAACAAGTACTCATTTACTAATACTACTTTATCATTGAAAGTACTTTATACATTGAGTTTACAGGATCGGTACCTATATGCTTTGCAAAAATTGCAGGTATTTGAGCAATCGTAATGAAATCAAATACATACACAGATTGTTCTAAACACATAGAATCATTTATAAACATCGATCATAACCATAATCATGGATAACAATATGCACTTAGTTTTTAAGACCTGGATCTACATGCATATATCATGCTAATGTTAAAGTGTGTATGAAACTCACTCAAGTAGCAATAATTACTCTCATCTATGATATCAAATTATCAATGGCAGTGCATATACATGTTAACATACGTTTATGATGCAGAAGATAAGAAAAAGAACAGATGCTTTGATCAAGTAAAAGACAAGTCTCGTTATTTGACTACATATTCAAATTAATCAATAGACATCTGTAGATTGATCAAAGATCATGCATATATATAGCTAGGAAGCCACAGAACTTACCATAAATATTTCAATCTAAAAGAAAATACATGAAAGATCATACAAGACACAATGCACTGCATGTATAAGAGTACCAATTTTGTTTTCATACAAAACAAACAAATCGATTCATGCCATGATTAATAAGGTCCAACTTGTCTAAAGGGAGTTGAGATGCTACATGAATTCATATATACCTTCAAGGACTTAAACACCAACCATTTGAATTATTGAATATGGTTCAGAACTTGCATATAGGAGACGCACTCAATTCATCATAACATATTAAAAATAGCATTCGACTCAACCTGCCAGACCTTCTTCTCCAATATAGAGCCGAATTCATTGATCATGTTCAATTTTATTTTAACGTCCGGAGACGAATCATTATCATTGAATGCCTCAAAGAAAGTCTTAAAATTGAAAATCATGTGATATGCGTATAAGCAAAATAATTATGAAGAATTTAATATAATGCGATAACTCTTATTCATAAATAAGAGTTCTTCATTCACCTCCCTTGTCAAGATACCGTTACGAGTTTAGCTACGACTCTGTCAAAACATGCTGCCCCAATCTTAAGCATTTGTAATGTCAACTTGTGTCCACCAGTGAATACCTGAATAATCGAAACCTTCCCATAGGCTAACACAAAATTCCACCAGAGCAGTTATATATAACTTGCAAGGTTTCATGCTATGCTCCCGAGAGATGTCTGTCGATCATTATCTGCTGATTATGAAGTCTTTGCTTGATCTGATGAGGGGAATGCCCCCAATCATGGTACATGCTCAGTTGCTCACTCGTTTGAGAAAATAAGTTACTGACCAGTAACCTACATGAGTTTCGTTTTACACCTGCCAAGATTCATGGTTAGGGCCCAGAAACATATTCTTGTAAACAAATTGAAACGAGTCATATATGCAATGCTAGATTGTAGGTAAGAAAGAGTTTAATCTCCCTTGGGGTTGTCTCAGGGTGAACAAGTTTTTGCAAGTGCATCGGAGCCTCGTAGGGCTCGTCTTTAGACATTTGTTGTTGTGTCATTGTCGTCCCTCTTGGTGCCGACCGCTGACGTAGAAGCCACGGTGATGGCGACGTTATCCCCGTTTGCGCTACAATTGATGTCCTCGCCCAGATGCTTCATTCATGTATAGCTTTCCTACACGTACATCTTTGAACCATATCTCCTGCGACTAAAACCCTAGAAATCAAATCTTTGAGCAATATATCTCCCGCAACTAAAACTTTTAAGCAAGTTTTCCAGAAGATGAATTAATTAAAAAAGAGACTGAGAATCTTTCTTATCTATGATGAACTTCTGCCTTCCCTAGCGTCAATGGTTGCGTCCATGACTTCTCTACTATAATCTCACGGCTTCTGTTTTTCGTTTCCCACAGACGGCGCCAAC
>TE_00002318_INT#LTR/Gypsy
GTGGTGATGTTTTGAAGTTGGCGAGAAGAAACATTTCCGGGAAACACAGTTCGCGGTTGATTGGCGGGACTCGTTATTGACGGCCGCAACGTGGTGAGTCAGTCCGCGCTTGGTTGGGGAGACTCGCGCGCGTTTTGTAGGACTTTGTTTTGAACAATGTAAGTGGCGTGGTTAGCCATTGTAATTAGTTTGAACCCTTCCTTCTAGCGCCAAT
>TE_00002319_INT#LTR/Copia
CGTTATCAGCACTTTACTTCCTCTTCAGAGTCAAATAAGCCGAGATAATCACCATCACCACTCCTCAGATCTGACCCGCTCCAAAATGCTTTAGGCACCCAAAATAATGATTTGGGCACCCATCATCACCTCCGGCGTTCTCTCACCAGAATTGGCCGGCAAATTTCCTAACCGGCTACCAAATCTCTCTCTCATTGCCCTAGCAGCACCTCTACACCCATTCTCCTTTTGATTTTCATGTTTCCTGTTTTTGTGCTTGCCTTTAATCTTTTTAGATTATATTGTAACAGCCAAGATCCGGTCAAACTTGCCACCCCAAACCCCAGCACACGCAAGTCATCCCGACGCGCCTCACCAGCAACCAAACAATACTGCTTACCTAGCGCCCCGCATAGGACCACCGATCCAGCTTCCCTGCTCCGATGTGCCCTTTAGCCTAGAATCGTGGCTGAATCTGTTATCAGAGCCCACATCTGGGCCTGATTCCGGCAGGATACGGCGGTGGAATTGCTGACAATTGCTACAATCACTCTCTCGTCGGAGCCTCGTATCATTCAATGACCAATTTCACACACCCGAACTCTTGCCCACCACCACACCATTTCACTCAACCAAACCCTTACCCACCACCGCAGCACAACTATTATGCACCACCACCGCACCATTTCACACAACCACACTTTTACCCACCACCGCAGCACAAACCTTGTGCAACCCTAATTAATGGGCACTTGCTCCCTTGTGCTTCTCAAACTCAGGCACAATACTACCCCTTCCCCTCACTTGCAACCCACTCATCCTATTGCTCCACAACCACTCACCACCACTCCTCAAATCTCATCAATCCCTTCTTACAGCACACCTCATCCTAACCCAAATCTCCGGATTCATCCTCCAACTTTCCCAAATAGTTCACATGAATCTTTAGTGGTTCACTCTCATCTGTGGAGGGCTCGTTGCAAGGAACAACCAGAGACTATGGTCAAGCTCAAGGGGAGTGGGACACTACTGTCACCGCCAAGCCAAGTTGATAATCTGTTGAAGTTCAGCTCTCTGCCGCCGATGACAACACCTGAGCTTGTTACAGCTACCATTGCAGTGCACACACCTATTGGTACAACATCACCCACTGTGGCATCTGTTAAGGGTAACGTTTTGAGAACCTCTCCTAGAACAAACTTAAATTTGAATCATACTGATGTGAATTTGGGTTTTGCTAGTGAGGTTGGTACTGAATCTAATGGTGTTACAACATCTGCTATCACTACTAGTGCTTTAGTATATAGTGGTATGAATAACACTTCGCTGAATAGTTTGGAAGGAGGTAGCAATTTTAATGGTGCAGGTACTTATTTACAACCAAAACAAGCACAGCCTCCAAATTCCTCACAAGATTGTGATGATAACAGGCATATTGGTTATGAGCCCTCCTTAGTTTCTCAAAATGATGGAACTAGAGTTGGCTGGCACCTTGCTCTGGACTTGGTGAATACCACTCTTGATTACAACCCTTATAAGAGCAGATGTTGTGTTGTGAATGTGGATGATATGTATGACATCCTTCATAGTATTGATACTGAGAATTCTTGCAAAAAAAGATTTTACCCTGATATCAGTATTTGGACTGCTGGGATGTGTCGATATTGCAAATTGGTTCATTTCGAGAAGGCAAAAAAGGTATTGAAAGATGTAATGAATCGTTGTTTTTGGTCTACAATGATTACTAACAACAGATTATTGAATGAAAAGTTTGGGGAAGAAATTGTTTGTGTGGATGATAGCTACGAGGAAACACAATTGGAGTCTAAAAGGCAGCTGGAGTTGATATTGGAGAAGTGTTTTGGGATATGCTATGTCTCCCTTGGATGCTCTTTACACAATGCAGAAGTTGGAGTTCAAAATGGATTACCAGAATTTTACCAGCTTTTGTCATCCTTGAGTAAATTAGGAGATTTGGAGGATAGGGTCACAAATACAAGCAGGGAAAGAATGACTGACTTCTCTAATATTTTGTAGCTTCATAGTTCTATTAAAGCTTATGAAATTGATTGTTCCATAGCTTTAAAGTTTTTGCTGCTACTGCCTTTCAAACCACTACAGTTGTGGTGCTTGGCTGCAGCACATGACTAGTTGAAGGGAGTAGGTGTCTCAGACATGATTGTCAACATGAGGAAGAAAACTATGTCATGCTCCATAACACTTGCTTCAAGCTTGTCAAATGATTTGTTGGCAAATGGTACTGTTGAAATTGTTCAGTGCTTTAGAAATAAAGTGAATGACAAGCTGTTTGGCTACTGGAGGTAATTAAGCTTTTCAAGGATTTTTTGAATGTGACATATGATTCTGACACTGAGCAACATGGTCTGATTCAAGATGATTTTTGCAAAGAAGAGTTGGTGAATCAGTTTTTCGAGTCAGACCATTTTGATAAGGCAAAAGAGGTACTATATGATATAATTAAGCACTCTTTGGACTCTATCATGATTAATGATAATGGCCTCTTGGATGGTAATATTGATGTAGAGAGTTTATTTGCTAGAGACAAATATGATGAAATGCAAAAGAATTCTGGAAAGATGTTGGTGGGAATGTTGGAGAAATGGAAACCAAAAGTTAAGGCTGGAATTGATAAGAGACTATATCGATATTCTTCTGAGGACATTATGCTCCATTGGCACCCATTCTCGATCACAGCTGTTGTTGTGGTTCATTCTTTTCTTTGAACTTGGTAATTGTGAGACAACAATCGAGCCGCCATCCTCTTGCAGACAAGTATTGGCAGATAGCTAAGTGATCCAAACCTCAGTCTCTCAGGTATTCACTACCATCATTTTCAGTCATCAATATTTTCCAGCAGCTCTTGATAAGGTATTATGTGATGTAGTCGAGCTCTATGTCATGATTTATTATACTTTGAATGTTAGGTATCTGCTTCATGATGATATATCCGGGTTAATGGGATCTGTTATGAGTTCTCTTGTTGATATTTATTCTCACTCTGGAACTTGGAAGCATGCATACAAGATGTATAATTTTGTTTGGAACTTAGGTCTAATTTTTGGGCCACGTGGTCATTGCAAGGAAGCTATTGACTCATTTAAGAGGTTGCTTGAAAGAGTGTTCCTGATTTCATTATGTTTTTTGCTCAAAGTTTTTGACATGAAGGGACAAATGAAACCTGATGATGAGCTTGGAAATATGTGGGAGAATATATGTTTATCTACTGGAAGTGCAATCATTCATGAATTGCATGCAAACTTTCTATCCACTGAGCTAGTCCAGCTTGAGCATGAACACCAAAAATGTTCTGCTGCAATTGTTTTTGTGTTGATCTCAGTTTGTCAGCACTTTACTGATCATAAGCAAGAGTTTGAGAAAATGGTAAGACTTGTTAACATAAAGTGTAGTAACAACAGCTACCTTATAGAGACCAATGAAATATGGGCTGCATTTGCAAACATTTCTTGGGAAGAGGCAGATTTGGCATCAGGTAACAATAGCAACCCTATAGAGACCAATAAAATATGGGCTGCATTTGCAAACATTTCTTGGGAAGAGGCAGATTTGGCATCAGAAGAAAATGAACCGTCTTTGTTTATAAATGTCATTTTCCAGGACCTTGATTTCTCCACTTATACAGATGATAATCTTGACATCTTATTCCAGGGTCTTGGTGACAATAGCCTTGCTGCTCTTTATTGTTTTTATGCCCCTATCTTGGGAATGTTGAACACAAATGTTGCTGCGTTTGACAATACAATGGCCTCCCTGCTGATCAGTGTGGTTGATTATGCTCTTGTTACTTCACTTAATACCTTTATGATTATCGGTGCACTGTTGATGTCACTCACACATGTGATAGATACCCTTGCTGCATGGTTTGCTCTGTTTGATATTGAGATTTACAGATATATCAATGAACAACCTTCAAGATGTATTGCTAAGAATACTGGTATGAAGCATCTAATTTCTCATTATAATGTCAACTGTTGGACTACTGGACAAATTCTGAAAGAAGTTTCCAGGCTTGAGGTCAAGCCTATTCTTTGAGCGGGTGGAAACTAAACCACCACAACATCGGCCGACAACCCAGCCTCGAGAACTACCACCGCACATCAACCTAGTGTTAGAGTAACCGTTCCTTGTGCGCCGCCTGATCTGTCCCAGCGCACGATCGGCGCTACCTAGCCCCACCGCCCTAGCGCCCTCCTATCCACGGATACACCCAGACTCAGTGTACTCCTCACATAGATAAGCCGAGAGATCGACCTGGATCTTTAGATCCGACTCGTGATCATTACGTAATTCGTTCTTGAAATCTAATTCATATTTTTTTATGTTATTTTACATGTCTTTATGACTATGTAATTTATACATTCACTATTGGCAATGAACCGCCATGTAAGAGGTGTAGAGACTCTAAAGAGAAAGAGGCTCATTATAAGGAACGAGAAGGTCATGACCAAGATGTCAAACTCACAATTGCAATTTTTTTTTTTGATTAAACGAACTTTCATTCAATAAATTGTAATTATAAATCAATTACTGCACCCAACAAGGGATTACAACTAAGAGTAAATAACTCTAACCTCAATCTACTTGTCCTCACTCCAAAGAGGAGAGACTGACATGTCAATGGATCTGATAAAAACCGAATTGGACAGTCGCCCGAGTTAACTTGACCAACATAGGTAGCAATTACTGGGACATGATCTGACCACAACAGAAAACCATTAGGTGGATCATCCCAGGATCTCCCAGTAGGTTTAACATAGGCTGATAATATGCGCGGCCAAAGACCGGCTGAAGTCTGGGTTCTTGTAACAACGAACCAGCTGCCCGAATTCAAATACCTATCAGAAACCATGACATCTATCCAACAAACTCGATAGAGTAAGGACTTATTTGAGATTTGAAAATCAGACCCAAAATCTAACTTAAATAAAACTGTATCAATAGAAACATAAAATAAAATAAGACCAGCCCAGGTTAAAATGAAAGATATGTTTTTTTCGCCTTAGCTATGAGATTAGTTCTCACAATTGCAAACTTAAAATAGCAAAAGGGACCTTGCTCAATCAATATACATTCAGAATTCGACTGATCTGCTTTATTTTATTTATCCGTACAAGATTGTTTGTGAAGGCCTAAACACCTCATATTTTAACTAGACTATTAATTAGTCTTAAAGCTTATTGGAATAATCGTTTGATGAATTAGAATTTTTGAACGAGATTTTTATTTGATTATTGTTGGCTTATTAATAAATTCAAATTTTATCCTAAAGCACTGAATTTATTCAATCCATATGTAAATAATTACATGGTTCAAAATAGCACTATAAAGATGCAAAACAATGCATTCAACAAATAAAAAGGAAAATTACCATAATGATAAGCATATCATCCTACTTTAATTGAAATACTCAAATGAATATGAGGTACATTTTTCGAATAATATACACTCCCATACACTTTTAAGAAATGTATCAAGGAGAAATCGAGTGCTTAGCTTATAGTGAGAGTACTACTCACAAATTAAAGTCGCAAAAGCTCGGTATGCACTACGAGCTAATCGAACCTTGTTAAAGTTTCACAGATATTCGTGCCAATGATTATCATATGAAAACCCACTATACAACTTGATTATTGTGGACTTATCACTCTAGAAATACGTACCATTAAAGTACTTTATGGTTCTGGAGAACGTTTCGACACATTGGTCACATGTCGAACAATTGTCTACAAGATATGCTGCACCTCCAAAACTCTTAGCACATACCATACGGGCTCACCACCCTAATCATAAAGTCTACAGATGTTGACAGCTAGGAGTTAACATCAAAAGAACTTGATGATTATTGCATGTCTACCAGGATCAATGTAGAGCATCTTGTACCCCATATACATACATAAAATGATCTCGCAAGAAGACACCATTTATAGGTATTGGTTATGTGCACCAACCTACCTATATTTGATTGGGGTTATGTAATATTGCATGCAGCCTTACTTACTCGTTTTTAGATCCACTGCTAGTTAACCATTCCTATGTATCAGTTGGTAACTAAACATGAGCTTGAGATTTACACATACTTGGTTGCGCAACATATGTGTCTATTGCGCCCCTGGGAACGACAAAGGATTTTCTATAGGAGATAAGAAAAAGGATTTTCTATA
>TE_00002321_INT#LTR/Copia
CCCCCCCCCCCCCCGCACTCCAGCGTACCCTCTACAGCACCCCAGCGTGCCCTCTAATGTGTCAGCCAAATGGGCTATGTATAACAACCATTCGAGTTGTTGAATCTAATCATGTCATGAGAAATGACTTATGGGATTCAACAACTCGAATGGTTGTTATACATAGCCCATTTGGCTGACACATTAGTTTCTCTAATATTCGG
>TE_00002323_INT#LTR/Copia
TACTACATTGGGATTCTTATACCACGCTATTTTGTCGACATCGAGTATTGTGATTGCTCTCTAGAATCGCTTCTCCAAGTATGAGGTTCGTTATGCCTA
>TE_00002324_LTR#LTR/Gypsy
TGTAAGGGATCTGGAAACCCTAACTACCAAAACTAAGAGAAACTAAGAAAACGAAAGCAAGTTGGACTAAAACGATAAAACGACGTAGTTACATATTTTGGGACTAACATAGGCTTAAATAAGTAAAAACAACTACTATGGGCCTGGACCACAATTGGGCTCGGTTGGTAACCATATTGGAGTACATCAAAACGTTGCGTTTCAACTGAAAAAAATGACTCATTACA
>TE_00002341_INT#LTR/unknown
GTATCAGAACAAAGATCCGAAAGGACTTTGTCTCTCTGTTTTCCGCTGCAATCTCGTTGACGTTTTTCCAACGATTTTTATTCTGTTCACCGTTCGACGTTCTTCCGACGAGTGTTACATCTCGGGTTGAGTTTTTTCCTCGAGTTATTATTGTTCTGGGGTTTGTTGAATACTGTTATTGTTCAAGCTACTGTTCACCAGTTTCTGCCGACCAAGATTCTGCCGACCAAGCCTTGAGCCACTGCCGTCCGTCGTCTGCCCTAGGACTGCCGTCGTCTTCCCTAGACCAGGACCGTCGTCGTCTGCCCTAAGACTACCGCCGACCCCAAGCAGCCATCGCCGTGCCTTGGCTGTCGTCTGCCCTAACTACCGCCGACATCCGTCCGGTCTGATCCGCTCCAGTCCGACGTCTGTCTTGTCCAGTCACATCTCCGTCGTTGTCTCCGCCCGGAAGTGACGACGCAGGCGGCACGGCTTCGACCCGCCCAGTTCTGTTTCTTGCTCAATCCAACTCTGTGATCCGACTCGGTTCTTTTGAAGACCCGACCCGGTTTCAGTTTAAATAAAAAAAAAACTGAAACCGTGAGTGCAGGTGTACTGACAGTGCAAGTGCACCCGAGGCAGGTTGTTTTTATTCGTTCCTTATTACTTTGCTGCATAACTACTGATTTGGTATTTGTGCTGCAATGGGTTCTGGAGAAGAAAGTTCTCAGGTCAATGATGTTCAGAAATTTGAAGTATCAGTCAAAAATTCTGAAAATGGTTCCTTTGGGGGGTCCAAACTCAATGGAACCAATTTTCAAAAATGGAAGAAAATCATAACGGCTCATCTTCAAGGAATGCACAAGATGGGACATGTAACTGGAGTGCTAGGTATGGCCTTAAATATTTCTAACTTTGTTGGTGGTGATACATGGATTATTGATTCAGGTGCTTCCGATCATATGACTTATGACAAATCTTATTTTACTGACTT
>TE_00002342_INT#LTR/Gypsy
CTTGGCGCCGTCTGTGGGAAATGTTACAAAAAGTCTTGTTGCTCTACCACCCAAGAGGCATTTCACCCAAGAGGCATTTCACCCGAGAGGCAGTTCACTTAATTCCATGAGCAACAGGTCCATCGAGATGCCCAAGCCCAGCAAGAGGCTAGCCAGCCAGCGGGCCAGTAAGTGCCCGGTCGGGTCCAAAACAGCCGTCTGGCCCAAATAGGTCAACAATTCCAATTCAGAAACATTTAAACGATCGGGAGTTTTTAGCATTGTAGATGGTTCTTCTCTCGGCGCCTCCGGCCGTCGCTCGGAGATGATCCCGCCCGGGCTCACGACCGACACCTCTAGCCATTGCTCGGTCGAGCTGTCGAGACCCGCGACGCCATCTGGCATCATTTGAAGGTACCACCAGTATACTCCTCCCGGGATGCAGGGGTTGGAGGTGCCCGGCCGGGTATGATGGCTCCTCTCCCGTAAAGCACTCCAGGAAGGTACTCGGTCCAGATGTCGCCTAAGCCGAGGTACCGGTGCATGAGGCCAGTGGTTCCTCTCCTGGTGACCGGTCTCTCGCCAACTGGCTCTGAGCGGCTCCTCTAGGCAGGGAGTGATCGGGTTCCCGATTGGAAGCGCCATGATCCATGTTCGGGCAGGAAAGTGTTCGGTTGGGTGCGCATTGAATTTGTTATGGACACCCATCCCGATTGGAAGCATCCGGGGCCTAGAATCCACCCTCATCCCGGCCCTTATTCCCTCAGTCCATGCTTATCCCGGCCCCTGTCAATCCAAAGGAAGGACTTTGGCTTCCCGATTGGAAGCGTCCGGGACCTAGAGTCCACCCTCATCTCGGTACCAGAAATTGATCTGGACACCCCTTCAGTGGCAGTCGGCAGTATCTCTCCCGGGATCTTCTCCACCACTCGGGACCGACCTCATGAGCTCTCCCTGGTCAAGTCCATCAATTTGGTACAAACAGATTCACAAGGGACCCGCTTTATCTCGGTCAAGTTAGGTGCCAGATCTGATGTCAAAATAAGCAACTGATAGTTTCTTTGCCTCCGGGATAGCAGAGTCCATGTTCGGGCAAAGCAAGCTTATGTACCCAGTTGGTCAACTTGGGTCACTCGATCTGTTGGCATTGTTCAACTGCATAAGAGATTGTGTTCGGTTGGGTGTCCATTGAAAAACTGCTATGGACACCCAACTCGGCAGCAGCTTCATCTCTCCGGGCTTTAATCAACTTACCCCAATGACCTCAGGTTTAGAGAGTTGGTCATCCGCGAGCAGAAAAGAAGTTGAAGAAGGTAAAGAATTGAACCCATGTGCAAGTCAGGGCCCCACCACCTTTATCTCCGGGTATCGAAAGGGGAAGGCTCAGTGCCAGTCTAATCTGCAAGCAACGGGTCACGGTGGTCAAAAAAAAAAACTTGTAGGTAGCCCGACCATATTGGCACCAAGGATTCATCATTCGGGAGTGGTACAGGCATGAATCAACACCTCCTATGTCCACCCATTCGGCATCAATTATCACAGATAAGTCCCGTCCATTGGTCTGTGAAAATTCATAAATATTCTACTTACAAGTCAACATGCATGTTATTGGCATTCCACCAAGAGAGAGGTATTCCACTGGGAGATAGGCAATCCACCGGGAAATTGGCATTCCACCAGGATTGAAAGATTGGCATTCCACCGAGAGAGTATTACACAACTGCATGAACCATTGTGCTTTTATTATAATTGTTATGCCATAACCATACTTGTCCAATGCTTGTCGATCATTTGTTCATTGTGAAGGTGCAACAATCCTTGCCCTGCCGATTAAGTTTTGCGACCGGGGGCCGGGAGGGGCATTTCTTATCTTCTAGGCGGACTCCTCAGCTCGCCCTTGAAGAAATCAAGAAGAGCAAGACCCGTTCAACACACGTCTTGAGTGCGGACTTGGGGGGACTGAGACTGGGTCCGTGTTGGGGGCATATGACTGGTCTATGGGCATTTTGTATATTAAGTCCACACTCAAGATGTGTCTTGAACGGGAACTTGGGGGGACT
>TE_00002343_INT#LTR/Copia
ATTTTCATTGTTGCGCTTTTATATCTTTTCCAGAAATATGCAATTAAGAATGTTTTGTTTAATTTCTAGATGCACTTTATTTTCTCTCTTAAGTAGGAAACAATATGTGTTAGATGTGAAAGAAGTTACGGCAATAAAATCAGTTTTACTATGCATCTACGATGAGCAGCTAGATTTTTAGTTTACTATTATTTCATGAACCTGGTCTCATTCATTATTATTTTTTTGGCTCTTCAGGATTACTCAAAGCATCTCAAGTATAGGAAGTAATTGCAATTAAGGCATATTTTGATGTAAGTATATACTTTTCAGAGTTCAGACATATGTTTATATCTTTATGATCTATAGCATGTTGATTTCTAATTCTTTGAATTACATAGCATTCATTAAATTGTATCTTGAATTTTGATTGATAGATCTTGTGCTTGCATTCTGTAATCCATCTGACTGACCAATGTGAGTGCTACTTGAGTTTTACCTGGGTGTTCAAACATTTCTCAAGTCTTCAGTCGCTGGATATATCTCTCACGACATGATGAACCTCCAGGTATATTAATAAAGCTTTAGTTATATCACTTATATGCATCTTTTCGAACAAGATTCATTTCATGGGGTATAGAACCTTACCCGGATTTTTGTACTAGCTCATATTGTTATATGAAATAGAACTAGCTCGAATAGTTATATGCAACAAGTTGATTAGAGTAGTACTTTTACAAGTTCTGGCAATAACAGTAAGAATGATTTCAACATCTTGTTATAATGTATTGGTTGATCATATATTTCCTTGAACATCAGGTGGTGGTTTGATATTCATTTTCTCCTAGCCTCCTCCCTCCTCCCTTCTAATTATCTCCGCCTCCTCCCTCCTCCCTCCCTCCCTGTCCCGGTCTCCACCTCCACCTCCTCCCTCGCTCTCCCGGTCTCCAAGGTTAGCGTTTTTCTTCTTTTTTACTTTTGATTTCGAATTTATTTTTAAGCTATGTTTTATGTTTTATGTACTGTCTAATTTGCCTAATTTATGTTTAGGAGATAAATTATCGTTATTTTTTAAACATATGCTTTGTTGATAATGAACTTGATGCTTGCATTCCATGATTAGGTACTGGTTTTATTGTGGGCTGGGTACGAATTTTTAAACATAAGATATTTTATTGAATTCATATTTTTGAATAAGTATAATTTTAAACATATATATATTTCACATTATATTAAGTGTTTAAATTTAAGCATGAACATAATGAAAAAAATATGGTTTCAAAAATATTTTTTATACAATAAAGACAAAATAATCTAAAGCCTTAGATTTGAGACGGATAAGCTTGAATTTTTACTTTTTCAATGTTGCCTCAGCCTTGATTCAAATTAATATTTTAAATAGGATGAGCGGCTATTTTAGATCGAAGAAGAGTTCGAAGGGCCAAAGGTCCGAATCGTCTGAGGGAACCTCTAGCAACCCCCAAATGACGTTTCAGGGCCAGATGACAGCCAGACGTGCGAGCCTTCTGGAGACGGAGGTGCCCCTTTCATCGAGGCAGCTGTGGCCTCAGACCTAGACGGAGGTGTCCGCACCCCGTATGCTTGAGATACACCGGGCGCCCACCTCGGGTCCTACTTCTTCAGATAGTGGGTCATCTGGGGTACAGATGCCGCCGCCTCATCTGTTCCTTCCGCGGATGATACCGACCTTACATGTAGTCGATGGTTCAGGAACGCCGATTTATCCACTGCCCCCGCCAGTGGCTCCATCAGCGGCGTACCGGTTCGTGCCTTTTGATACGCCTCTTATTTCTGCGAGGGTATCATCATCGGCGACAGAGACGGAATCCGTTGCGTCCGCCGCGAGCGCCTCAGGTAATCAGTGATGCATGATTATTTTTAAAGGGTCTCCGATTTTAATAATCAATTTGGTTTATCATGTGATAGACACCGTCGGAGCGAAGCCGACAAAGAAGAAGAGAGGCCCCGTCACAGGGAAGGCTCTCAAGAAGATCGTGGGTACCGTGGGGAGGATCGTCATCAATACTGACGGGGATGGCCACATAGTATCGGGCGGGAAGTCGAGAACGTACTCCGGCCGCGTGGGAGCGCTCATTATGGATAGAGTCTACAAGAACAACAAGCTGCTCAGACTGCCTATAATGCCTCACAGGCAGCCTGTAATGCCGCGCAGGCAGCCTATGTTGCCGAGATACATGCCATCCAGCAGGCCCAGCAGCAGCAGATGTTCCAGTACATGCAGAACTTTACAGCTGCCCAGCTTCAGGGACTTCCGCCTCCGCCCATGCCGCTACCCCAGCCGCCACAACCTCCGCAGCAGCCCCCAGAAGCGGATATTAATTTAGACAATTTAGATTTTCTGTAGTTGATGAATTATATACTTTTATGTGCTTGTTGTTGGTTATATGGAATTACTTTGATGTATTTTGCAGCTTGCTTGGAATGGTAATTCAGAAATTTCGGGAGTGTCCTGGTAGTGTGTGTTGATTTCAATTTTTCAACATCCAGAATAATGAGAATAGCCATATGCTTTTCTAAAGCAGTTAACACTGTCATTACCCCATTTGAAGCCAACAATTTAACTGTTCCAAATTGAATCCCTTAATTCAAACTTGTAACAGTTGCATACCTGAAAATCAGTTAATTAAGGTGTTGGATATTGATCTTTCAATTCTATTTGGTTTTGGTGTTCTTTAAGTAAAACTTGCTGAAGTTCTATATCTTCAATTTGGCAGGAGACGCTTGATTAAATAGTGGATACTGAAGGAGGAGGTATCAGAGTACATCACTACAGTTAGGAGGACTTTCTGCCCTCTAGAGTACACCAAAAATATTTGGTTTGATGTCTCTTTTTTTTCCTGCATTGATTAGGTTATATATGGAATGACCATTGTAGATGTACTGTAGTTTATTTCAAAAATAGTAACTTATTGATGTTATAGCTTATAGGTTTTTTTATAACAAATAACTTTTTGTAAACTTTGTTGGTTTGTGGCAATGAGAGTAACTTTGAGATTTATGAATTATGTTGTGCAGATGCAGAATTCTGGTGTAGGTCGCTTGATTATATTGTCGTTCATAAAACATTCAAACGACAAACATAAAGAACTTATTATACATTAAAACGACATATAATTGTCTTCTAGTACTAATACAGACGATAGACAAGTAAACACATGTCGTCTGAACTGTAAAATCACATAAAATTAAGTATTCATACGACAGAATTATGATGTCTGACTTGATCTTAAACGAGAGACAAATGCAGAGTTTTGTGGTTATAAACTATTTCAACGACAGATAAGCGTAGTATTACTTCGTCAAGACGACAGATAAGTTAAGAAAAGAAATGAAAAAAACATTTAAACGTCAAACAAGTGACGTTAGAATTTGTTTAAGACGAGAAACATATGAAATCATTTGCAGCTTCAATGTCCTTTCAATTACAATTCATTGTCGTTCTAACGCTTTCTAATGACAGATTTATTTTTTGTGTCACGAACCTGGATTCATAAAGACGACATACAATATGTCGTATAACCTTTCTTAGACGACAGATTATGCATGTCGACTGAATCGTTATCAGATGATAGCTCGATAGACGACACGCAAAAAAATAATCAGACGACGGGCATTGCCAGTCGTCTGAAGGCAAAATTGGCGTAGTGTAGTGAAGGAGGTAGCTACATGAACCAAGGCGCTGGCCTCTCTCTCTCTCTCCAGAAACCTCACCAAAGAAACTCAAGTTACTGGTCGCTGATGCACTTATTCAGGGAGGTCCAAACCTTGCAAAGAAGCTGAAGCAGCTTGATTTCATGGCTTCATATTTGTCAAATTAATATTTAGGGCTTTTATCTGAACAAGGTGTCAAGGTAGCTGTCCATGTTGCAGTGCACACTGACGCACAAAATAAGAAGCGTGGGCGTCCAATTAGTTCTCAAGGAGGTAAAGGCTGCAAGTTCAGAGGAACCAGCTCCTCCGTTTAGTAGCCTTCATCGTAAGTACATAGTTATTTGAGACACAGATAACGTAAAAGCATTGTCAAAACATGTCGAATAACTAGACTGTTGCAAGAGAATTAGTCAATTGCCTTTTGCACCATGAATAAAGGAAGAGGGGACTTCTATTGATTGGGTCTTCATTTCTTTTTTGTCAATATTGATTTTATCAAATCGTTGAGACCTGATCTAACTTATTCTCAACTCCCATCATCAAGTAAGTTAACCTCAAAGTAGAATTTTGATTCTAACATTAATTAAATAAAATATTACAATTAGTTTTTCGTGAGTCGGACGCATAACTTCTAACTTGTGATATAGAGACTATTGGAACAATGGGTTTGGGGGAGGGAGAAGAGATGGGTTTTGGGGGTTTGAGGGAGGAGGGGGACTGGAAGAGGGAGGAGGACGCCATTGTTGAAGCAGTTTCGGCGAAAAAGAACGTTTAGTTTGGGGGTGGGGGGTGTAACGGAACAAGATTAGCTTGAGGCATATGTCACCTGACACGACCGTCGTATGCAAATTTTTTTCCAAAAACAAATAATATTCGGCACTTTAATCCTAACTTTAGCATTTTGAAATAAGAAAACAAGTTAAATATTAAAAGGAGTTAACATGTATTGCCGATAATATATAATCCGGGGAGGCCCCGAAAAGATCGATGAGGAGGGAGAGGGACAGAGGTTGTTGCCCTTTCAAACGTCAGCTCATGCACCAACCACTACCAACCAGATCGATCTGTCTCTTTCTCTTTTATATCACATGCATATAGACAATGCAGTTCCTCTCCATCTTCTTCTTCTTCTTCTTCTTCTTCTTCTTCTTCTTCTTCCTGTGAGAGAAGAGAGACAGAGAGTCCCAGTCCCAGTCCCAGTCCCAGTCCCAGTCCCAGTCATGCATGCTCATTCATTACTCATGTACTTGCTGCTGATGTCTCTAGCCCTTCATGTTCTTCCCCCCTATATTATCGGATTCAATAAGTTAAATCGAGCTTACTTTATCCTTTTCGTTTTCTCTGCTGCTTCGTATCATTTAAATTGCTAGCTGCCTCTCTCTCTCTCTCTCTCTCTCTCTCTCTCTCTCTCTCGTCACATCCATCCAGTCTCACATGAATCACTACCTACGCTGCTGGTCTCTTTCTATTTTGTATTGAAAAACAAAGACAAAATAATTATTAGGGCATGCTGGTGATTTATGTGTTTGAAAAGGAAAGCTGATCGATGACCCGAGCTACGTATATATCCTCTATGTAAGGGAAGACTATACAGCAGCTGGAGATGAGGAGAAGATATACACAACAGTTTCGTATCCAACTCTTCTTTTTTTCTTTTTCCTTTGTAATTTTCAAAGATAGCTCTAGCTAGCTCTTATCTTTCAGAGGTTGCAAAGTCAAGCATATCTGTGTGGGCATGCACGAGTAGAATCGACATGCATGGAAGAAAACCTGGGGCTGGCATTGATTCACTCTCTGCATGGAGTTTTAACTATATCTCCCTCTTAGGGCATAGCATGCGTATGGTTTGAAACACAAGTTAATAATTAGAGTTTTTTTTTTCGACAAGAGTAATAATTAGAGTTGAGTAACTTGAGTTTTTCAGAAGTACTTCAAACAGTTAATTAATAATTGTACCTTAATACAAATTACATAATAAGAATCGAAACACATGTACACAAATAACATATTTGCACCCGCACACAATTATTTTCCAAAATACGATTAATAAACAATATATAAGTCAAATGCCCCGTTACGTCTTATGCTTAACCCATAAACAAATTGTGTTGGATAACCACATGCATAACTTGCTAAAACGCAATAATTTGAAGGTGCATAATTATAATGTGTCAATTAAATCGGGAAAGTGTGAATGTGGATCGTAAAATCGGGAGTGTAAATTTCACTTTCTTATGTTTATATGGTCTTTTTTTTTTGCTTAATGAATTTGATTTTATCTAGGTAAAATAGTTCAGTGCAAATTCGAGGTACATAAAACGAGTTTGTTATATATAAGTTATTTATTCAAATTTTTTGATAAACTAACACGTTACCGTGATATGATTTACAAGACCATACAACATCTGGGATTCACTCTCAACTCTCTCCTTTATCGTCTAAGACATAAAAAAAAATGACATATTATTAACCCCCCAAGTAACATCAGGTATCCACTAAACCAATTGAAATCTTAATTAACACCCTTAATTAATCAATCCATATATGTACGTCGACACTCTAGTAGAAGAATCAATCAGGTGATGAGAATTTACCAGTTTAACGGCGGATTTGACATGCAAGAATAAGATGGATGAAGTATTGTTGCAAGTCTGCCGGCCAAGGTGACTTTCTTTACTTTTAGCTTGCTTCTTCATCACAACTCGAATCCCAAATGAACTGTATTCTTATTCTTTTACTCGTTTGCCTACCAAAACATAAAAGAAAAACTAATATATACTACTGCGTTACTTGATTCAAGTAAACTAGTCGAGATCAATTTCAGATTAGTTAAGCAACTGTGCTAGCACTACTAGAAGTTAGGACTTATGTCATAGACTTATGCGACGAACGTTTCTAACTTAAGTGACGAAATATTTCGTCACTTAAGTGTTTTCAATATATAAAAAAAAATTAATTAATTTAATTTGATTTTTCATTTTTTGCAGTTTCTATTTTATTTTGCAGTTTTTATTTTTTTTTTTATTTTTTTTTTTTGTTTTTTTGTTTTGCCGGATCGATCTCGCCGAAGGAGGTGGTGGTGGTGGTGGTGGCGGAGGAAGAAGAAGAAGATCGAAGAGAAGAAGAAGAAGAACCGGAGGGGGGGGGTGGTGGTGAAAAATAAGAAGAAGAAGAACCCGAGGGGGGGGTGGTGGTGAAGAAGAAGAAGAAGAACCGGAGGAGGTGGTGGTGGCGGAGGAAGCTAGAAGAAGGAAGAAGAAGGGGGGGTGGTGGTGGTGAAGAAGAAGAAGAAGAGGGGGGTGGTGGGAAGAAGAAGAAAAGTGGAGGGAAAATTTTGGCGGAATGATTCAAAATTTCAAATTTTTGGCGGAAATGACCTATATGTGATGAAATAAAAAATTTCGTCGCATGAGTGAAAAATTCAAATTTTTTGGCGGAATGACTTATGCTACGAAATTGAAAAATTGGTCGCATAAGTGAGGACTTATGCTACGAAATAAAAATTGGTCGCATAAGGGTGAACTTATGCGACCAATTTTTCAATTTCGTAGCATAAGTTCTCACTTATGCGACGAATTTTTATTTCGTAGCATAAGTGACCAATTTTTCAATTTCGTAGCATAAGTTCTCACTTATGAGACCAATTTTTATTTCGTAGCATAAGTCCTCACTTATGCGACCAATTTTTAAAAATTTCGTCTCTTAAACCTTTTTTCCTAGTAGTGTAGCTGGTGGCATGGATAACGACACTCTTATATATTAGGGCCAGAACACACCATTCAACTAACCAATACATCACAACGTGCCCTTAATCATGTTTGGCTTGCTTTCAAATCTGAATAAATTCCCAATAGCCAAATAAATTAGATTAATATGTAAGAATCGATCCCATGCCATACCATACCTCACTGTATGTGCACACATGCACATGTAGTGCATATATACGATCAACTTCTTTCTTTCTTTCTTGCTTATTATTCTGGGTTCTGAGTCACTACTCACCCCACCAGTCCACCAAACCCTTAACTAATTAACTAACTGTTTTCATTTGCTTGGCCATTTTGTGTATTTTTATAAATAGAGATCGGTTACCTACCCTCCCTAACATGTCACATGTACCATTCTTTTTTAATTTCTCCTTTAATTTCTTTATTTCTCTCCCACATGAGATGCTTTGATTCAATTCCTTTCCACTCAATTATACCTATACTTATAAATATCGGTTTATACTATATCCAAATATATACACCACATCAATCAATCAATCGTGTTTAGATTTTTCACTCAAAACTCAAAAGAAAGATAACGGTGCAACCCTGGCTAGCTGAATGTTCGCCTCCATGAGTCGACGGAAAGAGACTTAGCTACGCATCCTTTGCTTCAATCAGTTCATGACTTCGATCGTTGTGTTCCACGACGGTCATATTTGTCGACAGGAACGGAGCATAGTTATATTCCCTCTAGGCTGTAGCCCATAAAACTATTTTCATCCATTCAAACATTGTGTTTGATATATATTTACTTATGCCTTAATTTGCTATAGTTGACTGCTATTCGTATCTTGAACAAAAAAAGAAATACCATATTGGTATTGTTTTCCAAAATTCTTTTCTCATAAATTTATAATTAAGAAAATTTTTTGATAAAGAAAAAACTTCGCCGATTTATTGAGAAATAAAAAATTTATATGATATATTTAGCCTATGGTGTTTTTAGTTCCTGGCTCCGTCTCTGTTTGTCGACCTAGCTAGCACCAATCTCACTGCTTAATCTATGTACTATCGTAAAATATTT
>TE_00002344_INT#LTR/Gypsy
CACTTTTCAAGGAGAAGGAAGAAGAGTCTAGGCTGACAGACTATAAACATTAAGCGCTGCATGAGAGGCAACTCATTTCAACCGTAGCTGTGGAGGAGCCTTCACCGAGAGTTTGAATTTCTTAATCCCTTCACAGTATTAAATTCCATATCCTTTGAAACTTCACGTAAAGCCTCATTATTTTCAGTATTCAATAACTATGTGCTATAG
>TE_00002346_INT#LTR/Gypsy
AGTATTTACTCCTATTTATAATTATAAACGGATTGGATTAATGGGTGGGGTATCCGTTAACCCGCCGGATCCGGATTTGGATCTAGCTATCAAAGATCCGGCGGGTAACGGGTCGGATCCGGATCCAAAATTTTTATTACGGATCCGGATCTGGATCTAGGTAGATCCGCTCTAGATCCGGTCCATTTATGTGTTTGTGAGCGATACTTTTTCTTTTTTTTTCTAAGTGTCAAGTACGTCCTTTAGGTTTTTGAGTCAAATGTTTCCCAGATCGTACAACATAACTCTAAATTTTGGTTGTCTAAGAAATGACATCCTTAAATTGTAAGAGCGGGAAATCTGCTACATCACAGCCTTAATTTTTCCCCTATCCATTTTACAAATCAGACAACATAAATTGTATATTTTGTTGTCTGAGAAGAAATGACATAGCGGGAGATTTTCCGCTGCTAGCTACATCTCAGCCGTAATTTTTTCCCTATCCATTTTACAAATTAGACAACATGAATTGTATATTTTGTTGTCTGAGAAGAAATGACATCCTTAAATTGTAAGAGCAGGAGATTTCCCGTTGCTACATCTTAGCCTTAATTTTTTCCCTATCCATTTTACAAAGCAGACACCATAAATTGCATATTTTGTGTTGTCTGAGAAGAAAGAAAATAGAGACATTCACTTAATCGTTGAGGGCGGCAAATTTCCCGCTACTTTTCATTCTAATGAGTCACTCTTTAAAATAACCCTAGTTTTCACTCACACAATGCATAAAAGCACTAAGAGTTGTTTAAATATGGGAGGCTCATCATATGAAAACATGTCGAAATGCAATACTCTAAACATTTTTTTATATTTTGTGGACACTCGTATAATCATATGGTTATTATGCATAAACTCATATAAGAAGGTGATGTCAATTCTATCATGATGGTTTGGCTCCCCATAGTGAAAGTAAGTGTAATTAGAGTTGACCGCGTCGATTGACACTCATGTAATATCAAAAATTGATGACATTTCTATTATAATCATGCTTCAATATCGTAAACATGTCTATACGATTCGATTTTTAAAATTTAATTTCCTCAATGATGTCTCTCTAGATAAATACACGTTTATATAATATGTACTACGCATATTATATCACATTATGTGCAACGTAGTAAACATGTTATACCTCATTAGTAGGTTAATTGTGATCTAGATGTTTAGGATTCAAATCATAAAAATTCGACCATTGGATATAATTAATATAGTGAAATATAGTAGTGTAACAAAAGTCACAAATTTTCGGTAACGTTTGGGTATCGATCAACTCGGTCAACCATAAATTCAACAATATTAATTTTACGTCACACATCAGTATTATAAAACAACTGTTGTGGCACTACAATAAGGAATTTGGCTTTAACTATTAGGGTTTTTTAGGGTTTAGGGTATTTTAGGGGTTAGGGGTTACGATACATACAACGTAATATTGAAAACAATTGTGTGATATATTTAAAAATTATACCTTCACACAACATTTCTTAGTTGATTGTTGTGGGATGAAGAACTTAAAGTAGTATTGCCAAATGTAAGAGATGGGTTTCATGACACGAAAATACATTATACAACTAAAACTGAAAAGTCATCGTGTGACTGCTGAAAATACTATACTCTCACACAACAGGTTTGAGTGTTCCGTTGTTACATCAAAACCACCAAGGATATCCTTCACAAAAAATTTAGGTTTTCAGAGGATGTAAGAGCAATCTTAAAACTAGAAGTCTGTAACCTAGCATGAGAGATATATCGTATAACAGATATATAAAAAGTATTGTGTGATAGTTTAAATTTTATATATTCACACAACATTTATTTGTTTCACTGTTGTGTGACAAAACCCAGTTATATGTCAAACTAGAGTAGGGTTAGAAGCAAAATGAGCCTCATTTTTATCTTCATTCACACAACAAAATGTTGTCTAAAGTGTTGTACTGGTTTAAGGAAAAAAAAAATCTGGAATGATCTCAGACTATCCACACAACTGTTGACAATTTCTGAACGTTATATGAAGCATTTTTAAAATTTGTACAACTCTGCTATTCTGCACTGTTGTGTGAAAAGTGTCGTTTGTTGCACTTATTGGCGTAGTGGCTAATTTAGGCATCTGACTATTATTTACGTGTGAGGATCAACTTTATTTCACAAATAATGGTTTGAGTGTGTTGAAAGGTTAGTCCTATGTGGCTTTTTGACATTTTAACGCTTCCTACGCGGAATATGTTGAAAAGTCAAGTTTCGTTGTTGAACCAAATTATGATATCAAAAATACATGAAAGCTGTCGAGACACAAATAACTTATGTAAATGTGCCCAAAATATTGGATATTGCATTGTACTTACATGTGGTTTTATTACCGTTAATCCATTATCTTTTGTTTTTAGGAAATAATGCAATGAGTGGAAATCACCCACTTTTTGGTTCAAAAGTAAAACATTCAAAGCTAGGAGCACAAGACATGGAATTTGGGAGAGAAAACACAAGTCAAGATTTTCCGGAGAATTTTTCCGGCAAGATTTTCCGGTGAACCACCACTCATGGAGGCCCTTGTCCCATCCATGGAGGAGCATGGTGGTGAGACTATGTCACATTTGAAATTCAAAGTAATTCCCACCATCTTGTGTTTTTGGAGTGTTGCACCACATGGAGCCATATTGTGTAAGAGCATCTTAGCATCTTGTCCCCTTGGATACCTAGCTGATTTTTGGAGCTTTAGAGACCAATTTCACACACCACACTTGACCCCATCTTCATCTCTTTCATCTATAAGATCCCTTTTTTACACCCACCATCTCCACCTCCATTTCCACCACCAAATCTCCATCTATCCACCTCCATAACTACCATTTCCATTATCTCTCAACACCACACATCTCTCCAAAAACTTCAATTTCATCATTCCACATCACTAAGAGCTTGGACAAAGGAGAAGAAGAAACCACCATTCATAAATTTGGAGACCCATCTCCACCACCACCTCCATTTCTATATATCAATAGTCACTTCTAACTCCCTTGCACTTTGTTTTGATGTATTTTATGATGTTGGAATTTGTATATCTTGTTATGAGTGAGTAGTGTCTTTGTTGGGGCTAAGGTTGAAAGCCCTAGCCAACCTTGTATGAAATTGAGGTGATACTATGCTTGATGCAATTTTCCAATACCATCTTCACATGCTTATTCAAGAGTTGAATGCATTTACTTAGGTCTACTCAATTTAAGTTTATGTGTTTGCCATGTCATGGAATTTTATTAAGAGATTGAGTACCTTTTAGCAAAAGAAAGCATGAAAGCACATCATGTGTGCATGTGAGGATAGTGAGTTAAAATCACCTAGATCTAGGATTAGTTTGCTTGTTTGGTTATCTAAACTTTGATCTTTATGCATCTAGGAACATTGAATTGAGACTTACCCGGTAATAGGATGTCTTTTTAGGTAGTTTATTCTAGATTTAACCGGTTAGAATTGATAACATCAAAGAAGTTTAGGCAACATAACAAAAATTTAGGCCTTAGTAGTCTTAACCAAATGCTAAGAGGGTAATTAGGTATTGGGACTTGTATCTAGCTTGATCATCAATGCATGCATGGGAGGCTATGGTGGAGAACCAAAGCTCTAACTTCCATCCATTTGTCAACAACTTCTATAGTTTAGCTTAGTTCATTTTACTTGCTTTAGTAGTTTCTATTTTTCCCAAACCAAATCAAACCAAAATCAATCACCACACATTTGCACATACCTACCATGAACTTTGATTCTCTTTTGAGTCATTGTTTGTGAGTGTACATTTGCATATTCTTCTAGCTTACCTTAAGACTCCCCTAGCTAGGGTGAGATTTCTCAATCCCTTAGGTTCGACAATCCGCACTCTAAACCCCACAGTTCTATTACTTGAACCTTATACTTGGGGGTGGCTTTAATGCTAACAAGTTTTTGGCCCCTTATACTTGCCCCTTTCTTTCCCGTCTGTTTCTTCTCTTCTCTCTCTCCCTCTTTTATTTCTACCTAGCCGCGCCACCTTTCCCTTTCTCTTCTTCTAATCTCTTCATCCTTTTCTAATCAAAACAACCTCAAAATTCCTCCCTTCACTCTCCTTCACTCCCATGCAAGGCGGTTTAGGGCAAAGATTCAGTTTTCAGTGTCTAAATTCTTAAGGTATGAAGATTTGCCCCCTTTTGAAAATTGTCATTTTAGCTACAATTTTGGTGAAATTTTGGTTTGTTAGCCAATGGGGCACCGAGTTCAGCCAATGAGTTGAAATTTGGCCTCACTTTTGCTTTTATCACACAAAGGCTCACCAACGGGTTTGCTCAATTGACTAGGCTTTGATGAGGACTTGTTTAAGGAATTCTATAAGGAGCTTGCTAAAAAAGTGTCAAGGTCGTGAGGTCACCATTGTCATTTGCAACAAGACAATCAAGTTCATTCTTGAGGTTATTCATGTGTTGCTTAAGCTCCCTACCATTTCAAGTGAGGAGACCTAACCCGGCGACCCTCGACGACGTAACCTATCTAGTTAGGCTCGTCTCCTCCGTGTGAAGCTTCCTAGGCTAGTGGGTGGCCTCGTCTTGAACTGTAGCAGCGGAAGGCAAGGAGAGCAGTCTTGGCTAGTTTTGACTAGTTCGACGACGTCAACGAGATTGTTCTAGGTAAGTTTTGAGGGTCCTTGCTCTTCTGGGTATTGCTAGGCTAGCATCAGATCTTGATTTGAGACCTGGAGCTTCCAATTTGCAAATTCGGCGGTTGAGCTTTAAGCGGAGTTTCAACAGTTTCGTTTTGAATTGGTGACAGTCTCTGGTAAGTTGGATGCTCAGTTTGCTTAGTTTAGTATTTTTTTTCCCATAGTTGAGGGCAGGGAGAATGCCAACTTCTTTAAGCATGTCAAAAGTATCAACCTTACTCATTTCTTGAGTCATGCTTATATTAGTGGATATCAACAATACCTATCCGATGGGCGTTTGGGGGGGGGGTCCTCGTAAGAAAAACTGTTTCGGCACCCTCAAACCTCCTTACCGCACATTTTGGCAATTTGTCCGCCATAATCTCCATCCTAGCACCCAAAACACCAAGATTCCGATGAGTGGTTTCCAAGTTCTTATGCCTATGGTATCAAATGATCGTGCCATTTCATTTCATATCATTATCTTTGATGCTATCATTGCTAGTGCCTGTGGTAAGCCCTCAAGTAAGTTGGTTTTTCCTTGCCTCATCACTCGTCTTTGTCAAAGTAAGAAGATTTCAAAGATCAAGGCAAGTAGTGCTTAGGGTAAACCATTTGGTGCACTTGATGAGGTTACCGTGTCTAAGGGTAAAGCACATGTAAATTGACTTCCCCAATTTGTGTGCCCAACGCCATATTCTCCACTATTCCTCTCCTTGTCCCCTATGACACCACGAGTCTTAATCTCGATGTGACACGATTCATCATCTTTCGTTTTGCGGAACTTGCGGATAAAGTTGGGGCTATGCATGCTCATCTCAACTCTTTGGATATCCGTTATGACTCACTTTGGAATCATCTATCATCCATGGAAGTTGCACCTCATGCACATGTTGGACATCAATGTTCAAGTGCATAATGGTGAGGGTGACAATGTGGAAGAGCAAAAAGATGAGGGTGAGATGTGAAGAGTCCTAGTTGTTTGAATAGAGGTAGTGCTACATGGTGATGTTTGGCGTGACACTTTGGATTGCAAGGTCTTTGCCTTGTTGGTATTGCTTGGTGTCTATCGTGAAACTCATGGTCTACAAAGGGGAGTCCATTCATAACCTTCTCTTGCATTAGTTTATTTGTTTGTGTATAGTTGTTCTTTGTTTGTTTTAAGTTTGCATGTTTCTCTTTCCTATGCTTGCATCTTTCTTTGCAAAGCTTTCACAAGTATGCTCTATAACATTGAGGACAATGTTAGGTTCAAGTGTGGGGGGAGAGTTAGTTTACATTGAATAAATTCCACATATTTGAAAAATATATTTATATATTTTTTCTTTGTTTTGTAGCTTTTCGTGTGTTTGTTGTGTTAGGTTCATTTCAACTCCTAGGATGAGACTTGAACTTAATTGTAAAGGGCTTGAAAGCATGTCTATGTCTTGTGAACTTACTTTTTCAAATAAATGTTGTGACGTTGTGCTTGGTTTTATTTATACTTGTGTTATCAATTTGATGCATTGAGATATGGTTTGCATAATGAGATTTGTGAGAACTATTAGCACCATAAATGTGAGATTTTTGAGCCTAATGAAAGTGCATTAAATAGATCTTAGCACTTTGTTCTTTATGTGTGCCAATTTCATGTGAATTGTATCTCTAGAACTTGATTCATATCTCTCAAACCTTTTGTCATGCATGAGTACATCGCGGAAATAATTGAGACTATATGAATCCACCAAGGCCAAATGAAGTTTTGTCCTTAAAAGATGATTACCCTTAGATTGCCAATTTGAGTATTTTATTAGCCTTTTGTTTCATTGCATCACAAATGTCTTACCCATTAGCTTAAACACTAGCTTTACCCTTTTCAAGTTTTCTTAGCAAGCAATGTGAGATTCTGTATGTAAAGATGTTTAAAGAAACAAAGCTTGGGGCTGTTTATAAGTGTGGTGGTGTATTTGTTTGTTGTGCAAGCGTAAGTTATTGACATGTTAAAAAAAAATCAAAAGAAAAAAAAATAACAAGAAAGAAAATCTAAAAAGAAAGTCACTATAGTTCAATAAATGGTTTTTAGTTCAAGTTTGGGGAAGTGGTTAAGAAAGTGAAGCATATTGAGCATGTCTTAGGTTCTTGAGTTCGAAAAATCTGAACAAGAGAGTTGCTAGTTAAATTGCTTGGATTTTGTGATTTTCTATCCACTTCATTTCTTTAACCCCTCACCTTAAGCCTCGTTTCAACCTAATAAAAGTATTTTTGTTCCAAGATGGTTTGTACATCACCCTGTGGAGATGAGATTGAAAATCAAGTATATGGCGGCATTTACATGAAATTGTTTGAGTGATAGTGTAGCTAACCCATAAACACTTGTCTGAAAATTAGAGTGATTATCTAGTGAGTTCATGGTTAGCACGGTTTTGTTGTGCAAGCTAGGTTTTGATTGGTGCAACAAAGTAACGATCATGGCATGACATAAATATTAGGAGTAAATACTTGCTCATGAGCA
>TE_00002349_INT#LTR/Gypsy
CTCCTACAGAACCCGGAACCAAGAATCCGCCCTCCCGACACGGAGTCTAGTCCTCACACGGGATATTGTCTCGACCCGTGGTCCAATGGCAGGAAACACATGGCTCCATCAAGGCATCAATATCACAACCACTCGATCGAGGATGAAATTAGACGTTTCCTAGTCTGCAGTTTGTAGAATCGCCGAAACCCTAAAACATAAATTGCGGCTCACCCAATTTTTAGGTTCGAAAGTACGAACTCTCCCCTCCAATTCTCCCCAACCCTATATATAAACATTCCCCCAAACA
>TE_00002351_INT#LTR/Gypsy
ACCAAAATCAATAAAAACCAGATTACATGATGTAAAGCCAAAGACAAAATTAACATCTTGAAATACAAACCCCAACTTGATATGATAAGAAAACTTTCATTGTGATAAACGGTTGTCTTGAAGGAATTCGGGTTCAATTGAGAATTGCACATCGATTTGAGGCTAGGGTTTTCAGATTTTGGGGAAAAAACTAAAACTAAGGGAATGAAAAATCGCAGAAGCATAAGGGATAAACAAAAACCACAAGGCACAGGATATGAGCCATGGGCTCTGATACCA
>TE_00002353_INT#LTR/Gypsy
CTATGTGGCGAGGCAGTCCGCGCTTGATTGGGGACTGTCGCGAGGTGGCCAATCAGTCTGCGCTTGATTGGGGACTGTGGCTATGTGGCGTATTTGTATGATAACAAATTAATTGAATAATATGAAGTAAGACTTA
>TE_00002356_LTR#LTR/Copia
TTCGTAGGAGATGCGCGAAACGTGCGAGATCCCCACTCCGCGTGCGAGCTTGAGAAATCCTCACTCCGCGCTAAGTCATTTCACGCGCAT
>TE_00002366_INT#LTR/Gypsy
TGTTTGAGCAGTTGACAAGTCAGAATTTAGCTATCCAAAAAAAAGCATCATTTCCTACGGCATAGGTGAAAAGAGACCAGCCTCTAACAATTTTTCATCTGTCGTTC
>TE_00002369_LTR#LTR/Gypsy
TGTTTTGGCCCACGTCCTCAGCGAAGGTAGAGAGGGAACAAAAGTAAAACGATGTGCGGGGCGTGCCACCTCACGGATGAGGAAAGAGAATGAATGCGCGTTCTGACTTCTGACCAGGCGAAAGAGAGCTCCGGTGTCACCTCACGGATGAGGAAATATTTACTAGCTTACTCTTCTAGTCACCTGTCGATCGATACTCACTGTAAGAGCGAGCAGAGCAACAATAGGGAAATCATAGACGAGTCCTGACGGGCTCTAGGGATCTAAGGCAGGGTGCGCTTAGAACGTAAGGGTTTCGAGAATGCTCGAAGGTTTCGACTGTGTTCGTCTGTTTGAGAGAGATTTGTTGATTGATTGATTGTGTGTTTGTGTTTGTTGAGAGAGATTGCTTCAGCAGGGAAGCGGCAATGAAGCTCCTGGGAGCGTAGGTGATTCGACTGGGTCGAGGGTTTCAACAAGGTTGAAGGTTGTTTTGTTGTTGTATTTGAGTAATTGTTGTAGAGTGTCCCTTTCTGTAAGCCGTGGAGCTTCTTTATATAATGGAGATAGAGAGTCCGCCGCGAAAGATGATGAGAAGCGTGTTGGACTCTGCAACGTGAAGCACAAAAGGATTGTTCATCCCATGCAGACCAATCCGCACGTTACACATATCCAGTTCGCATAGTTCGCGCAAGATAAGGATCATGATTCCGGCGCCATCAACTGTAGAGTCCTATGCGGACTGAACTTTTAGGAACAGTTATCCCGCGGGGTAATACAGTCCAAGTAGAACACTGACTCTCGCGAACCGCGGACTATGTAACTCAACTCCACCTCGCGGGCTATTGCAGCTCGCGGGCCAAAAGAAGGACTTTAATTTGATAAGGGCCACAGGGATTGACCCAAAGCATGTCAAAGACTGTAAAAAGTCAGAAACGATTATGAGTATCCGCGCGGACTCCGCGTGTGTCTACCTCGCGAGCTCGTGAACCAGCGAGTCGGTTCGCCAACGCCTAGATGCATTCCGCCTCGCCAAAGTCATTCCGCGCGAAGCATTCCGCGCGAGATGGATCCTCACTCCGCGCGAAGCCATTTCGCGCGCGAGCTCGTCTTTTGTCTGATAGTGCGCGAGATCGTCAATCCGCGCGGAGTCATTCCGCGGACATTCCTTGCAATTCAACTCGCTCGGTCTTGCTGGCGGGCCATTATTTGTAAACTTTAAAGGAACTTGGGCTCGCCAACTGACATAGTCCAAGAAAGTAATTAACATTTACGTAGACAGTTATTGTCCAGAAAAAATGTTAATTTAGGCGCAAACA
>TE_00002370_INT#LTR/Gypsy
CTCCCCCTTGGATGTCCACCAATGAATGATGAAATTAGACGCGCATAATGTTGTCTCAGATCAATATCTTTGTGTAGTGATACGTCTCATATAAGCTCTTCAAGAGTTCTAAGTAATTCATAACTTCGAAAGTTAGAATATGTAGCAACATAATGATCATAATTTGAATTTGATTTTGTAGTCCAATCACAGTACTCATTGAGGCAATTCTGATCACGTTAATATTTTGATCACGTTAATTATAACGGAATGAGTATATATGAGCTAGCTTTAGACTATTTGATTCCATGAATTAGCTTAAGGCTTTCTCAAGTATTCATGGATCAAATTACATTAGAATCATTCATGTATTTGAATCCTATAAGGATTTGACAAGCGATATGCTTGTAATGACACTTCACTTCTGGAAATTTGGTTTATCAATGTGTCTTTACAAGCACTCATAATATACGATGATAACATGCCATAAGTCTCTCATCCATATAACAGTTACATGTAACACTGTACTTATAGAAAAATATCGTTCGTATAAGGGCAGATTCATAATCTCATTTCCTTTGTAGACATTGCACCATAGTGATATATTTTCACTGTGATAAATACTTTTTTGTATCTATAGGGTTAAAGATTAAAGTATTTCATCACGTTTCAAATATTTAGTTTCATTGGAATTGCCTCTTTCCAATTTGGCCAATAATATGTTTTGTCGACATGCCGTGGCATACATAGCATCGATTAATACAATCCTTAATGGTCTTTGGTAGCTACCATTTGTCAATTGTCATAGATGATCATCATTCATAGATCCCACACATTCTTATATGCATGCATTTTTGATATTAGGTACCTATGCCACTTCTGGGGCAAATATTGTCATTTTTAAGACAAATATTATCTAGCGAATGTGGATCTTTTACTTGTAATATCATGTAAACCATTAGAGGACCTGTATAATCTTCCATTTTCAGGAGCTTACAACTTTAGACCTAGTGGATACATTTCATTCAAATTCACGCCGTTATTTAAATGACAGTAATCTTATTCTCCCCCTAACGGCGGGAAGGCTGTCATGTTATGACAATCCGCAAATATGCGTTTAAAGGTCTATCACTTTCTTTCAAGTGAGATGTCTGTTGGCTGGTGGCGAACCAAAACCAAGTTGGAGGTCAAGAACATTAAAATCATTAATATCAACCAAGATATCATTCTTTAATAACGTGCATACAACCTTTGTATGTGTAGCTGTATTAGAAACTCTAACATTGTATTATGACATTCTCTTCAAGTGAACCGTGTCACTTGGATACATATGCATCCCACAAATCAAATGAGGTATAGACTATTTAAGAAAATATGGATAGTCTCATAGACTTTAATCCAAGTAGAAAACAGTGAATCTAGCATATAATCTTTTATCAAATCACTAATTGATGATACATTTGTTAAAATCAAAATGAGATAGTGGATAAGTATCTAACATCAATACATATCGTTCTTCAAGAATAATATTTCTCCCCCTCATGCCATGAAGAGTGTCTCATTAAAGTGACAACTCAAAAAAAATATGCGACATATAAGTAATTTGCTATGAATAGGGCTAGTGGTGATCAAGACTTGTTACCAATTGCAAGCAACACTGTAGGTAAAATATGACATAGCTAGTCATGTTCGGTTTCAATGAACTTCTAGTTCATGACATTATATGCCTTAATTACTTGAGAATTTGACGCATGATATATAAGATATAAAAGATGACTTCCTCTTGCTCTCCTAGAGCCATCAAACATATATGAGATCGAAGCTTCAGGTTCAAATTTATAATGTTAGAATGATCGGTTCCTAGATTTCGTATGCCAAACTTCAGGTTCAAATTATTCAAGTTCTCGAAACTTCAGGCTCGAGTAACCCAAGTGAAACTTCAAGTTCACCTTATATTTTATACTCAAAACTTCGGGTTTGAGCTTTTATCGTTAGAACTTCGGGTTCTATAATTCCATTATTTTGAACTTCTGGTTCGAGATATAATGGTTGTTGACCCGAATGAATAACAATAAAATTTAAACGATTACTATAATGAAAGTACATAACAAAATAAAGAAAACTGTAAACAACAAAAAAGTAAATAAATTGTACACATGAAACTTCTGGTTCCATGAATGAATAAAATACGCAGATCTTCAGGTCTGGTTAACTTTATCAAATATGATAATCTTGATCTTCCAATAACCTTTAGATACACAAGAACATAATATCATATAAGGCGAGGATCTTCAAGCCTTCGATTAGGGGTTACAATCTCATTGTAAAACTCTGAGAAGCTTATAGCCCTAGTTGATTGTATAAACTTTCAATATTTCGAAATCGCTTGAGGAACTTCGGGCCCTCGTATAATAATCAGGGGCAATAATTTGATGTCATGATCCGGTTTTGCAACCTATATCAATATGCATAAGATAAAATCATGTAGTCCATGACTTTGTTTAGGATAAATGATAAATAGTGGAGGCGCGCAGCACATATACATAATACATGTATGTACCTATCCACCCGATTTCATGAAGCAGATAACTACATGCATCAATAAACAATTCAAAGCAAAGAGTCAGGTTGTATATAATGTAATTAAAACAATGATCAAATTGCTCATTCCATAATTGGGGAAAGCAAATCGATAAACCAAACAATACCTGTGAAACAAAACAATTATACGTTAAAGAAAATTGATCACAAACTAAACTCATAGATCCTGAATGATCTTGGTCCAAAATAGCAACAATTGTTGCGCCAAGAACATCATAGATCATCCTCAAGTTAT
>TE_00002374_INT#LTR/Gypsy
ATTGGCGCCGTCTGTGGGAATTGTTACAAAAAGTCATATTGCTCTACCACTCGAGAGACATTTCACTGAGAGGCAGTTCACCTAATTCCATGAGGAATAGGTCCATCGGGGTGTGCCCAAGCCCAGCAAGAGGCTAGCTAGTGCTTGTCAAGCACTATGGATATATGAAGTCACATCGCCGGGGGACAATGCAACCTTGGGCCAGTAATACAGCGGGATACCTACTAATGGACCATTCCCGAACTCAATGAGCAGCTCAGACATGCAGCAACAGTCAGCAAGTCAATTATCAGGAGGACAAATCGTCATCGGGTCAACAGACCCTCCAGAAGACCGGTGGATATCGCTTATGCATGTATCCGGTGATTAGCTTCAACTTAAATAAGCAATTTTAGAGATCTTACGCGAGTCCCATAAAGGCAGGGCACCGATGGCGATGGGTTTTTCCTCAAATGTATTTTGGCCACCTATATGTAGCTCCCACCGGGAATCTACTCTTTGCACCCATCGGGAGTTGGAGGGACTCAGGGAAATTCAAAACCAAAGAAATTGTGTTCGGTTGGGTGCCCACTAGGCAGGGAGTGCCCGGGGAAAGCTCACCGGGACCTGCTATATAACAACATAGCAGCCTTGCATCCCGTCCAGTTTGAATCAGGATTGGACCTGAAACGCCACCTAGCCAATCATGATTCATGTCTAGCTCCTCGACCTGGAATAGTCCCGCTGGCTTTACTATCCTAGTGAGATAGGCATGTTTTTGGCATTCCACTAAGAGAGGTATTCCACCGGGAGATATGCAATCCACCGGGAAATAGGCATTATGCAGCTATTTTCACAGGTTATGAAGCATGCTTTCCATGATAATTATTGTCTATTCAAATTTGTGAGGCAAATGTACGTAGATACTCTTGCTTCCCGGACATTAGGGGTGGCACTTCCGAACCGAATAACCGAAAACCGAGCCGAAATAACCGGGCCAAAACCGAAAAAAACTGAGCCGAAAGAAAAACCGAACAGAAAAAAAAAAAACCGAAAACCGAAAAAAATTCGGTTCGGTTTCGGTTCACGGTCCGGACCAAACCGAACCGGCCGAACCGAACCGAATTTTTGGTGAAACGACGTCGTTTTGAATATATGGTTAAGGGGAGAAAAAAACCCTCGTGTTTCATTCGTTCAGCACTTCAGAGAACTGAGGGAAGAACCTCTTACTCTTCTCTTTCACCCAAGCCGGCCGCCGCACACTTCCCTCTAATCAATTCCTCGTGTTTCATTATATTGTTTCTCTTATTAATGTATGTAGAACTACAAAAGGAGTCTTGTTCAAATGCGGCGGCGGGACGGGCGGGTAATGTTTGGAACGACATGTTGACATGATGACATCAAACACTTCAAGAGCTTGAGTTTTGATGAATGAGAGCTTATGAGAATGATTTTTATTTGGAACGACATGTTGCTATATTATTGTTTGGTACTGGATTTTTATTTACCACTATGATGAACTTGGCATCTGCTGCTACATCTGGCATATCTATTGTTTGACTTGGTTCACCCAATTCTGGGATCTCTGCCATTTCAGAACTTCTTGATACACCTCCATATTGTTCAACATCTATGTTCCAAATTTGTAGTAGCAAAGTTCATATAGTTTGTGATTTTGTGTACACTTATAAGGGTTTTTTTTTTTTTAAACCGAACAGAAAAAAAAAACCGAGAAAAACCGAACCGAACCGTTCGGTTCGGTTTTCAGTTTGGATTTTCTGAAAACCGAGAACCGAACCAAACCGAACCGAATTTTTTTTCGGTTCAGTTTTCAGTTTTGGCCCATAACCGAACCGAATGGGCCGAATGCCACTCCAACCGGACATTGAATAGGGAGTTCCAAATCTTTACGATAGTAGGAAGTCCCAGATAGAAAAAAAGATAGCAGGAAAATTATACCCCGGAAACGTACCACCGGGAAGCATGCGCGAAACAACTAAACGCCATGCACACTGTAAGTCCCTTGTACAGCTCCCGTAGAGTGGGAGTTGGGCATGCCAGTATCATTCCCTTCACACGGAGAATAGTGGCCTAATAACACACGCCGGGATAATACCCGGCGCTCGAGCAGAAACACACGATATGGAAAGGTTTGCCACCTTTGTCCATCAAAAATAAGACGTGATAACACATCTTGAGTCCAAACTTTGGGGACAGCGCTCAGTTCGCGCGAGGGGCCTGAGCTCGCCCGCGTGTCAACCTTCATGGGTGAGGCGGACGCCACAACAGTCCGCGTGAAAGTACTTCAAGTTGAGCGAACTACACTCGCGCGTATTCCTTGTACGCGGAGCGGATTCCATAGCTCTCGCGCGGAGCGAACCTAACAACTCGCGCGGTAGTCAGTGTGCGAGCGAACCACACCGCTCGCAGAGCGCACTTGTCAGCTTGCCCGTGTGTCAGCCAAATTGCAGCCCGCTTGTACTCCTTGTTCGCGCGAGTCGTCTCAGCTCGCCCGTCTCAGACAACAATTCCCACAGACGGCGCCAATTTCGCACAGTTCTAAAACTCGGGCGAGGTGAGGAGCGCGCTCCGCGCAAAAGCGCAACCACACGAGCTAAGGATCTCGTATGAACAAAAACTACCCGCGAGCCGAGGAGTGCTTCGCGCAGAATGACTACCGTGCGTGCCGAGGAGGATCTCTCGTGGACTGGAATTTTCATGCTTGCTAAGGAGTTTGTTCCGCGCGAGCTGAGGATCTCGCATGCAAATGGAACACCAGCGGGCTGAGATGTTCGCTCCGGGCTCACGGACTACACATGAGCTGAGCCGTTCGCTTCGCGCGTTATTGAGTTCGCTCCGCGTGCCAGGACTATCCCGCGAGTTATGGAGTTCGCCTAAAAAATGTCTGAAAGAGCTGCCGAATGGGTGGACTTGCACCCGATCTCAGTCCGAGAGTTCTCTCTTGCACGCGAACTGAGGGGTCCGCCTAGAAGGCTTGACACTCGGGCGAGCTTGCGCTCCGGGTGTGAGGATTACCACGCGAGCTGAGACGGGCGAGCTGAGACGGCTCGCGCGAACAAGGAGTACAAGCGGGTTGCGGTTTGGCTGACACACGGGCAAGCTGACAAGTGTGGTTGCGCTTTTGCGCGGAGCGCGCTCCTCACCTCGCCCGAGTTTTCGGAACTGTGCGAA
>TE_00002378_LTR#LTR/Gypsy
TGTCACATCCCGACCCGTAAATTTTTACCTTATTTACTAGCTTGGTTATAATAAGAATTTTACCATCTCCGTCATTGAAGTTATAGTTTAATTGGTCCCTAGAGGGGTTTCGGGGACAGTTATGCTCGGAGGATTATTCGTAGGAGGAAAATATGACGACGGTAAAAATGGTAAATTTTAACTAGTAAAAGGTAATTTTTATTGGGTATTGTTTTTGAGGTGTTATTTGTGGAGTTGGGTTGTTAATTGGTGTGGGTAGTAAATGTTAAGTATTGGTCCGGTTTGGGGGTGAAAGGCCCAAACCATTTGTTTTCTCTTTTTCCTTCTCTCTTTCTCCCCGATTCTCTCTCTCTTCTCCCCCGTCTCCCTCTGTCGCTGCCTTCTCCAGTGCAGGTCCGTCGTCTCCGGCCACCCCTGGTGGCGAGACCACCGCCGTTCTCTCCCTCTCCTCCTCTCCTTTCTAGCCCAGCCCGTGGATCACGCAAGCGAACCAAGGCAGAGGAGATCGAAGCTGTTGAACCCGACTGTGTTCGTCGGATTCCGGCCAGCTCAGGCAGCGACAACAGCAACGAACGGTAGGGTTCGTCTCCTCTATCCTTCTTCCTTCTTTCTCTGCCTTTGACTCTTCAAAACGAGTTCAAATTCGGGAGCCCCTTTTTGTGTTTTTTTCTAGGTTTTCGTCGGGGTTTCCGGCGTGTTCGTTCTTGGAGCTCCGGCGGGACTACCGAGCTCCGGTGAGTCTAGAACCGGTTGATTAGAGCCTAGACTCGTCTTGGGAAGGGTTGGAGGAAGCGACGATGGTATTGAATGAGGTAGAGGCTTTCTGCCAAAGGGAGGTTCCCTATTCTTCATTTGGTTCTCTGTTTTGTCAAGACGGAGGCTTGGTGAGTTTGGCTTGTGAGGAACAGAACTAATCTGGAACTGTTTCGGTGAAGGTGGCAGCTAAGGCAGCCGATGGGAATGTTTGGAGATCTTTCATGTGGAGTGTGGCAAGGAGGAGCTCTGGTTTGCGAAGTAGAGCAAATTGAAGGTAAGTTGGTGTTTTCGGCTAATGTTTTGAGTTGTATTGAGGTTTGGGTGCTAGTTAGCTGATTTGGAATTATGCTCAGTGTTTTTCGGAAATGGTTAATGACTGTTATTGTTGTTGTGGTTGTTGTATGTCGAGAACTTGGAGATTAGAAGATGCAGGGAGACTATGGCCAATTTCCGGCAAGTGGCTGGAATCCGTCAGAATATTCCGGTCAGTCGCCGAATTCCGGCGATGCTGCAGTTCCGACAGAATCTATGAAGGTAGCTGTCGACTTTCCGTTTTCGTTTATTAACAGTTTACGGTTTAGGAAAACTTGCCATATTGAGAAAATTTCTATTTTTGGAAACTTTCCATTTATGGAAACCCGGTTGGGTGCCCTTAGTAAATTTTGGGGTGAAGTTGTGTAGAGAGGAAATGAAGGAAACTGTTGGTATTGTTGTGAGCATGTTGATCGTAGGGGATCATAAAATAATTTTAGAAATATTTTGGTTGATGTGTTAATTCATGGAAATTAATGGTGACCTTGATTCCAAGTTGAGGTTACGGAAAATGGGCAAAGAAGAGGATGAAATTTAGACCCTTAATTTTATGGAATTATTATTAAAGTTTTATTGTTGAATGAGAATTAAGGTTAATTATTGTTCAGGACGTGAGATGGATCATTGGAGGAAGCCTCAGGTCGTCGGCAAGCATAGCCGAGCACTGTGAGTGGACATTTTATTTTTAAAGGAGTATGCATGCATGATTTGTTTAGAAAATCATCATTAATTTTCTGAGTTGAAATTATTATTTCTCCTTTGAATGGATCTTGAAAATGATTTGAGTTAATCTATTTTAAGTATGTTAACGTGTGAGACACGTTGCATTTAATTAACTATATTGCTTTTAGAATTTTTCCAAGTACGGTTGGGAATCGTACTTATATTTTTATTTATGAGTTTCGGAGAAACTCATATGATTTATATTTTTCCTTATGCCATATTCTTGGAAAATATATGATGTCAATGCTAGTATGTCGTTCCACCTTTCGAGGTGATGTGACACCCATGTTTCAAGTGGGGTCACGCAAGCCCTTTCCGCCTTCGGGTGATGTGATGTTGCCGGCGGCATCACGCAAGCCCTGTACCCTCTCCGTCAACTCGACGTGAAGGTACAGGGAGTATGGGAGTACTATGCCTGGGAGGCAATAGAGTCTGGGAGACTCACTTATATGGCCATATATGATATTTTACTTGAGTTGTCGATTATGAGTTTTGTTTAGATTAGTAAATAATTTGGGTGGTGTTGTGATTTGGGGAGCACGAAGGCTCCAGGAG
>TE_00002381_INT#LTR/Gypsy
AATCGTGGAGTGAGATGTCAGTTATATTATTTTAATCGTGGAGCCAGTATGGATTCTTTCGGAATTCCAAGTGTTGCCTTATGTATAAAAATTTGCCTTTGCTTTTGTTAGTCGCTTGTTATTGCAAGCTCGATCGTTA
>TE_00002398_INT#LTR/Gypsy
CGCCTCTCCCATGAAGGTTGACACGCGGGCGAGCTCAGGCCCCTCGCGCGAACTGAGCCCTGTCCCCCAAAGTTTGGACTCATGATGTGTTATCACGTCTTATTTTTGGTGGACAAAGGTGGCGAACCTCTCCATATCGTGTGTTTCTGCTCGAGCGCGGGGTATTATCCCCGCGTGGGTTATCAGGCCACTATTCTCCGTGTGAAGGGAATGATACTGGCATGCCCAACTCCCACTCTACGGGAGCTGTACAAGGGACTTACAATGTGCATGGCGTTTAGTTGTTTCGCGCATGCTTCCCGGTGGTACGTTTCCGAGGTTGTTTGCATGCCTTCTAGTTCGTGCGCATGCTTCCCGTTGGTTCTTGCTCGGGTATAAGAATCTCATGAATCAGTTGGTATAAGAATCTCATGAAACAGTTGGTATAAGAATCTCATGAAAGTGACACTTATCCGGGAATTACAATTTGAATGGACAATGGTGATCATGGATTGCATGTTATATAGTTCGTACTAGTTACAACAACAGTATGCCGATGATATCATGACTTTATTGTGGAACATAATCATACCAATATGTCTCGTTGGTGTTAGATCAACATGTGTTTATCTACGTACTTCCTCAAATAAACACCAAAAGTGGTCATGGTGAATTGCCAATCGTTCATAAAGTTTTCTGTATGCATAAACACATAATACGTGGTTATAAAGCATTTGTGTCTATAAAGCATGATAAGTATAATTCATTGTTTAGGTTAGAACTTAAGTATCACAATACTTTTGTCAGCATACTCATAGGAATCCAAGCAGCGATACACATATATATAGTTGAAGCATGCTTTGCAGTTCCATAAAAACTAAGAAATGAACTTATCTTTGAAGAAAGCTGCTGAGTGGGTGCACGATAGGTACCTTAGCGTGAGCACTTTCATGTAACACATTCATGTTAACATCCGAGATGGTGAATTCTTATTCTTGCCGTAAGACTTTCCCACTTTATTTTTTATTTTCTGTTCTCATTTTTCCTTCTATACCTTTCTTTATTACTCCCGAGTGGCTTCCGGGTTCCTGGAGTATGTATTGTATCCTGACCAAGATGGCTTGAGGTAGGATATGATCAGCGGGTGTCACATGCACCATGATGACTGTCATGCCCAGCGGGTGGTGCTTGACCAACTAGATAACGGAGCTATCGGTGACACTTTATTTCAAATCTCTACTGCTTCCGGTGACCAACTTCTTTTTTTCATCAAGTTTAGGAGGTTGAAAACATAGGTGAGGTCACCAACTTACCGGAGAATGAGCTGAGTTGTTACCACTGATGGGATGAAGTTGATCAAATCCCGGAGAAGTGAAATTGCTGCAAGGGGCAAAACTACTACCGAGTTGGGTGCCCAAAGAAATCTCATTGCGGGTGCCTGTATTATTTCCTTTCCTCTCTCGTTGAACGGTAAGGACCCCTAGACTCCTGATGACTACCAAATTGCAAGTTTGCAACCTGTTGCTTGTGAATAAGGCTGAAGCATCAAGCTAACACTTTGGGCGTTGCGTTGTCGGACAGGTAGTTCATTCTTCCTCCCGTTAGCGGTCTGTGATTTGATCATGAGGCTACTCCGAGAAATGAAAATATTTCCAATACCTTAGCCTATTCATTTGCCACCGGTATGCTAGTTGTCCCATCTGACTTCTCGGCTGCTAAGAGTTTTTTTTTCTTATCTCTCGGGTCCCGGTGATTGCATATACCCGACCAAGAAAGCTTGCTTTGGCTGCATGGAGTGCATGTCCCGGTAACTGCAAGGAGTCTCGGCCGCTAAGAGTTTCTTTTTTTTTGAAGGTCTCCAGGATCCGAGACCCCCCTCTTTCTTTCTTTCCTTTTTTTTCTTCTCTTTTCCCTTTTGTCCTTAACACAGCATCCGAGACCCCCTTCTCTCTCCAACTCCCCGAGGAAGAAGGTTCTCATCTTCGGGCTTGCTTCCTCTTGATCCCGGGCGCGCTGGCTATCTTTAGCTTCTTGGAATTCTTATATTGCTGACAGTTGACCATGCATGATACCGGCCGGGATGGGGTGGAGCTACCGGCTGGATAAGGGCAAGCGAGTGCATGAGATAACAAGTTGGCTCCCGGGTTCCAGGAGGCTGCATCCCGATCGAGTGATCAAATTCCCTTGCAATAAAATGTATGTTAAGCCAAAGTTCACATAACTACACGGGTGGAATATAGATGCAGGCATAACAAACACATAATTCCCAAATGCTTCTAGCCAAACAGTGTTACTATGCATGAATGTTATGAATTTCCCGAACCCCGGTATTATGCCGAACTGTGTTCCTGATCCAATCATCAAGACTTGGACCTCCTGATGCAAATGCCCCGGAGGCAATGCAAACAACTAAGAGAACACAATTTCCTCAACAATTTTGAATAAACAATCAAGGTCAAGGCCTGCATGTTATATATCCCGGCCGTTTTGAATAGATGCAAGAGTAGAAAACTTAGCTTTGGTTTAGTTGCGGGATTTGCTGCATTCTCACTTCCATGCAAACAACAAACATGATGCTGAAGATGCCGAACGGGTGGCCAGAGTAAAGCGTTGGGTGTCCAGAGCAAATTGGGCTAACTTCACTTGGCTCAGACCAAGCTTTCCTCCGGCAAGATTCGACGTCGCCGGGACCATGCGGACTTCCACCCCGGCCGGGAAGGAAAGGAGAGCTGCCGACTATGGAAGCTCCCGGTCGACGCGTGTGACGGTGGATCTCGGCGTGATCGGCGATGGCCCTCTCCCGGTGGCTACGAACTGACCCCGGGCGGGTCCCATCGGATCACACCCCTGTGTGGATTGTTGGCGCCGGACTGGACTGAAACAGACGGGTCCTGGAGGTGTCCCGCAGACGATGATCTCCCGATGAAACTCCATCCCGATCAGGAGCCGGCGAGCAGACGAGCAGCGGGAGGAATGGGTCGTCACCGGCGAAGCTCCCGGCCGACATGGCTAACTATTGTGAATGCATGAACTCATCGGGTCCCGGTGAATCATCTCCGATTTTGCCGAGGTGGTGAAGAGCTCATGGGTGGGTCATGCCATGCCATTTGATGGCTTGGGCCTGATGATAGTTGGACCAGGCTGGACGGCTTGCTGGCCCGTTGAAAGCTTGCGCCTACTGAGTGGCCTGCTGACCTGATGGCTGGGCTACCTACTAGGCCCTAGGCTTGGGGTCGACCCAACGACCCTATAGCTCTCATGGACATGAGTGAACCGCCTCTTGGAGGCAGAGCAACATGTCATTTCGTAATGCTTCCCACAGACGGCGCCAAT
>TE_00002402_INT#LTR/Gypsy
TGGCCCCCTAGTGGACTCCGCTGGTCAAGCCAGACCCTCGCGGACTCCCCTGGTCTCGCCTCGCCAGCTCCTCGCAGCATTCCCTGATCTCGCCAGAGTTCTTAAACCTCGCATGGGGACATCCCTAGAAGTTCCCCTGGCGGACACCCCCACACAACTTTTCATCCCGACTACCCGGGACTCCTCTATCCCGACTACCCGGGACTCCTCTATCCCAACAGAAGGATGCAAAAAAAAAAATCTCTCCCGGTACCTCGCCTTCCTGATTTCCGCCACAAAAAATCAGCAACCCAATAGCCTGCCCCCGACACCTCCCTTTCCTGAGACTGAGTTACACGTCATCCACAATCAACCAAGGGTTGAATACAGAGCTCACAAGCAGCCACACATATTCTGTGCTACATGCATTTACACATCTACGCCTTTGGGCTCTGGCTGAATACTTCTCTCCAAGGCCGGGTGATCAGCCCTCCACCCAAAATTGATCTGAACACCCAGAACCGGGGTCTAGTCCCGGCACGTGATATTGTCCCGACCCGTGGTCCCATGGCAGGAAACAAATGACTCCATCCTGAGCTCCGGGAGCCCTTCTTCTTAGTGCCTCTCCCAAGGCCATGCCTCTCTTCCTCCCTCCCGGGACCAACCGTATAGCCCCACCCATTCCAGGATCCTGCGACCGCGGCACCCAGCCACTTACTCTTGGCACCCACAGTTCAACTCAGCAAATCGCCCAATTCTCAGGCAATCGGTTACAATCCCACATCTTAGCAGCAACTCCCGCCACTTATAAGGGACTATCACGGCCTCACCAATGGCCTCTATTCTCTAAATTATTGCTCCCCCAGCAACGGCAACGGCAACAGCGCACTCACTACCAAAGGGTCTCGCTGCCTAGTTCAATGACTTCAATTGTCATGCCCTCGGTACTATATACTCATATCAAGCCAAGCTCCAGCAAGTCGCCAACAACACTTCGCCTACAGTTATACATACTTCTCTATGATTTATCAGCAGTGATGCACTTCAATATTGTCTTCTTGACCACCATGACTACTCCATTGGAATTCTTATACCATGCTCTTCTGTCGACATCGAGACATATATCAACTCTAATTTTTCTACAATGACTATAGCGGCTCTACACGGCTCCAGATAAGTCTTATTCCACATTATTCAATTGAGTTATTATCATACAAATAGCATGGGACATGCAACATAATATGGTCTCATGACATAGAGTTAGCAAACATTCTCTATCACATGTTACACATACACTTGCTTCACATGATTACAAGCCAACCATTGCTATACATCTATCTATATCAATCTCAGGCTTCACTCATCCCAAATAACCCAAAACAACAACAATTTGAGCGAGAGTCTCGCCAACTAGCGCGGACTGACTCGCCCATCAGCGGCCCGCCACGCCGCGAGAATCTCGCCAACTAGCGCGGACTTACTAGCCCAGCAGCGACCCGCCACTCGAGAGTCTCGCCAACTAGAGCGGACTGACTAGCCCATCAGTGGCCTGCCACACCACGTCATTTAGAGCAGACTTACTAGAATGTCATTAGCGCTTTTCCTCGCCACTTAGCGCGAACTACGTCGCTCCGTAGCGGCACGCAACGCCATTAGCGCATTTTCCTCTAGCCAACTAAACTCGGAACTTCACCCC
>TE_00002418_INT#LTR/Gypsy
ATTCTCGGCTCGAGACCTCGGAACGAAGCAAATAATATGCCTTCGCTTTTGGAGTCCCCAATAGCCTCAGTCCCCAATCAAGCACGGACTGACTGGCCACTTCGCGAGCCCAGCTAACTTGAGCATATAGCTGGTACATATCAAAGGCTACTAAAACGCCAA
>TE_00002419_INT#LTR/Gypsy
TACACTACGTAAAATTTGGATTCTCATGTATCTATCATCCATTGTTTCACATGATATATATTATGTTATGTTATTATGTACAATTGCTACATATACATTATTTTTTTTTGGGTATAATGTTGACCACGCCATGGACATAAAGGATGGACATAAGAGGTGTTCCCCTGTGACCATGTTTCTCGGTCCTTTGTAGGCTGAGACTTCCTTGCCTTATACTTGAGTGGAAAGATTAGAGGTTCATATAAAAAAGGACACATATATTGTTGCCTGTCCTCTACCGATTAGTTTTAGTTTGTAAATTTTAGATCGGAATCACAACTTGTCTACTGTAGGTTATACAATTTTTGTCGGCTAAAGTGCTTGTCCTGGTAGTGACCGGACATCTTTTGTGATGTTGTCTATAATATCTGACTATTGGCAAGATGTTTTTGAAGATTATACATGTCG
>TE_00002420_INT#LTR/Gypsy
ATCAACCTGAATTTTTGATAGCATTTTTCCCATCCAGAGCTTCTCCTTCTTTAGTTTCCCCGACCTCGCCGGCGTAAACCACCAAGCACCTCGGTCGAAGCCCGCAGCCTTCACCCAACCCTGGTCGAGCCCTAGTCGGCCTCCTTCCCCGGCGATCTCCCGCCTCGCCGCCACTGCCCCGACAGAGCGCAACTCTCCCACCTCCGGCACAACAACCCAACGCGACGCACGTCAGCCCCCTCGATCTCGAAGCTCCACCACCCCGAGCGCCGCTACATGCACGACCGGCAGCCTTGCAGCCATCGCACACCGACCCATCCTAGCTCCGATCGGGTTCTGCTCAACCCGGATTCAAGCATCCAACCCGAAACGAACTGAATACTGGAAACACATTGTGAGAATTGATGAGAATTTCTTATGTATCACTATAATGAATGCGCAACATTCATGAGTCACTAAGATTTGGTTAATTGAATTGTTATTGTCACCAATGATGAGAATGGAGACATCGACTCATGTAGGCTTTAACATAAATCGTCCGGGACAATTTTGGACGTGTTTTGATGATCCTTATACTATAGAGTAAAGACTCTCACGGACATCCTTTCTTTTGATTTGGAGAAGTGGAAGGTGGTGAACCGCTCAATAAGGAA
>TE_00002424_INT#LTR/Gypsy
ATCGGCGTTTAAAAAGCAAGTTCAGTAAGGTGACGAAATAAAATATTTCGTCACCATAGGAATCTGTTACATGACGAAAAATTATTTCGTCACCTTAGAGAGACACTTTAGTGACGAAAACATATTTCGTCACCTAACCTATCACTTACATGACGAAATGTTTTTTCGTCACCTAAGTGATCAAAACTTAGGTGACGAAAATATATTTCGTCACCCCACCTATCACTTACATGACGAAATATATTTTCGTCACCTAAGTGCTCAAAACTTAGGTGACGAAAATATATTTCGTCACCCAACCTATCACTTACATGACGAAATTTATTTTCGTCACCTAAGTGCTCAAAACTTAGGTGACGAAAATAAATTTCGTCACCCAACATATCACTTACATGACGAAATGTATTTTCGTCACCTAAGGTTGCTCTAAGGTGACGAAAATAGTGACGAAATAATATTTCGTCACCTTACCTTACTTAGATGACGAAAATTGTCACTGAGGTGACGAAACGGGTTTCGTCACTAAAGTGTTCTCTTAGGTGACGAATTAAAAATATTTCGTCACCTTAGAACCTTTTTCTAGTAGTGAAAAGATTTTCTATGTGCATTGACACTAAAGTTTTTTTTTTTCGTCGTCTTATATGGTAAGTCCTTGACCGACGATTTAGAAATTTCGTCGCCTAAGATATATTTAAATTTTTTTTAAAAATAATTAAATAATTTTTTTAAATATATAAATAATTTTTTTAATTTTATTTTCGTCGCCTAAAGTTGAACTTTAGGCGACGATTTTTTTAGGGTCAAAAAGTGAATAAAAGTAGTCTATTAAGGATGATATTGTTTGGATGATCCTATTAATACATCTTATTTTGTTATTTACGCATGTGAACCAATCATAAAACAACTTTAAGAGGTAATTTCGTAAATATAATTAAATATGTAGTGTTATGAAAATGCATGAGGTGTGTGAATAACAAAATATGGTATGTTAATAGCATTATCTTATTGTTTAATCTTACTGTATTCAGATTTTAACGTTCCATGTAACCTAAAAGAGTAAATAATATATTTGTTCTAGTTTACTTCTGAGATCGAGGATTTTAGTCATCTAACACGTACTGGCATATACAATGTAAATTTCCGTTGCCTTTTGAAATCAAAACCAACCCAAAGAAATGTGTAAGTATGAACAAAGTTGTTGGGTATTTTCTTACCAAAAAAAAAAATTTGTTGGGTATTTGGTTTCATTTGCTTAAGAGTTAAAAAATATAATTTGAAGTTTTAGAAGTGGATGGATGCAAACAGTTTTCTGCATCCACTTTAGCAGCTGCCGTCACATGTATCCGAACTGGCAACAGTATTTCAAAGCAACAATTAGGCACATCTCCAACCCAAATAGGGATCATTTGTTTGAACTATTAGATAGATAATGAAGACAATAAATTATTTCATTCAAATATATGCTTCTGTTGATGAACTATGCTGACAACTGTATCTAACGCGAAAGATAAACATCAACACACATGTGCAGCACACTAAAATCAGTAAAATGGTTCTTTCCAACCAAAAGCAATATAATCCTTCATAACCCAGGATAGCAAATTCACATTACACGCAAATGCCACAACAAATATTAGATAGTAGATAGTGACTTCAGGAAGTCTGATGTTAGACAGAGATATCCATGCCGAAATCCATCTAGCAGTGTCATCGACTTCAGAGCAACAGAAAGCAGACTTGAAACTCATTGAACAAATATTCCACCTGCAAATTATAGAATTCAACGATGTTAACTTATTAACAACTTGACATATGTGCTTCGGCAGCATACTATCCGATACACAAAGAACGAGGAGAGTCTAACAATGATGTTGAATGCAACCATTCAAAGTTTCAATGGTTCTTACATACACTTGTAGCATACTTTGAGTCCACTTACGTACACTGGCATGAATGATTCCAGTCAGATAACTTGTGCACTTTACGGTTCGAGGGCATATGTAGAATGAACAGTTGACAAAGATTTTCAAAGCATGAAGCCTGTAAGGTAACTTGGAGATACTTTGACCACACCAACAAACAAGAAAAAATAAATCAAGTACATAAAATTTAGATATCAAAAATGAATCAAAATCTGCAGATATTAGAGCTATAAGTTATTCCACACCCATGTCCTACTTTCAGTTTTTCATGCTGCGGTATTTCAAAGTATCACCATATCCTTTATGGTCTAGTGCTCATTTCATCAGGTTATGTTATACGGATTCCTATCAAAATGGAAATAATGAAATATAAATCATAGCTAAATTGATTAAAGCATACATTGCGGGAACAGTTTCACAGCTCTAGACTTTTAGCTGAACACGTAATAATATCGTCCTATCAAGTACACTTTAGTAGCATCACTAGCTCCACAGAGACCAGTCCACTGATTTAAAATATTTAAATAATTTTTTTACTTAATGCAATTTTTAATTTTTTTGCGGTGGATTTTCGGAGAGAGAGAGAGAGAGGGCTTGGATTTGTGAGCGGCTGCGTGAAATATCG
>TE_00002425_LTR#LTR/Gypsy
TGTTCTGGCGTGATCTCTGAGGGGGGGGGGATCACTCAGATGCAGGAGTTATCTTCAAGCTCCCCTAACCTATCAATCAAGGAGTGGACAACGTCAGAGGGAAGACCTGGTGCTCCGGCCTTCGACCCTCCGATGCCTAAGTCAGTGAGCAGAAATAAGGTGATAAGGGAGTGAAGATGGAGAGAGAGAGAGAGAGAGAGAGAGAGAGAGAATGAGGGGGAAGAGTGGTATTTATTTATAGGAATATGGTGGATGTACGCTAAAAATACCACTTTGCCCTTACTTAGAGGGTGTATTACCATTATGCCCTCAAGGAATGGCTTCTCGGGCTTAGCTAAGGCCCAAGTCCGTTTTATGTGGCGGCACGCGTCTTTTTAGACGAGTACGACTGATGTTGTACTATGTACTAACA
>TE_00002429_LTR#LTR/Copia
TGTTTCTGCTTAAACCCGGAGGCTATGCGGAATCACAGTGGAGTAGAATTAATGATCAAGAGACAAGCAAGAGACAAGAGCATATAGTGGTTCACCATGCCTCTAGGGACATGACTACGTCCACTTAGAATCAACTATCAAGCCTTTGGTGTTACAGGGCATCCATCCCGCCTGATGGAGTAAGGGAGGGATGGGGGAGTCTATCCTGCCGGGGGAGTGTTACAAATGGGGGGGGGAGGTTATCCATCCCGCGGGGTGGAGTGTATATCAGATATATATATCCCACGGGGTGGAGTACATCAGATCTCTCTCTATCTACACAGGGGAAGCCTTTCTTTTATAATTAAGGAAGGTTCCCTCTTTTTACATACTTTCGATGTGGGACTAACTATACATTTACATTCTCATGGTGTCTTCTTGTGGAGCTTGGAGAAGCACCTTCCCGGTGTGGTACCGATGATCTTTCACCATAGCGAGGTAGCCTGGATGTCGGTCTACAAGTTTCATGACTAGTCTATGGGCGGGAAAGGTAGTTTCCTAATTACTGACTACA
>TE_00002434_INT#LTR/Gypsy
GAGGACTGTGGCTATGTGGCGAGTCAGTCCACACTTGGTTGGGGACTGTCGCGCGGCTTCATACTCAGCAATGTTATTGGAGGCTTTGAATTCAAGCAGGCCTTGTTAAGGTTCGTGTAGTCAACACACATGCGCCACTTGCCGTTAGGCTTGGGGACCATGACGATGTTAGAGACCCATGTCGGGTAGGAAACTTCCCGGATGAATTTGATTTCCTTGAGCCGTTGAACCTCGGTTTGGATAGCTCGATACTTATCTGGGTGGAAGGCGCGTCTCTTTTGTTTGACAGGTGGGTGGTCTTTGAGGATGTTGAGTTTGTGGGTGATGATGTCAGGGGAGATCCCCGGCATGTCGGCGTAGGACCAAGCGAAGACTGCTTGTTTGTCTTAGAGGTAAGTAATGAGCTTGTGGCGGAGTTCCGGGCTGAGACTTGAGCCAATGCGGACTTTTCTTTCCGGGGCAGTGGGGGACAGGGATATCCATTCCGTGTCTTCAGCTGGATTAGGTCACGGGGCCCTCTTTTTTCTAGTCCCCTCTGGGTCGTCCCGCGGGTCATCTATGGGTTCCGAGGGGCTGAGAGGCAGCATCTCATAGGAGTTGCGCCCCTGTTGGATGGCGTTAAGATGGCAGTGTTCAATGGCTGCTCGGTCCCCTTGGACTGTCATGATGCCACCTGGGGTAGAAACTTTCATGAGGAGCATGTGGCCGGCTACGAAGCATTGCAGTCCCCACAGGATGTCCCGGCCTAAGATAAGGTTATGCTCCGCCATGTAGGGTTAGAATCTGGCCACGAGCACAATATTGATGGAGTTGCCCATTCTGGACTATGGCATCGCTGTGACCAGTGGAACTATATTGCGAGGAGAGTGTCTCAGGGTGGAGATAGGGGTCCCTCGTGCCTTTACACTTCATCTTCAGTGATTTGGTAGAAGTGGGGATGAGTTGGGTAGATGGATTAGGTTGATGTGGCGGGGGGGGGGGGGGGAGGGGGAGTCATTGAGGATTAATGATGGCTGGGGGGCCGAGAGTGAAAAATGAGGGATGCGGGGTCGGGATGGCTAATGGGGGCTGGGCTACTGGTGTGGGGAAGGGATGTGTTGGGTTTAAGTTCCACTTGAGTGCCAGGGTCCACGGGGTCATCAATAATCTCCACCATGGTGCTGAGTTCCGAGGCAAGTGGGAGTTCCACAAGATAGAGGGACCCTCCTTCTAGCGCCAAT
>TE_00002442_LTR#LTR/Copia
TTGTCTGTTTGTTTGTATGTTTGTTGAGAGAGATAGATGTTGCTTCAGCAAGGAAGCGACAATGAAGCTCCTGGGAGCGTAGGTGATTCGATTGGGTCGAGGGTTTCAACAAGGTTAAAGGATAAATGTGGCGTAGGCGATGTAAATCACTTGCTGGACGTGATTAAGCCTTGGCGAAGTAACTAATTGCCTACTATGTAGAGGAGTAGAACCAATCTCATTAAGATATGGATGTAGGCGATGCATGCAAATCCAATTAAGGAGTAGAGTCCTTAACCATCAGTACAACTAAACTCAAGAAACTGCCTTTGCATGTAAGCTTCTTCGCATGCAACCTCGTGTCTCTTGGTCCAGCTCGCCCGCCAACCATCTCGCATGCAACCTCTTCGCATGCATATAGGATAAGTATTGCTTCTGTCCCGCTATACCACATCCAAGTGCAACATACCCTTATCCATTTCACATGCAATTAATGATAACTACGTTTTTATTCAGAATGCTGGCGGGATTCTTTTCCAAGCTAAGGTGAGCAAGCGAGATGCTCCTATGCATGCACATGTACCGTTCATGCAGTTAAGGTATTCAAAATGTGGCACTGCGCGGGATGCTCTTCTCCAATATGGGATGCGGCGTGAGATGCTGTCAAGATGCTCATGTGATCAAAGAACCACAAGCCATGCACGTGCTCTTGTATATACAAGTTGGGTGCGATGCAAAGTCAAGGCGAAGTGTTCCAAGCCGGGGCGAGGTGTTCCAAGCGGGGGCGAGGTGTTCCCCCAACAATTAAATTCTTCTTGTACGCGAAGTCCATTATGCGGAGTTCATTCGTACGCGGACTGTC
>TE_00002448_INT#LTR/Gypsy
AGTCTCCCCAAGTTCCCATTTAAGACATGTCTTGAGTGGGGACTTATAAACGGGCACCCGGTCCCGGTCCCCTCCAAGTCCGTACTCAGGACGTGTGTTGAACGGGTCTTGCTTATTTCAGGTCATTCTTTTCTTGAAGTCTGATGGGTCCTCCCGGTACCCAGCCTCAAATCTGATTCGACCGGGCGAGGAGCTCGCATGCGAGCTGTAGAGTCCGTTTGGCACAGGAGGGTTGACACTTCTAGGCGTGTGGGCTCTGCGGATAAAGACTACTGCGCGAGATCCATCTCGCACGATCTCGCGCGAAGCGTAGGAGTCCACTTCGCACAAGGGCAACCACACGAGATGAGGATCTCGCGTGAAGTGGAGGAGTCCACTTCGCACAAGGGCTACCGCGTGAGATGAGGATCTCGGGTGTAAGCCGAGGGGAGCGCTTCACACAGGAGGAATGATACTAGGGCGAGCTGAGGATCTCACTCCGCGCACACATACTATCGCGCGGGCTGTGTAGCTTGCGTGAAGAAGGACTACCGCGCGAGTCGTGGATCCCCCTCCACTCAACGTAATGCCGCGCGGGCCGAGGAGCACCTATGAACAAGGACTTCCAGCGAGTTGTGTTTTCCATTCCGCGCACAGACTATGAGGGCTCAGGCTGTTGCTCCTCATACAGGACAACCACGCGAGATGAGGATCTCACTAGAACAAGGACTCCCCCACGGAAAGAATATTATGCGGGCTTCGCGTAAAGTTTACTTCCGCGCGGGCCGAGGAACTACTAATGGACTTCGTCAGAGTGGATGAGTGCGGTTCGGGCACAGACTGATAGTCATGTGAGAAATGTTGTCCGCTTCACACACAAGAAGCCGATTCACGCACCTTGACTATACGCGAGCTGAGGAGCTCGTTCCCCGCACAATGATTACCCGTGGGTTGAGGAGTTCGCTTACTATCGGGCTAGCCAAACGGTTCGCTCCGAGCACATGGAGTGAAATTGCGAAGCGTGCTGAGCGGTTCGCACATATCAAGATAGTGACATGAGTTGCAATTATCCCTAATTGCATGGGAGGCGGCTCACGTTGTTTCCTTTCGCGCTCGCACCCTATGTGTTGCTCTTGGTACGTTAGTGTACCTCTCAACCCCCTGTCTGAGGATCATGGCCAAAATATCTTGTACGTGGGTGTTATGATCTCAGTGATCCTCACCCAAGGTGGGTCTTGTATCTAGGTGTTGTCTTTTCATACAATTTTGTTCTACGACAACCCGGTGGTTTCCTCCAAGTCCGTACTCAAGATGTGTGTTGAACGGGTCCGCCTCGCACAAAAAGGCTGACACTATCACAGTTCGCCTCACACATGAAGGCTGACTCTAGGGTGAGCTGAGTTCGCTCCGCGCACATGGAGTACACGCGAGGTGAAGAGTCTGCTCCGTGTACAATACTTACATGTTGCTTATAAAAAAAGTGCCCCTCCCGACTCGGCGGGGCGAGGATTGTTGTACACGCGAACTGAGGGGTTCGATCCGCCTCGCCTAGAAGGGTTGACACTCGGGAGAGCTGAGTTCGCTCTGCATACAATGCCTACACTCGAGCTGTGCAGTTCGCCTCCTATCATAAAGACTAAACACGCGAGTTAACATGTGTGCTCCACGTGCGAGGACTACCACGCGAGCTGTGGAGTTCGCTCGCTCGTGCCATGACTATCACGCGAGCTGAGGAGTCCGCTTCGCGTATATTGTCTACACGCGAGCTGCGGAGTTCGCTCCACGCATATTGCCTACAAGCGAGCTGTGTTTGCTCTGCCCACAATGACCACACGAGCTGAGGTGTACGCTCTGCGCAAATTGAGTTCACGCGAGCAGAGAAGTCCGCCTCACTCAGGAGGGCTGACACTCTGGCGAGCTCCGTCCCCTCGCACGAACTGAGCCCAGTCCCCCCAAGTTTGGCCTCACAAATTTGAATGGACAACAATGATCATGGACTGCATGTTATATAGTTCGTACTTAGTTACAACAATGCATGGTGAGCCAACTATTTCTAGATAAATAGCTCTGGGTGTCAATGTTTTTTTTTAGTCCTGGTGCCATTCATTTCAGGCTCTCCGGGTGGCCATAGTATGAAGACGGGTGTCCAAACCAAAAGACAATGCTTGATGGAGGCTTCCGGAGATGATCACCCACAGGGAAGCTACCATCGGGTGACCAATACTTCGAGAAATTTCTCCCACATTAGGTGTAGCTTCCCGATAGGTGCAAAAGGTAGACTCTCGGTGGGTAAATGGAGTTTTCCATGCATCGGTTCTCATGCCGCATAAGACACATACTAGTGTCCGGTTGATCTGGAATTCGGATATCCTTCTGCCTAGTGAACCCAACAGCATGTGGGAGATAAAGCTTTGATCACAGACTATTTGAACATTTGAAACACATGGGACCGAGTTTCACCGGGAGATTAAATTGCTTTCAGGAAGGACTTCTTCTAGACATAGTAAGATGGGGTGTCCATAACAGTTGGCCAGTAGTTGGGGTGCCGAGATACATACCATTCGAGAGCAGATGATTGTCTTGTTGCTGATCGATAGGACTGATCTCGACCCTAACCACCGGGAGCCGATGATTCCTTCGTTGTTGCCCGCCGGGAGGATGACAGCCAACTCATTATGTGCATCCTTTCCTGGGCAGTGCTTGACCAACTAGCTGCAACCGGCAACTGGCTCCCGAGTCCTTTGGGAGTAGGAGGTTGGAGGCTTGTCCGGATGATCCCGATGGCTTGCGCTCTACGGCATGGTGCACAAATCAACTTCTCGGTGCCTATAGCAACTCTCTGGGGGCCTATTTTGCAAGTCCTTTGGGAGTAGGAGGTTGGAGGCTTGTCAGGATGATCCCGATGGCTTGCGCTCTATGGTATGGTGCACAAATCAACTTCTCGGTGCCTATAGCAACTCTCTGGGTGCCTATTTTTCCTTTTCTTCTGCCTCATATGAGTTCTCGGGCATGACTTCGTTTAGAGCTGCATTCTCGACTCCCTGGCACCGTAAGCAAAGTGGGTGTCATCGGTAGGATTACAGATAAGGATGTCATCCAGAAGCTTTCTGAAGGCGCCTTACAGGTGGCCAGAGTAGGGTGTTAGGTGTCCAGTCCAAATCCACTCCTGTCAAGATCTGACCAACTCCCCCTTCTCTTTTTAGCATACTCCTCAAAGCCTGCAAGATTTGCATGTTAGGCCCCCCTTAATGATTTGATTGAGCTGAGCCAATGATGCTTGTCTTGTGCTTGACTTGCAGGCTAGACCGCCAAGGTCACCGAGTGAGGCATAGTTGGACGGCAGGTTGAGATGAAATCCTGATCGAGATTTCTGAACCTTGCGTCTAGGTAGCAAACGCCGTCGGGAGGCTGGTTGCCGAGTCAGAAGAATGTTCAGATTGGAACTTCTGTCCCCTTGCATCCCAGATCAAATGGGATTGACCGGGTATTGGAGGTTAAGAGGCCGGGTAGTAGGTCCTTTCCGCATGAACTATCGCTCCTTGATGATTATTCATCCCGCTCGGGTTAACAACGAACGCTCCCCTAATAAAAATATCGGCCAGCGGGAGGAGTTGGTCGTTGAATCATCGAGAAACTCCGGCCGACATGACTAGACAACTCGAGATTGCATGAACTCTTCGGGTCCTGTTGAATCATCTCTAGGTAACGGCTGGAAGCGTTGGTCATAACCCGAACGGGTCATATCATCCCTTTTCATGGCTTGGGCCTGCATTCTCGATATCTTGGCC
>TE_00002456_INT#LTR/Gypsy
ATTCCCAGTCCCCCCAAGTCCGTACTCACTAACTGGTACCTGGTCCCAGTCCCCCCAAGTCGGTACTCAAGACATGTGTTGAACGGGTCTTGCGCATTCTGGGTCTTACTTTTCTCAATATACACCGTGATCTTTAAGTCCGCTGATAAGATAAAAAATGCTCCTCCAGACCCCCGGCCTCAAAACTTATTCGGCCGGACGAGGATTGTTATACCTTCACATTGAACAAATGATCGACAAGTATTTTATCAACACAATTATGGGGCCAACCAAGTATGGTTATGGCATAATAATTATCGAAAAGCATAATGGTTCATGCAATTGTGTAATACTGAACGTTGAATGCCACTCTCTCAGTTGAATGCCACTCTCGGTGGAATGTCAATCTTGGTGGAATGCCTATCGGGACTTAGCTGTGAAAATAGATGCCGAATAGGTGCACATATGAGGTTCAGATTCATGCTCGTACTACTCCCGAATGATGAATCCTTGTTGTCAGTACGGTCGGGCTGCCTACGAGATTTATGGACTTTCTCCAGGTAAATAGCTCCGGGTGTCTATAGCTTTTTTTTGTCACCGGGACCCGCTGCTTGCAGATCAGATGATCCCGATTGGTTCCACCGGTACCTCATAGAGCAGGCGTTGCCAGAGGGAAGTGATAACCGAACTAGATGACCGGGACCATGCTTCTTCATCGAGATTTGGAGTTTCAAAGTACTCTCCTGTCAACGGGACCCGTGCACACCAATGCTTCATAAGGTCCTTCTCTCATGCGGAGTCCCCTGCGCGAAGTCATCACTTCGCGTAGTACATCTTCTCATGCATCCAGCTCACATGCAACTCATGTCACTATTTTGATACATGTGAACTCCTCAGCTTGCTTGATAATTTCAGTCCCCTGCGTGAAGTCATCACTTCGCGTAGCACATCTTCTCGCGAAGTCATCACTTCATGTAGCACATCTTCTCATGCATCCAGCTCGTATACAACTCATGTCACTGTTTTAATAAGTGCGAACTCCTCAGCTCGCCTGATAATTTCAATCCCATACCCGACCGAAACCCCGACCTAATGTGAATCTCTGGGTGGAACGCCAGTCTCGGTGGAATGCCTCTCGGGTGGAATGCCTATCTCTCGGTGGTTTCTCAGTCTAGTCATGAAGACTTAGACTTTCATATCATGATTGTGTTTCCAATCCAATCGTGAAGACTTAGAACTCCCTATGCCATCGGGTGGCCAAAATTGATGTTTGGGTGTACAAAGCAAACTCCTTTTTTTTTCAAAGGGACTCCGGTGAGCTGATGCCGAGTGGGATCCCGATTTGTTGCATCATCAACCTTCTCGGTGACTGCAAGAGAGCCCATTGCCCTCTCTATTGCCATACCGGCCCGATAACTATCGCCTCCCAGAGATTGCTTCACGCTGTCGGTGAGTACTTTATGGATGCTCGGCTCCTCTTCTCATCATGAACAATGCCAGCGGGTTCCTGGTGAATTACTTTCTCGGTTGAGAAGACAATAATATGGACTGGGTGTTATGGTTGGTGGAGTCTCCGGGTAGACCGATCTCAAGGCAATGAGTTGGAACAAGATCACCTGAGTGCTGCCAACGGGACCCCGATAATCCTGGGCAGATCCCCTCTTCCATAAGAACTACTCCTCCGGACGAATTCTCATCCCTGGCAGGATCTACTCCTCGGGATCCCGGCTTGTTTCTCTGTTACCTTGGTGGATTATTCCGATTAAATTAGACTTAAATCACCAAATATTTTATCAATCCTCCCGGTGACCCTATCGGGTCGTGCAAGAGAGCCCCTCTTTGAGTTGCCATGTCCGTTGCCATACCGACCGATCGGTGGGGCTTCCCCGGGAACCCCATGACCGTTGCTCTCAACATTGTTGCTATACCGATTGCTCGAGAGCTGGGTATACAACTCCCCAAGAACTCTCTCGCCAGACACCTATCTCGGAGACTGCTTCTCTAGTCGGTACCGGAGGCGGGGGAGCTGTCGGTGAAGCCAATGATTTTTCTTCTCGGAGTATTTTATGGATATTGGGTTTCTCTTCCCGTTGGTAAAGCTGGGTCATGCGATGACCATACAAACTCGGGGTCTCAAACCCTATCCTGGCAAAATCCCTACACTCATGAACAAGGCCAGCAAGATCCCGGAGATGCACCAATGCAAGTGTCGCCAACGGGACACCGAGGATACTAAGCGGACCCCTTCTTCTACATGGACTATCACTCCCTGACGATTATTCATCCCGCCTGAGTTAACGATGAACAATGCTAACCAATATCCCCCCATGATAGAAAATGACCGGCCAGCGGGTGGTGATTGCATGGACTTACTGGGTCCTGCTGATTCGTCTCCGAGTGTCGCTTGGAGGCATCAGTTGAGCCATTACGGTTCGGCCCTTGGATATCCCGATGACAAAGTGAACCCGGGCGGGTCGGACGATGCCTCCTAGTCATCACTTCGCGTTGGCAGTCGGACCCAGCAGGGCACTTGCTGACCCATGATAGCCTTGGGCCTACCGGGGAGCATGTCAACGCGCTGACTAGCTAGCCCTTTTGATGGGCTTGAGCACCTCCCAATGGACCTATTGATCATGGACTTGAATGAACTGCCTCTCGATGGAATGCCTCTCGGGTGGTAGAGCAACATGACTTTTAGTAATGATTTCCACAGACGGCGCCAAA
>TE_00002458_LTR#LTR/Copia
TGACTGAAAGACAATAGAGATCTGGAAGATAGTACTCCACCCTGCGGGAGAGATACACTCCACCCCGCGCGGGATGGATGTATTTGTAACACC
>TE_00002462_LTR#LTR/Gypsy
TGTTTTGGCCCACGTCCTCAGCAAGGGTAGAGAGGGAACAAAAGTAAAATGATGTGGAGCTTACTCTTCTAGTCACCTGTCGATCGATACTCACTGTGGGAGCGAGTAGAGCAACAATAGGGAAATCGGAGACGAGTCCTGACGGGCTCTGGGATCTAAGACGGGGCGCGCTTAGAACGTAAGGGTTTCGAGGAGGCTCGAAGGTTTCGACTGTGTTCGTCTGTTTGAGAGAGTTGTTG
>TE_00002463_INT#LTR/Gypsy
GTAAGTCAATTATCCCGAGTAACATCAATCGGGATACATATTCAATTATCCCGAGTAACATCAATCAGGATACGTAGGCATAAGTCCCGGCGCACTGCATTTAATGCACCTACCGCCACTGGTGAGTGTGCGTAACCTTTCCAGGATGCGCGTCAATAAGATCCCAAGTATAACACCCATCTCGGGAGAACGATTAATGTCTGTACGCGGAGCGAACTCCTTAGCTTGCTTCATGGTTATTGTCTTTGTGAGTGGAGCGAACTCCTTAGCTTGCGTCACCATTATAGTCCTCGCACGAAGCGAACTCCTTGGCTCGCGTGACAATTAATGTCTGCGCGGAGCGAACTCTTTAGCTCGCGTCATGATTAGTTTTTGTGAGCGGAGACTCCTTAGCTCGCGTCACAATTATAGTCCTCGCACGGAGCAAACTCCTTGGCTCGCGTGACGATTAATGTCTGCGTGGAGCAAACTCCTTACCTCGCGTCACAATTATAGTCCACCACGGAGCGAACTCCTTAGCTCGCGTGATGATTAATATTTGTGCCCGGAGCAAACTCCTTAGCTCGCGTCATGATTAATGTCTTTGTGCGCGGAGCGATCTCCTTAGCTCGCGTCACAGCGAAGACCCGTTCAACACACACCATGAACTCGGACTTGGGGAGACTATGGTGGGACCCATCTGAGATAGTACTCTTGTCTACGGGCTTATTTCAGCCAAGTCCCCACTCAAGATGTGTCTTGAACGAGAAATTGGGGAGACT
>TE_00002464_INT#LTR/Gypsy
AGTCCCCCCAAGTTCCCGTTCAAGACACGTCTTGATCGAGTGGGGACTTGATACATAAAATGCCCATAGACTAGTCATTTATCAACGGGTACCCGGTCCCAGTCCCAATCCCCCAAGTCCGTACTCAGGACGTGTGTTGAACGGGTCTTACTTGTTCTAGGTCTTGCTTTTCTTGATATTCACCGTAGTCTTCAAGTCCGCTGCAACAAGATAAAAAAAAATGCCCCTCCCGACTCCCTGCTTCAAAACTTACTCGGCCGGGCGAGGATTGTTGTACCTTCACAATGAACAAATGTCCCTCCCGACCCCCGGCTTCCAAACTTGGTTGGGCGAGGTGTTTTCACGTTTCCTTCACAATGAACAAATGATCGATTAGCAGCTTGCATAGTTTGATCAACACAATATGGGGCCAACCGAGTATTGTTATGGCATAATAATTATCAAAAAGCATAATGGTTCATGCAAGTGTGCAAATACTGAACGTCGAATGCCAATCTCTCGGTCAAATGCCAATCTCTCAATCAAATGCCAATAACACATAAATAAAGATATATGTGCCGCATGGGTGTTATACTAGTAGGATGCCATAACCTGCATGCATACTTCCCTAAACTCATATCAGATACCATAGTGTCATCACGAGCATGCATACTTCCACAAACTTATACGTGAAACATACTTTAAACTTTCGACAAAAGATAATAAAACGAAGGACTTATCTTTGTAGTAAGCTGCTGAATGGGTGCACTCAAGAGGTTCAATAGTGTGGACACCTTCATGTTAGAATCTCGTAGAATAGAATCATGTTGCCTTACCCGTGTTGTATAGGTTTCTCTCTCCTTTAGTTCTTTCTTTCTTCCTTTTTTTTGTTTTTTGTTTTTTTGCCTACTCTCTTTCCCCTTATGTTGTGAAAGCCACCGGGACCCGATGGTTACCGACTTCTCACTGCTGCAAAGAATTTCTTTTTTCTTTTTTTTTATAGGTGCTGCTAGATGTACCCAGCAAACTTCTAAGTAGACCCAGCAAAACAATTTTATAGATAAAGATAATTTCATCCTCATGTAAAATGACAATAACAGTCATGATAATTAAAACAATAACAAAACAAACCATGACACTCTTGAACCCAGCATTTTCTAATGTACCCAGCAGTACAACTTGAAAACATTGTTGATCCGAGCAAACCTTTAACCAGAACCCATAATCAAAATTAAGTATACACAAAATGTGTGTTTATATATAACACATCATCAATTATGTTGCTATCTAAATTCTCATTTCTCTGCCTTTCGGGTATTACGTTTTATTTTTTCAGAACATCTGGTTTGAGCTCTGGACTTGACTGACCATCCAGTTCGATAGGGTCTGGATTTCGGCGCGCCAGCGGCGAGGGATGCGTGAGCCTGAAGCAGATTGTATCAGTGAGCTTTGGGTTTTATCAGATGTGGGTTTAATGGTTAATCATCTTACAAGAGATTAATTCCAATTGTAATACATACCAAATTACTCTTAACCATACCTAATTACCTATGATACCGATCACAGTCCGAGCAACATCTGCAGAAACTATGATGATGTGATGACGGACAACTAAAGAAGAAGACGAATTAAGATGGAAGAAGGAGCAACAGATGGAGACAAGGCTGAAGTAAAATGAACGAGGGAAACAAGAGACAGATTTGGTTAGGTGTTAAAAGAGAAAAAGGAAGGAAATCGATTAGTTTTGCTGGTTTAACTTTTAACAAAGGGAGGGCATTTTTGGAAAGTCGCTAGGTGCACTTAGAGATTTCATGATTTTGCTGGGTGTAAATAGCTTGCTGGGTTTACTTAGAAATTTGCCGGTACATCTAGCAGCACCTTTTTTTATTCGTGTCCCGGTGTCTGCAGATACAAGACCACTTTTTGAACCTTAGTCCCCCTTTGATGGCTTCTCCACTCGGACTTACCTTTCACTTTCAACCGGACATCCATGCTATTGAATTCATCTTTCTTGCTGTTCATACCAGGCTCTCCCCATATCAGTGCAGGTGCCCAGAGTAGACGTTGGGTGTCCAGATCAACACCAAGATCATACCAACTCCCTCTTCTCTCTTTAGCCGGAGAGGAATTCGACCGAGTTGAACCCATGTGCCATGTTGATTTGCAGGTGAGACCAGATGTGTCTAGACCGAGCTGCTTAAGCAGTGCCCATCTCGGCCGGGCAATTGATCGACGCTGTCGATGGATCTCGGGCGCTACCAGGTGGCTCCCGACGCATCACTCCTGACCGGCGATGGATGAGCTTGGCCTGGGAGAACTAATCGGGCTGGACCCGAGTGGTGGAGGTGATCCCGACTAGTCGGCTGGTTGCTTCATCAATCCTCATGGTGACCCTACAAGAGTGCCCCTAGTTCGCCCTTTTTATCGTCATACCGGCCGATAGGCGGTGCCTGCCCAAGCTACCGCCTGAAGAGCTCAACAAATCCGGAGCGGGCAGCGAGAGGAGTGGGTTGTCACCGGCGAAGTTCCCGACCGGCATAACTAAACTCCGTGTCCCGGATGTCATCCCCGAGCGATGGCTGGAGGCGGGTGGAGAGCGATGGCATTGCTGGACCTTCAGTGATGCATTGGCAATTGGCAGAACACAACTCCCGGACGTTTCTGCTTAATTGGACCCGTTGACATATTTGGGCCAGATAATTGTTGGACCTGGCCAGGCACCTGCTGGCCCGCTGACTAGCTAGCCCTTTACTGGGCTTGTGCACCTCCCGTTGGACCTATTGCTCTCATGGATTTGAATAAACTGTCTCCCGGAGGCGAGCAACGTGACTTTTCGTAATGATTCCCAGACAGCGCCAAA
>TE_00002470_LTR#LTR/Gypsy
TGTAAGGGATCTGAAAACCCTAACTACCAAAACTAAGAGAAAAAGAAAACGAAAGTAAATTAATTCAATATTCAGATGTGATTACATTACAGCTAGCTTCCAACTATATAGTCCGGGCTAAAACGATAAAAGAACATCATTATATATTTGAGGCCTAACACATGCATGGTCTTAAATAAGTAAAAACAACTATTTGGGCCTGGATACACAATTGGGCTCGGTGGTAACCATATTGGAGTGCATCAAATACTGCGTTTCAACGGTTAAGACAATGACTCGTTACA
>TE_00002471_INT#LTR/Gypsy
TTGGCACGGGGATCGAGCAGTCATTGAGCATTGTCATCTTAACGCCATCCAACAAAGGCAAGGAGTCTATGAGATGTTACCTCTCAGACCCTCGAAACCCATCAATGACCCGCGGGACGACCCAAAGGGGAGCGGCAAAGAGAGCCCCGCGACCTAGTCCTACAACAAAAACATCGTCCCCCACCCTTGGAACGCTCGCCACCATCTCTACCCCAGAACCAATTTTAACCTTGGCTTTGAAAAACCATTGTATATGTACAATAGCCCAGTAGCGGCTCCAACATTGTACACTTCGCCCGCTAGCGGCTAAATTTAAGTGCAATGAAGTCTTTTGTCATTCCAACATGCTACACTTCGCCCCCACAACGTAGGGCCGCAAACATACAAAAGTAAACAACAGCAAGACAAACACAAAGGCTACACATAACGCCAAAACATCAACCTGGACTCCCAGGCAAATTAATATGCCCTGCCGCGACGGCCCGTTCACACTTCGCCTTCCAGGACACCTCTAACTCTGAAAGTGTCTGCGTCAGCTTCTCCACCTCAGCTTCCAAAGACGCTACCTTGGCAGCCGCCACTTCCCCAGCCACCACCTGCTCATCCTTCCTCTTTATATCTTCTTTCAGCTCCGCCACCTAGGCCTGGAAGACAACAACGTTCTGCTCCGCTTGCGCTAGCTGCTCCAAAAGGCCCCGATTGCATTCCTCAGCCTCCCTCAACTGCTGACTCTTCACCTCAGCATCCCCCTGCCAGTGGGAAGTCGCCCGCTCGCTCGCGGCATACATCAACAATGTAGCCTGCAGTCACACAGCAACGCATAAACCCCAAGCTCAAAACAGTGGAACACAAAAACGTGCAGACACTTACCCGAGTCAATTTCTCCTTGGTGAGAGTCATGCCCGCCAGCGGATCCACCTCCTCCAACACATGCATATCATGAGCGCGGTGACGCATGTCATATGTCATTTGAGCTAAGTATGGTTGCGCGTCCCCTGTCCCTTCCAAGGCTTGGGCAACCTCAGCTAAGCTTGCCGATCCCCCAGACCGACTGTCTCTCTGCGACCTCTTAGACTAGCCCTCATGAGCCGGCTCCGCTCTCCCCTTCCTCTTCCGAGTCTGAGCCGTACCACTCTCTTCCTCACGGTCTGCAACCTCCTCCACGACCGGTTTCTCCCCTTGTGCCTGGTCGGGTTCACCCTCGTGATCACCCTCTACCTACGCCTCATCCAACTCCACCTCCTGGACACCTAAACCCATCGCTTCCGCAACCAGCGGAAGCACATAGGCGTAATCCTCAGTAAGTCCCAGTGAGTCTCACCAACTAGCGCGGACTGACTAGCCCATCAGCGGCCCACCTCCCGAGAGTCTCGCCACAACACGAACTTACTCGAATGCCATTAGCGCGTTTCCTCGCCACTTCGCGAGCACTATGTCGCCCCATAGCGGCACGCAACGCCAATAGCG
>TE_00002478_INT#LTR/Gypsy
CGCCTTTTGCCCGAGAGGTAGTCCACCGAGAGATTAGCATTGACCTCGCAGGGGAGCAAAGCGAGATGAATTCGTATGGAGGCGAAGCGAGATGACCCGCCCGGGTTCATTTTGTCATCGGGATTATACCAAGAGCAGAGCCGCAGCGGCTCATGTCCGATGCCTCCAGCCATCACCCGAAGATTCATCGGGACCCAGAGCTCGGTCTTGTCGAATGGAAGCTTCGCCTGTGACGACCCACTCCCGCTGCCCGACCATCTTGTTATCACGTTGACTTGACCTTTTTGGGGATTGAATATTAGAGCATGCCCCGGGTGACAACCCGATCTATTGGCTCAGTGGTCGTGGGATCCGGGACGCGCTTCCCGGGGGCTACTCAACATCCCCTCTAGTTGATTCGTCCGGTGCACAGCTGAAAACCGCTATGGACACCCGGTATGAAAGGTATGGGGTGAAGAACAAAGAAACTGGATTGATTGGCAATCGCCCGAGATTTGTGTATTCCACGGAGAGATTAGCATTGACCGAGAGATGGGCAGGAGTGGCTTCGCGTAAGAGAAGCAATTATATGTGTGGTTCCCCAGTGGAAGAGTTGACATGTGTTAAGGGGCGGACCTCGCCTAAGTTATCACGCGAGCGGGATGTGGACCTCGCCTAAGTTATCCCGTGGGCGGGATATGGACTTCCCAAAAGTTATGACGCGAGCGGGATGTGGACCTCGCCAAAGTCATCACGCGAGCGAGATGTGGACCTTGCCAAAGTTAACACACGAGCGGCATGTGGACCTCGCCCAAGTAATCACGCGAGCGGGATGTGGACCTCGCCTAAGTTGCATGCGAGCTGACCTCGCGAGAAAATGTGCTACCCGAAGTGTTGACTTCGCGAAGGCGGACCCCGCATGAGAGAAGAACCTTGTGAAGGGTTGACAACTCCATTACATTCCGCCCGAAGTGTCTGGCAACTATTGCTCTACGAGGTATTCCCACCCGAATGACATCCCGAGAGAGACATTCCACCTAGAGGTATCCCGAAAGGCATCATGTCCGAGAGGCATCATTCCCAAGAGGGACACCCGGAGAAAGTCTATGGCAACTCGACCGTACTGGCAACATGGATTCATCGTCCGGGAGTAATACGAGCCTGAATTTGCACCTCTTTTGTGCAACCATTCGGCAGCTACTTTCACAGATAAGTCCTGTCCAGATTATGATTGTTATAATCTCATTGGTTTGTGAAAATTCATCATATTCTACCTGCATGTTTTGGCATTCCACCGGGAGAGAGGTATTCCACCGAGAGATAGGCATTCGACCATGATTGGCATTCCACCGAGAGAGTATTACACAATTGCATGAAACATTTTGCTTTTTGATAATTATTATGCCATATCCATACTTGGTTCGCCCCATCATTGTGTCGATCATTTGTTCATTGTGAAGGTACAAAAATTCTCGCCCCGCCGAGTCAGTTTTGAGTCCGGGGTCGCCCGGTAATGTAGTCCTGTGCGAAGCGAACTCGTACAAAGCTCGCACTCGAACTCACCTCGCGTGGTAGTCATGGTCCGCGGAGCGGACCCCTCAGTTCGCGTGAACACTATGCGCGGAGCGAACATAGCTCGCGTGAAAGTCTTGCACGCGGCGCGAAGTCAACAGCTCGCGCAAAGTCCTTGTGCGCGGAGCGAACTACACAGCTCGCGTGGAAGTCGTGGCATGCGGAGCGAAGTCAACAGCTCGCACAGTAGTCTTGGCACGCGGAGCGAAATTAACAGCTCACGCGGTTTTCTTGGCACGCGGAGTACATTCTTCAGCCCGTGTGACCTGTTTAGTCTTTATGCGCGAGGCGAACTCCTCATCTCGCGCATAGTTGGTTTTGGCATTCGACCGAGAGGCAAAATTTTCCCTCAATAAGACCGGGCGGGATTGACATTCGACCGAGAGGCAAAAATTTAAGACCAGGTGAGATTGACATTCGACCGAGAGGCAAAATTTTCCCCTAGTAAGACCGGGTGGGATTGGCATTCGACCGAGAGGCAAAAATTTAAGACCGGGTGGGATTGGCATTCGACCGAGAGGCAAAAATTTAAGACCGCGTGGGATTGGCATTCGACCGAGAGGCAAAATTTTCCCCCAGTAAGACCGGGCGGGATTGGCATTTGACCGAGAGGCAAAAATTTAAGACCGGGTGGGATTGACATTTGACCGAGAGGCAAAATTTTTCCCCAGTAACACCAGGCGGGATGGGTAATCCACCAAGAGCCACCAGTCAATGAAATCCCCAGTAACAACAGGCGGGATGGGTAATTCACTGGCAGTCATGTTATTGAAATCCTCTGTAAGACCAGACGGGATCATGTTATTGAAATCCCCAGAAAAACCAGGGGGGATAGACATTCGACCAAGAGGCACAAGTCAATGAGATCCCGGGTAATCCACCAAGAGGCACAAGTCAATGAGATCCCGGGTAATCCACCAAGAGACGTAAGTTGATGAGATCCCCAGTAACACCAGGCGAGATGGGTAATCCACCAAGAGCCACAAGTTAATGAGATCCCCAGTAACACAAGGCGAGATCATGTTATTGAAATCCCCAGAAAGACCAGGCGGGATGAGTAATCCACCGAGAGGCCCAAGTTAAATGAGATCCCCAGTAACACCAAGCGGGGATAGGCATAAAACTTCTATCTTCCCTTTAAAAATGGAGCAAGTGGCTTGATAAACCACGGACGGCGTTAACATCCCGTCACTCGAGTAGTAACACCGGATATGGAAAGGGCTTGCTACCCTTGTCCATGAAAGTATAACACCAAGATGCACCTCGCGGCCTCACGGAGACAGTCATTGTGCACGAAGCGAACTCGTCAGCTCGCGTGTACTCCTTGTAGGCGGAGCGGACTCCACAGCTAGCGGGTCATCCTTGAACGCGGAGCGAAATCGTCAGCTCGCGTGTACTCCTTTTCTACGGAGTGAAATCTTCAGCTCGCATGTACTCCTTGTATGCGGAGCGGACTCCACAGCTTGCGTGTCTTCCTAGAGCGAGGACCGAACGCCACAGCTCGCGTGTCATTCTTGGGAGCGGAGCGGACTCGTCAGCTTGCCTGTACTCCTTGTTCGCACAAGCAGACTCAGCTCGCCCGAGTGGCAGCCCTCCTAGGCGAGGTGGACTCCTCAACTCGTTCGAGTGTTAGCCTTTCGGCGAGGAGCGAACTCTTCAGCTCGCGGGTCGTCCTTGAACGCGGAGCGGACAATTCAGCTCGGCTGTACTCCCTTGTTCGCGCGAGCGGATTCAGTTCGCCCGAGTGGCAGCCCTCCTAGGCGAGGCGGACACCTCAGCTTGCCCGAGTGTCAACCCTTTGGTGCGGAGGGGACCCCTCAGCTCGCCCGAGTGTCAGTCATTATGGCGCGAGGCGGACACTTCATCTCGCCCGAGTGTCACCCTTCCTTGTATGCGGAGCGGACACCTCAGCTCGCGTGTGGTTCTTGAGCGCGGAGCGGACCCTTTAGATCACCCGTACTTCTTGTCCGCGAGGCAGACTCCTCAGCTTGCCTTTACTCCTTGTGCGAGCCGGACTCCTCAGCTGAGCCTGAGTGATAGCCCTTTTGTGCGTAGCGGACCCCTCATCTCGGGTGCCTCCTCAGCTCGCCTGGTAGTGTCAGCCTTTCTGTGCGAGGCGGACCCGTTCAATACACGTCTTGAGTACGGACTTGGGGGGATTGGGACTGGGTCCGTGTTGAGGACATATGACTGGTCTATGGGCATTTTGTATATTAAGTCCCCACTCAAGATGTGTCTTGAACGGGAACTTAGGGGGATT
>TE_00002491_LTR#LTR/Gypsy
TGACTTAAATACAATTCACGCAAGCGAATGTATCGTTGTCAAAATAGGGAAGTATAAGTGCCCAAGTTATCGTACCACGGGGATTAGTGGCTAACCCACAATCCTAGGCTAATCGGCAATAAGTCACTAATGCAAACAAAGAAAGAAAAGAAAATAAAGAAAATGCTAATCTAGGCACTAAGCCTTAGTAATGCTCGGCTCTAGTTCTCACCAAAGCCTAATCAAAACTAGAAGCCTAGTGATGGTTATCTACAATGAGTCGAAAATAAAAGGGAGATGGAATGAAGATTTAACTAAATTGACGACAAACAAAATGAGAAATAAACTACTAACTAATGAACTAGAGAATGCTGAGAACATGGGAGTGTCGGGTGATCCACACTAACTCATATGCAAACATCGATACCAATTTCACAAATGTATATCATATTGTGTCAAGTCCCGTATCTAATACCGGTTAAGGCTACTAGATCAATTATCCTTTCGGTGTATCGATTATGCCGGTTAAGACCACAATCAACTCTCTCACTTAGGCATTACGCCGGTTAAGGCCGCAATATCTAAATTAAAGGCCTAGAGTGCATGATAATAGGAACCCAAGCAAGCTTAGCTACAATTAAGCTAGCTAATGGTTACCACACTTCAAATCCTAGATGCACAAGACTAATAAGTTGTCAATTTATCAATCTATCCATCAAATTGTCCACAACATTATCTCAAAGGGTGACAAAGCCTAGAAACATGCTTCTAAGGACCAACACATTCGGATTCAAAGCATACACAATGAAAATTGCATTTATATCAATCAAAGTACCAACATTATACAAAATGAGTTTAGGGCTTCAATACCCTAACTCCCAAAATTGAATCACTCACAACCCATAAACAAATACATCATCTAATAAATGAAAAATTAGAGAAAGGATAGAGTAGAGAGGAAACACAAGTTAGATTCACAAATTGCTATAAGCAACTATGAACCCACTTGAAATTAAGCTCCCTCTCTTTACCAATCTTGAATCTCCTTTGTAGTGATGAAGTCTTGATGCTTGTAGGTGAGCTCTTCTTGAATTCCCAAAATAAAACTACCTAAAATGAAGAGATGAGAAAAGAGAGAAGAGATGAAGGGATGAAATGGTGATGAATGGTGTTGGCGATGGGAAAGGGCAGGAGCCCTTCCCTTTGCTTCGTGCGGCTCTCTCTCTCTCTTCTCCTCTGTGTGCTGCTGCCTTCTCCAGAGAATAATGAATGAATCCCCTCCTCAAAGGGTTTTTGCCTCCACTCTATCACGGGTGAGAGGCTGAGAAATGGTGAGGAAAAGTGCCACTTGTCACCTGATGATTGGTCATGAGTGAGAAAGAAGAGGATGGCACATGATTGTGGCTGCATATGATTACTTCAATGCTTAATTGATCTAATGATCAATTAATGATCAAATACTAATCGGTAGACATCCTTAATTTCTTCTTTTCTTCCTTTTTCATTATCTGCTCTAATTTCATATCCGTTTAAAACGATCTCCACTGCTCCGTTTATTTTTTACAAATAAAACAAATACGATTAACTATATCGTAAATAGCTTGAATATTATCTTAGTTCGTATGTTTGGAATGTAATTAAGTGTGTTAAAATACACGTAATCA
>TE_00002499_INT#LTR/Gypsy
TTGGCGCCGTCTGTGGGAAATGTTACAAAAAGTCTTGTTGCTCTACCACCCGAGAGGCATTCCACCCGAGAGGCATTTCTGTTGGGTATTTGTTACGTACTCAAAACCTTACCCTTATAATGCACGGCAACAACTATTGGGGTATTGAGTAAACGTGATGAAGTCATCTTTGCTCCATTCAATTCTCACTCAACAATGCAACTCGGAGCAGGTAGCTATTCCCGGGGAGCCTTACCAGAAGCCCATGGAGCTCTTGA
>TE_00002503_LTR#LTR/Copia
GACAAAGATAAATAATAACCCCCCTTTCCCGAACCTTCTTCTTCTTTTTTTTTTTTTTTTTTTTTTTTTTTTTTATTTTTTATTTTTTCCAAAAGTTTCTCTTTTATATATATATATCTATATATTA
>TE_00002506_INT#LTR/Gypsy
AGTCTCCCTAAGTTCCCGTTCAAGACACTTCTTGAGTGGGGACTTAATATACAAAATGCCCATAGACCAGTCATATGCCCCCAACACGGACCCAGTCCCAGTCCCCCCAAGTCCGCACTCAAGACGTGTGTTGAACGGGTCTTGCTCTTCTTGACTCCTTCAAGGGCGAGCTGAGGAGTCCGCCTAGAAGATAAGAAATGCTCCTCCCGGTCCCCAGCCTCAGAACTTATTCGGCCGGGCGAGGATTGTTGCACCTTCACAATGAACAAATGATCGATGAGCATTGACATAACAATTATAATATTTATCGAAAAGCACAATGGTTCATGCAATTGTGTAACACTCGTGGAATGCCAATCTTTCAATCCTGGTGGAATGCCAATCGTTCAATCCTGGTGGAATGCCAATCTTCCGGTGGAATATCTCTCTCTTAGTGGAATGCCAATAACATGCATGTTGACTTGCAAGTAGAATATTTATGAATTTTCACAAACCAATAATCTGATGAGAACTTATCTGTGATAATAGCTGCCGAATGGGTGGACATAGGAGGTGTTGATTCATGCATGTACCACTCCCGGATGATGAATCCTTGGTGCCAATACGGTCGGGCTACCTGCAAGATTTTTTTTTGACTACCTCCGGGACCCGTTGCTTGCAGATTAAACTGACACTGGGCCTTCCCTTTCGATACCCGGAGATAAAGGTGGTGGGGCCCTGACTTGCACATGGGTCTACTTTCAATTTCTTTTATGCTCGCGGATGACCAATTCTTTAAACCATTCCGAGAAGCTTCTGTGGGTGCCGCACGGGTGCCCAGAGCAATTCGCTGGGTGTCCAAATCAACACCACTCCCGAGTGGAGTTCCCTTGCAGACTTTGGACTGAAAACAGGGGCCGGGATGTGGGTGGACTCTAGGTCCCGGAAGCTTCCAATCGGGAAGCCGGAGAGACGATCTCGGGTGCTTCCAATCGGGACGGGTGTCCAGAGCAAAACCATTTTGCTTCAGTTAGGATTTGCAGGAGACTAGAGGCTTTGGACTGAGGACAGGGGGCCGGGTGGGCAGGTCCCGGACGCTTCCAATCCTTTACTGACAAGGGCCGGGATGAGGGTGGACATAGGTCCCGGACGCTTCCAATCGGGAAACCGGAGAGGTGAAGCCTGGAGAGATGATGGTTCTGCCCAGCCGGGTGCCCACAGTAAAATGACGGGTGCCCAGACCAATCTTTCTTTAGCCGGAGAACGGAATCACGCCGCAAAACTTACATACCTCGAGGTCCCAGACTGCCAAACAGGAACCCGGAGTCGTCCCTCTGGACGAGCTCGGACTCCACGTCCCGGACGATTCCAATCGGGAACCAGAGGTCCTTCGGACTGAGAAGAGTCGGGATGAGCTTGGACTCCATGGCCAAATGCTTCCAACCGGGAACCCAAAATCCTTCCATCGGACTGAGGGCAAGGGCCCGGGATGAGAATGGACGACACGTCCCGGACGCTTTCAATCGGCATGGGTGTCCAGAGCAGTTTCAGGGCGCACCCAACCGAACACTTTCTTACTCCGCCGTGGATCATGGCGCTTCCAATCGGGAACCCGATCACTCCCTGCCTAGAGGAGTCGCTCAGAGCCAGGCGGCGAGAGATCGGTCTCCGGGAGAGAAGCCATCGGCCTCGCGCATCGGCCTTGGTTTAGGACTATGACCGAGTGTCTCCGGGAGGCAGTTAATTAAAACTCTTGGGCCTGCTGTCTAGCTGACTGGACCGGTAGATGAAATTGGGCCGGGATGACAGTTTGGACCTGATGGCAGCCTTGTTGACCCGATGGCAGCCTTGGGCCTACCGGGGTGCATGCCAACATGCTGACTAGCAGACCCTTTTGATGGGCTTCAGCATCTTCCGATGGACCTATTGCTCATGGAATTAAGTGAACTGCTTCTCGGGTGAAATGCCTCTCGAGCGGTAGAGCAACAAGACTTTTTGTAACATTTCCCACAGACGGCGCCAAA
>TE_00002514_INT#LTR/Copia
TGGTATCAGCCTAAACATCGATCCTTCCCTGTGATTCCACCTTCTGCTTCCTTCCTAGTGTTTCAATTCTTTCTTCTTCATTCCACAAAATTCTGTATTTTCTCTTCTTCCGTCATCTCCTTTGTTCTTCTTCTGCTTCTTAATCACCCTAAAACCCTACAAAAAAAAAAAAAAAAAAAACAAGTTCCTTCTCCACTGCCAATGGCTTCCAACAACTATGGTGTGTATCACTCATCCTTTCCGCACTGGCAACATGTCACATCTCCGTATCTAATGCAGCAGCGACATCATGCGTCTCGTTTCTCTCAACGTCCACATCACATGTCAAGTCCCATCCATGACGTCCCATTTGCTGGTGTCCATTCTGCTGTTGACCCGAACTGGTATCCGGATACAGGCGCAACCCACCACATGACGGCTTTACCAGTCAATAATCCACAACCATATGTTGGTCCTCACAATGTGTATATGGGAAATGGGGACTCAATGTCCGTTTCCCATACTGGTAACCTTCCCATGTCATTGGGTTCTTCAACCTTCTCTCTCCAAAATGTCTTTCGTATTCCATCGATTCAGAAAAATCTTTTGTCCGTCGCTCGTTTCACTAAGGATAATCTTGTATTCTTCCTTTTTGCCTGTGCAGAAACTACTTGGCTTGGTTATCTCCTTTATGAGCTTGGTGCCCGTGTTCAGTTTCCTATCTTATTGCACTGTGACAATCTCAGTGCCATCTACATGGCCTCCAATCCAGTGTTTCATGCTCGCACCAAACATATTGAGCTTGACTACCATTATGTTCGTGAAAAAGTTGCTCTTGGAAGTCATCGAGTCTGTTTTATTCCCTCCATTGATCAACCAGCTGATTTACTCACAAAACCGCTCCACAAAACCCGCCACCTTCTTCTTTCGAACAAACTTGTCCGTCCAGAGCCGCCAAGTTTGAGGGGGGA
>TE_00002526_INT#LTR/Copia
CAAAAGTTACTTGATCACATAAAAGAATAACAGTACTCGTAGTTATTGGTTTTTGTATCTTCATTACTCATATTTTTTTCTTAGTTTTTTTTATATTTGTTTTGAAAATTGAAATATGAAAACAAAGAGGTACTACCTAATCTTCTATCTATAACATTACCCAACTTTGATAAATCTAACCTCATCCAAATCTATAACCGAGTATTATCATGAAACCATGTTGTAAAGGATTTGCAAAGATTCGCATGTGTAGAACGTAAATATAATGCAAAACTTATTTGTTATCCGAAGTTCATATAGGCTACAGAACTATAGTACACTTGTGCACCAAATCAGGTGAAGTTTTGGATAATTAACAATGACTTGAGCAATTTCCAATCAGTCAACCCTCCAACTACAACAGTCAAACTCAATTAACACTACAATTTGCTCGCCTGATCATCAACAATCCCTAATCAAACCCCAATTTCTACACAATTAGAACGAAAAGCTGAAATTAAACCCCTAAAATCATGCTCACACAATCTAATTGAATCAATACCAAAACTCAATGAACTCAAATTTCAACCAAACTCACCTACTTCCCCGCCGTCGTCGCAGGCTCCGAAGCAAAAGGACTCGCCGGGGGCGCCTTTCCGGCACTCTGGCGATGATCGGAGGCGCATGACGGTGACGTCACGGCTGATGTCGACGCTGATGTTGATGCTACCGCGTCGTTCGATCGGGCCGGGTCCTGGCAGCTCGGTCCTCCTCTCCCTGCTGACTTCAGATCCGGGAACTCCTCCCAGTCCTTGTCCTCTGTCCTCTGCCCTCTTGCTCGCTTGCCGGGACAGGCTTGACACCCATTCTCTGCTTCTAAATCTGCATATATATGGTTGTCTTTTCTCTTTTCCTTTGATGTCGATCTCGATCAAAGGAACCCAGTAGGGTTAACCATAGAGAAACCGAAGATGATCATAGAACGGGGTTTTGCAAAA
>TE_00002527_LTR#LTR/Copia
TGTTGCGCTTTAGTGCTTTTTCCCACATTGTAGCCCCACATTGTAGCCATTAAGATAGGGAAGGAGATGCATTGTTCTGCAATAAGTCGGGTTGAGATGCATTGGTTTATCTTATAGGTTGAGAAATGTTGCTTTGTGGGTGTGTGCTAATACAGTTGTTGCCCCTGTTCAGTGATTTTGCCCATATGGGGTTTGAACAAATAAGTCATTGTTGCCACATAAGGAAAGATTAGACATATGCTAAATATTTTACTGGCAGTAACATCGGTGATGCAGATTACTCTCATCCTTCCAGACTCTCAAGCACTTGGAGGAGCATTGCTCATGGATCCTCTCTCCTAAGGTGTGCTTAATAGAGAACACATTTACTTGATATGATTTTGCGATTTGATTATCAGTCTGTATTATAATCTGGATTAGTGTCTTAGTCTGCTTAATGGAGAACACATTTACATGATATGATAAATCTGAGATATCTCTACTTTGTATCTACTTCGTAGAGATTGCA
>TE_00002533_INT#LTR/Gypsy
GTCAGTAAACAAACCTGTGAATAGGCTCTAAAACTCAAGTACCCGGTAACAAAGCATTCAAAAAATTACCCTTCGCTGCTCTTGGCACTGGCGAACTCAA
>TE_00002538_INT#LTR/Gypsy
ATCATGAAAACCAACTCGCATTTCCTGATTAAAACTTTGCCCATGAATTTCTTGTTATCGTTAATGAACGTCGAAGTTCCATTTACAAATCGTACCAACTAATAGCTACCAAAGCACGGAAATTCTCGCATTAACTCTAACGTCAATTCACCTTAATTACTCACGTGATAACCACACTAACAAATAAAATACAAACTCTGAGTTGACCGAATTGAGTGTCAGCATAGCTGATGTTGGCAGTCTATCATTCAACACTAGATAGTCCTCTCTTGCTGCCTCCAACTGATGCAAAGTGATTTCCTTTCTTCTATTTGGCTGCTAGGTATGACTAGCTTGATCACGCAGGTCCATAACATCCAAGGAAGCTAAGAGCACCAAAACTGGAATCCTACGCTCAGGTCGCTAAAACGACTATGGACACTCATCTACGCTTCTCCAATCAATCACTACAACTTCAGTCTCCACCTTCTGAATTGTTCCATAAATTTTTTTTTTTTTTTTTTAAACCAAAATTGACACCTACACACAAAAGTTGCATTTTCCCTCTTCTCCACTTTATTTCTCCAAGCTCAGTCATCTGACCACAAACATATTGCTTAAAACAAAATAAATTCAACATCTTCATGCAACAGTCTCAAATAACGATTAGAATACTCGAAGACATCATGAATTAATGAATTAAATTCTCCATCTGTTGACGTAAAAACAAAACAACCACAACCATTTCGCATCTGCTTCCCCATTCTATATCAACGCCACATACACTTACAATCCTTCCAAAACCCTCAACATAAATAGGAGAGCAAAACTCAAATTACAATTATCAAACCTAAATCAACCAATAACAATTCCAGAACCCAAGCTTCAATGCACAAACCAAACTTTAACAGCCCCACAATATACATCAAATAATCTCCACAACTTATTCGTCCAACCAATAGCATTTCATATTTTGTCTCAAAACCAAGCAACACTTACTTAACTCCCTTATAATCGCGTATTCCAACACAAACCTTATCTAGAAATTTCTCAATCCTTCATTCACATACATGCCCTTTTCTATTATTAATACCCACAAAAAGGCTCAACTCGCCACTTAATCATAGTCCACCAACTCATTACGTACAAGAAAATGATCACAAATACATGCCACTTCTCTTCTCATAATTGACCTCAAAATCTCGCAACCACAATAAAGCATAAAGGAAAAGTG
>TE_00002550_LTR#LTR/Gypsy
AATCGACAACTCAAGTAAAATATCCTATATGGCCATATAAGTGAGTCTCCCAGACTCTATTGCCTCCCAGGCATAGTACTCCCATACTCCCTGTACCTTCACGTCGAGTTGACGGATAGGGTACAGGGCTTGCGTGATGCCGCCGACAACATCACATCACCCGAAGGCGGAAAGGGCTTGCGTGACCCCACTTGAAACATGGGTGTCACATCACCTCGAAAGGTGGAACGACATACTAGCATTGACATCATATATTTTCCAAGAATATGGCATAAGGAAAAATATAAATCATATGAGTTTCCCCGAAACTCATAAATAAAATATAAGTACGATTCCCAACCGTACTTGGAAAAATTCTAAGAGCAATATAGTTAATTAAATTCAACGTGTCTCACACGTTAACATACTTAAAATAGATTAACTCAAATCATTTTCAAGATCCATTCAAAGGAGAAATAATAATTTCAACTCAGAAAATTAATGATGATTTTCTAAACAATTCATGCATGCATACTCCTTTAAAAATAAAATGTCCACTCACAGAATGAGGCCTAAGCCTTCCAATGCTCGGAATACTCCTCAAGCGCCGCCTCCAACTAATCACACTCTCTAGCCAATCCCACATCTTCTCGGTTCTCTGCCGGATTAGCTGCTTCGTCGGATTCCGGATTCCGGCGACTTGCCGGAATATTCTGCCGGATTCTGGCCACTTGCCAGAATTCCGCCACGATCTCCCCGCAATCTCTAGAACACCAAGTTCTCGACATGAACGTAAACCAAATAACCACATCAGCTAACAATCCAAACACAACAACATCAACACAGTAGCTACATCAACAAATCCCCTCACCTTAGCCACTGTTGGAAAGTCTTCCTCGCCGGATTATCACTTGCAGCACCACCTTCCAACAAGAAATCACACCTCCTTCGTCGGAAGTAGCGTCTCTGCCGGATTCGGGTCTCCACCTACACAGCAGCAGCAACCCTCCTTGCTTCCAAACTAGCTAATCTCGGTCTCCTGAGATAGATACGACGTCGGAAAGAAGAAGAGGAGCACCGAGCAGCCTTGACGGCGTTAATGGCGATGGCTCACCGGAAATCCCAAAAAAAAAACAGAATTAGGGCTTCCTCCGATTTGGCCACGAATCAAGAAAACAAAGACATAACAAGGAAGAGGGAAGTGAGGAGAACAAGAATATACCCTCCATAGCCGTCGTCCCTGCCGGAGCTCGCAGGAAAATGAAGAACACAGTCGAGCTTTCCTTCGATCGATCACCACCGAATCGAGATGAAAGTGTGATCCATGGACCGGATTTTGAAGAGGAGAAGGAGAGGAAAAGATCGGTGGTAATTTCTTGACCAGAGGTGGCCGGAATCGGCGACGCCGTGTTGGAGAGAGTGGAGGTAGGCGAAGAAGAAAACAGAGAGAGCTAGCTCGGGTCAACGCCCGAGTGTGGGTTTGACAAGGTCAACCCATATGTTTTCCCTTTATACCCGAACCAAAGGTCCAGATCGAAACCCTAACTGATCAGATGGCCAAGATTAAAAGTTATAATCTGATTTCAGAAAAAAAAATTAACAATAACGCCAAGCCTTCGATAAATCGTAGAAAATAGCTCGAAACTCAAAAAAATAATTGGAGGACATCGATGAACTCGTATCGACGCGCACTAAGACCTTGGGTCCATAAAAGAAGAACTTGACATTTTGAGAAAAACTCGACAATAAACTCGAGTGTTAAATTACCAAATTACTGAGCACGGTTTAATTATTCAGTAACTCGTGCAATACCTAGTAAATAGGTAAAATTTGGGTCCGGGATGTTACA
>TE_00002551_INT#LTR/Gypsy
TTTGGCGCCGTCTGTGGACGAAAAGTCACGTTGTTTTGCCTCCGAGAGGCAGTTTATTCAAGTCCATGAGAAATAGGTCCATCGGGAGGTGTCAAGCCCATCAAAAGGGCTAGCTCGTCAGCGGGTTGACATGCTCCCCGGTAGGCCCAAGGATGTCATCGGGTCAGCAAGTTGTTCAGCCAGGTCCAACAGCCAGGTCCAAACTACCATCAGGCCCAAGTTCATCTACGAGTCCAGTTAGCTAGACAGCAGGTCCAGGATTTTTCATGTTCCATCGCTTACCGATGGCTCCTCCTCCCAGAGACTCCAAAACCCGGTCCCGGATGGGTGTTACTGTTGTCTGAAGTCACCGACGATTTGGAACAAATCAAAGGCACTCACCGGGAGAGGAACCCTCGGGTCTTGTGCAACAATAAGCGAGGACCAACACCCGGTCCAGGTGTCTTCTAGGCCGAGGAGGTACCGATGCATAAGGCTGGTGGTTCCTCTCCCGGTGACCAGTCTCTCGCCAGCTAGCTTTAAGCGACGCCGTCGGGCAGGGAGTGCCCGGGGAAGGCTCACCGGGCCCTGGAGTCCACGTCCATCTCGAGCCTTTGTCCACTCAGTCCAAAGGAATGACTCTTAGGGTTACCGATTGGCAGATTCCGAGTCTTACCAGTCAGTGGTAGTCAGCTGTATCTCTCTCGGGATCGTCTCCACCACTTGGGACCGGCCTCATGAGCTATCCCGAGTCAAGTTCATCAATCAGTTGCAAACGGTTTCGTCGGGAACCCGCTTTATCTCGGTCGAGTTCGATGCCAAATTTGATATCGAAATAAGCAACCGTCAGTTTTTTTGCCTCCAGGATAGTAGAGTCCATGTTCAGGCAAAGCAAGCTTATGTACTCGGTTGGTCGAATTCATCAATAGAGGGAGTTAATGTGGGAGTTGGGATTAGACTTGATCAAATCGGCGTCATCAGTCGAGGGACTGTGATCGGCCTCGATTGACTTAGAACTTGGGTCACTCGATCTGCTGGCATCATTCAACTGCAGAAGAAACCGTGTTCGGCTGGGTACCCACTGAAAAATCGCTATGGACACCCAGCTCGGTAGCAGCTTCATCTCTCCGGGTTTCAATCAACTTACCCTAATGACTCTAGGTTTAAAGAGTTAGCCATCTAGGAGCAGAAAAGAAGTTGAAGAAGGTAGAGAATTGACCCCATGTGCAAGTCAGGGCTCTACCACCTATATCTCTGGGTATCGAAAGGGGAAGGCTCGGTGCCTCTTCTAATATGCAAGCAGCGGGTCTCGGTGGCAACAACAATAAAAAAAAGCTATGGACACCAGGAGGGATACGCCGAGCTATTTAACTGGAAAAAGTCAAAAAATCTTGTAGGTAGCCCAACCGTACTGGCAACAAGGATTCATCATCTAGGAGTAGTACGGGCATGAATCTATACCTCCTATGTGCACCAATTCGGCAGCTATTTTCACAGATAAGTTGGTTTGTGAAAGTTCATAATATTGATGCCATGATTTCGTTCTACTTACAAGTCAACCTGCATATATATGAGTATGCATGCTGGTCAGTAGGTTTTGGCATTCGACCGAGAAATTGGCATTCCACCGAGAGTGACATTTGACCAAGAGAGTGGCATTCAACGTTCAATATTACACAATTGCATGAACCATTGTGCTTTTCGATAATTATTATGCCATAACAATACTTGGTTGGCCCCATAATTATGTTGATCAACTAAACTATGTAAGCTTCTAATCGATCATTCGTTCATTGTGAAGGTACAACAATCCTCGCCCGGCCGAATAAGTTTTGAGGTCGGGGGTTAGGAAGGGCATTTTTCATCTTATTGGCGGACTTAAAGATTACGGTGAATATCGAGAAAAGTAAGACCCAGAATAAGCACGACATGTTCAACACACGTCCTGAGTACGAACTTGGGGGGACTGGGACTAGGTGCCCGTTGATAAATGATTGGTCTATAGGCTTATTTTAGCAAGTCCCCACTCAAGATGTGTCTTGAACAGGAAGTTGGGGGACT
>TE_00002556_INT#LTR/Gypsy
GATCTATTGTAGTCTAGCTTGCACTCTTGCATGTGAATTACGACTTCAGGAGGGTACCAGGTGCTGCAGGCTGAGGCCGGCGAAGGAAGCAAAGGATGGCAAACTCTCTCTTTAGTTACCCTTTTACTTTATTGGCTGGTTAATTATTATTTATCTCTAGTTCTCTACCCTTTACACTTCTTCGGCAACCTCATCTTTACTCGATTCTTTTGGCCACCCTTTACACTTCCTTACTCTTACGAGCGCAACACCCCCCCCCCCCCCCCCTTTTGGTGGGTTGCCTTGTTCTGGAAATAGCAAGGCTACGCACAAAATTGATCACTTCAAAATGAAACTCGAGATTTTAACTAATAATTAATTAATAGGGGATTTGCATATACACCTAATTTTAAATAGTGATTTTAAATATAGAAAATTTCATATAAGTTCTCTTCTCAACATTTTTTTTCATAATATTCTTTTTTTTTATATATATCTAAAAGAGACATTTTATTAACACATCCCTAATTATTAAATATACATCTCATACTTAATGCACCACATTGATTTTAGAGCAAATGCCCATTTAGTACTAATTTAAAGAGCTGATAGCCTATTTCAATGAAAATCATTTTTCATTGCCCATTTACACAAATCTTAAGAAAAAGACAATATTGTCCATCATAAATATCAAACCTACCTCTCCTCTTTCTCATTTACTCGATCAGGCCTCTCTCTCTCTCTCACATCCTCCACGAGATCTGAAGCCAGCCATGCCTTGCCGAAGCAAGCCAATGCCGATCAAAGCCTCACCGACACCGACCAATGCCTCGACGACGATGACTCTCTAACGAAGGATTTGCAAAACTCTCTCTCCCTCTCTAACTCTCACTCACAGATCCGTCGCCGGATCTGAGGAGGTGGGAGGAGGAGGAGGAGGTCTGCATTGGGTCGGGTCTCCGGGCTAAGGCCGGGTCGGGTAGCCTCCTCCCAAGCGCCGGCGACGAATGTAGCAGTGATTTTTTTGTTGTTAAACTACTCTCTCTCTCTAGAAACTTCTCTCTCTCTCTACACCCAAAATATAAAAATTACTAGGAGTAGTAATTTTCTATTATTTGCTTGTGTGTTGATTTTTCTCTGGAGATAATAGATTGCAAGTTTACTACCCCAGTAAAAGTTTAATGGGATAGGGGGTAGGGGGTAATTGGGGGTAGTAAACATTAGTTTTTTGAATCTAAATTGTTCTTCCTCTGTTTTAGTGTGTATTATGGTCTTGAAAATACTGTTTTGCAAGTTTACTACCCTCAGTAAAAGTTTACTAGGGGTAGGGGTGGTAAACTTTATTTTTTTGCATATATGTTGATTTTTTCTCTCCTTTAAGGTATATAATGACCAGGGGAAAACTGTATTGCAAGTTTACTACCCCTAGTAGTAAACTTTATTTTTCTGCATCTAAGTTGATTTTTCACTATTTTAAGGTGTATACTGGTCATGGAGAAATTTTATTTTGAGTTTGCTACCCCCAGTAAAAGTTTACTAGGGGTAGTAAACTTTTTTTCGTACTTGGGTTAAGATCACGTAAATTCCGATAGCATTTAAAAAAATCTAGTGAGATTTCTAGAAAATTCCGGCCACCGGATGCCTGCAATTTTCCGGCCGTCAGAAAATTCCGGTCACCGATGACCGGATTCCGGTGGCCGGAGTTCGGAGTCTAGCGACCGGAATGCGGCCACCGGTGACTGACGCCGGAGCTCGGTGTGCTTCCGGCAAAGTCTTCCCTCCATTTTTTTCACTTTTTCTCTTTAAGTAAAAGCTAAGGGTAAAAAAATCTTTAAAAATATAATTTTATTATATTTTAATAAAGATTTGTGTATTTGGACTTAAAATAAATACCTTGTATTCAAATGGGCTAATAAAAAATATTATCATTGAAATGGGATTTGACTTTTTCTATTTTGTGCAAATGGTCTTTTTCCCTTGATTTTATTGTTTTCACATTTTTCTAGATACACATACCCAACATTCCTACAATACCCTTATTTAAAATACACCACTGATTCACTAAATACACAACTCATTCACTAAATACATATACTTTTCTAGATCTGTTACTCAATTTATTTAAAAAAAGAAAAAGAAAAAGAAAAGAGGAGTATATATATAGCATCATCCCAAGTTTGAACGACCTAGTATGCATGAACAGTAAAATCTAAATTTCAAACTTCAATTTATACTATATATCGACAGTAAAAATTTAATAATTTAATATTTGATAAATTAATAATCTCAATTAAATAATATTTTTGCCAGCGCCGAAATAAAAATTAGCAAAATTAACGTCGATAAATTAACAATCTCGATTAAATAATATTTTATTTCAACTAGTTTTCTTTACTTTTGATATGAATGTCTATTTTAGTAATTTTACATACTCACAAAATTTTATATAATTTGTATAAAAAAAGAGATGTGTATCTAGCATTTAGGGATGTGTTAATAAAATTTCTCTATCTAAAATGTATCAATTATGATACATATTATGTTCGATTTTTTCTAAATTTTACACAATTGTCATCATTCAACTATATCATATAAATAAGTTGATTAACTAAAACCAAGAGAGAGCTCCTCAAAATTAAGTAGGAGGAAGTTTTTAGGGTTTGGTTTCGTTGCTTGTCCGACGGCGCCCCTACGCCGATGTTGGTTTCTAGCCTCGTCGGTGTGGCTTGGGTCGCTGCCAGACGGGCGTTGTGGTGCTGGTGGATTCAAAGGTGGCGGCACTATGTTGCAGATCGGTGTTGCTTTGACGAGGAGGCTTCGTCGGCGTCCCTGAGAGGCGTGTCAAGCTTAGGCCTGGCTGAGGCGAGGAGCGATGGTTGGGACGACGGGGAGAACACGGCGGCGGCGGACTACCCGGCTGTCAAGCCTCGTTCTGCAGCGAATCGTGGAGGAAGAATGGAGGCTGCCTCGCAAGGGTAGGTCGCTGATGATGATGCTCTTCTGGCGGTGGCCGGCGTCGATGTCAGGGCGACGGTTCTGCTCCAGGTTGCACCAGTCTTCAATGGGCCGGGTCTTAGGTAGACTGTTTCTTGGAGGTCCACTGGTTGCTCGGGCCTAGGCTTTTAGGTTTTGTTTGTTTGGTGTTTTTGGTTGGTTAGTTGTCCCTCCTCTATGTGAGCAAGGGTTTAGTTTTTAGGTAGTTTGGTGTTGTTGGTCGTGTCGTAGGGTGAGTCATGGTTATGGTGTCATTTTTAGGGACTAAATTAATGTCGGTTTGTTCTTGTTGTCAATGTAATGAGGAGGTTACCTGTGCATATATGCTGGTAAGTTTGACATGTAGTGTTTGAAAGAGTTGTTTCTTGTTGAGGTTGACTGTAAGGATATATCGATACTTCTGTAGGTTAGGTTACGGGTGAACCCATTTCGGTTCTTAACTACTGTAATCGCTGGTGTTTTTGGTATGGAGGTGAGTGGGAAATTTATTTCCACCACTGATATCTCCCATGCTTGTAATATTGTTTTCCCGTTAAATGAAATTCTTGATATTTATCTAAAAAAAAAAAACTATATCATAGAAACATAATAAATAAGCTTAATTGATACTGTCTTAAATACCTTGATTATGAGTTTTTTTTTCAATCAATTTGCAAGAATCATGCAGTTTTCTTTATTTTTATGAAAAAATATAGGTGAAATGAATTCATTCTCTAATGTCTGATCTATACATAAGATAGAATAATATAAATAATATATTTGATTATTAGAGTAAAAGGAATAAATTTTACAATATTACCGTAAGACCATGTAGCTTCTGACGTTGTCCTCCATTCCATCTAAATTTTGACATGTGGATTTTTATGATGAAAAATCATTTCAGCTATTTTGACATGTGGATTTTCCAAAACCCTATACCTTATACCCTAAACGCTAACACTATATCCTATACCCTAAACCCTATACCCTAAACATATACCCTAACTCTTTACCCAAAACCCAAAACCCAAAACCCTATACCTTAACCCTATACCCTAAACCCAATTTTCTTCTTTTTAGTTATATTATTATATCATGCCCTACTTAAGTAGTTTAGAGTAAAATGTTATCTTGATCAGGATGGGAAATGGTATAATAATATACCTAAAAAGAAGAAAATTAATTAAATAATAAGAACATGTACCTTACAATTAGACATTTTTCAACTATGTAGAGAGACATCAAATATGAGCTTATGAATGAAAAGAATCATTCTATTACAAATGACATACTTCTATATATAGCAAATATATACACTCAAGTTAGTAATAACAAGGTAAGAAATTAAAGAATGCAATTGATTATGACAAAGTTAAATCCAACTAAATTTTAGCTCAGTATTTGAGTTTCAAATAATCAAATTGATGCTAAAATTGAGAAAGATATCAAATTTAGTTTTCTACTGTCTGAAGGGCAAATCAGAGAAACCGAAAAATAAAGAAAACTATTAATTATAGACATATGCTCTATATATATAGTAAGTTTGCTTAATTATGTAGAGTGGGTGTAAAATGAAGGAAAAATATATATGTGTTTATCTTAAAAATATTTAGTATTTTGAGTTTTTATCTAATTTTCTCTTAATTAATTGACAAAACAACGGCATTGTTATTTTTTTTTTCTTAAGAATGGACAAAACAACAACATTATGAATTTAAGTCTTCTTTAAATTTTAGACATGGATTCGATCTAATAAAAACTCATACAACGAGATGTTTCATTCTAACAAAAAAAAAAGTGATTTAAAGGAAGTTATTAGTAAGAATTAATTTCAGTTTACCCCCCCTGAGGTTTAAAGTTGACATCGTTTCACCCCCATAGTTTTAATTTTAAAAATTTACTCCCTAAAGTTTTCAATTTTCATAAATCAAGCCTAATTGCTAAAATTCCATCCAATTTGGCGGTTAAATGTTAGCATGAAATTTTAGAAAAAGGTAACTTCTCCAGCAGTGTAACTAAAACTATTGTTAAATTTAGCAATAATTATGAGATTTAACAATTGTTATAAGAATTTGGCTCTAGCAGTTATTGCTAAGTGTAAGTTAAATAATATTTTTAATAAATTATAAACTGACAAGTGGAGAAAAAAAGGAGGGAAAATATAAATATTTCTTTAGCAATTCATGGCTCAATTGACAAATTTATCAATTTTGTTTAGCAATTTTTAAATTTAGCAACCATTTAGATATACTGTTGGAGCTCCTATATATTCATTTGAAAAGTTGACAAATTTAAAAAAAAATTTGATTTAGCAATACTGCTGGAGATGCTTTATGTTGTTATATGACTATTTTAGCGCTTTTAGTGAGTTATGAAGTTAAAATTAACGTCTAAATTAGATGAAATTTTAGCAATTGTGCATGATTTATGAAAATTTGAAACTTTAGGGAGTAAATTTTTAAAATTAAAAGTATGGGGGTGAAACGATGTCAACCCTAAACCTCAGGGGGGTAAACTGAAATTAATCCTATTAATAATTAACAATGGTTACTTCGATCATTTGAGATAGACACACACCTCCTGTTTGAGCTAGATTTTGATCAAAAGTGAGCTGAGGCATGCAACCTTTTGCTATTGACCGGTTATTTATACACTTTGTTTTTCCTCTTGATGAAAGAAAGGGGTTGCCTTCTTCTGGAAAAGCAAGCATCTTAAGACATACAAGCTGGACGTGCGTATGTACTATATGATCATTTCAAATCTTATCTAAAAAGAATATCAAAAACAACATTAAGGCCATGTTTGGTTCATGGAATAAAGGCCTTGGGAAAGGAAACTCATTCCTTTCCTTTGTTTGGAAGCCAACAGGAAAAAGGTAGGAAAGGAAAATGGTTCCAAGGTGAAAGGAAAGTTGGAGGGAAAATGCTTCCCTCCCTACCCCAAGGAATCTCGTTCCCAGCCACATTCATACAATTATTTATTATTTTTTGACCAAATTATTGATGTTAAAAATTGATCTTGTATCACTCTCACTCATTCCAGGCACATTCCTTTATTTGGAACTCTGAGTGGATTGAGCTCGCGACCGAGAGGGACAAACTGCCGACCCAGAATAAGTCCGTATCTGGTGGCTTTTCGACGGTGAACCACCAGCAATAGGACCTTCTCAACGTCGTCAACACATCACTTGTCTTGTTTTCTTCCATTGATGGACGTAAAAGGAGAACCAAAGGCGAAAAGTTTCGGAGCTTATGCCGATTTCTGCTATTTTCGGCGACTTGTTTAGGCTGCCGATGGCTTGCTAGCTAGGTGGTGGTCTTCGAATCATCAATCTCAATTGGGTTTGGATGGAATTTGGAAATGGGTTCGAACACCACACAGATTATGAAATGAGAATTTTCAAAGGTAAAAATCTTGAATTGAAGTAATGTTATCTGAAAATTGTAGTAGTTGGGTGTTTGCTGATGGATATGGCTGAAAATTCTTGATTATGTATTGATTGCTTTCTGGAATTTAGTAAGTTCACTGATTGTAATGAAATGGGTTTGTGTCTGCTGTGGGTTTCGTAAGTGAGAAGTTGTTATGGGTGTTAAAATTGCAATGGAATCAAAAGGATAAATTTCATATTGTTTTCCTGGTTATGCCAAACACTAGAAAGGAAAATAGAAAGGAGTTGCAATTCCCATGGCAAAAGAAAATTCAAGGAACAACATCAGAAAAGAAAAGGTTACAAGAGACTAAAAAAAAAAAAGGCCTAACCGGCGCATGGTGGCTGTGGCCGGATGAGTGTTTTCTGTTGGAGATGTGCCTCGTGCTCGAAGGATTGAATCGCAAGGTAACCTGATCTATCTATCTCAGTTGAAAGTTGTGGTTGTTTCATGGAGGTGGGTTGGGATCAGAGAGGAATCGAGTCTTTACAGGGTAGGAGCGGCTTCAGGTGTCTATCGACGAACTGGTTGGCCGAATTTCGGATCGCCATATAGATTGATGTCGATCGATGGCTAGTGGGGTTGGCTCCGATTCTTGTTGCAGGATATCTGGGTCTTGGTTGGCGCCGAGTGGACTGAGATGTTCGACGTCGTCGATTGATGGTCGGTCGACGTCGTGGTGGAGGCCCGACGATAGTGGTGGGGAGGAAGGGCAGAGCAGCCACGGGTTTGGGCCAGGAGGAGGAGTGGGTGTCTCGTAGGTTTGGTCAATTGGGCCTTGGCTAATAATGCTGGGCCTGGTGGTGTTTGGGCCTGGATTACCTATCTAGGTCCAAGAGGGTTGGTTGTTCTTTTTACAGCTTTTAGTTGTTTCTGGTTTTTAAATTTCATAGTTGTGTTAATAAGTCGCTACCATTTTTCGGTACGTTGTATTGAGATAGGTTATGGTGTGGGCACCTTGCGTGTCTTGTTTGTTCTAGGTAGGTGGCGAGTTCCTTGCATTGGCAAATAGTCGCAATGTCCTAGTGACAGTTATGTGTCTACTCTAGGTAGGCGGCGAGTTCCTTGCTTGGTCAAATGGTTGCTGCCTCCTAATGGTGGAGTGAAACTAAGTGTTGCCGGATTTAAATTCTGGTGGCAACATAGTGGGAAAGCTGTGTTATGTGCAATTATGCTTCTTTGTAATAGAGTTATCTTTTCGGTATGTCACCAAAATTGTAAAGCGAATAAAGTTGCCAGTATAGCACTCTTCGCTAATTGGTGCTTGTTAGAATACATATTTGTAGTTGAGTCTCCCGTTATGATCTCAGGAAGTTCTCTAAATACACTTTGTAATCTGGGGTATAGGCTCTATGTCCCCCCCTATGTATTCTGCCGTTTTATTAATCAAGGTTTGAGGGCAGCCGCATCGGCCCTTACTTAAAAAAATAAAATAAAAAATTAAAAAATTCAAGGACCAGATTTACTTTCTTTTCCTTTTCATGAACCAAATTAGGCCTAATAGATTCAGATTTGTCAAGTTCGGCCACTATATTAAACTTAATTACTAATTCGGAATGATTTGTTTTCTTTGGGAAATGATCGACCTGTTCTTCTTGTATTGACAAGGGATCTCTGACATGCATGCATTAATGGGTCACGGCAACGGTGAAATAAGCTCTAAGGAATTTGTAAACCCTGAAATTCGGACAAATATTTTCAAATACCTTCCGAGTTGGGAATATTCTTTTGATACATAAGGCTTATGCAGTTATGCGCGTCGAACTCTTTCGCTACCTCTGTTTAATGATTATTTGTTTTGATTGATCAGCTGGAGACAATTCAACAAGAACAAGAATTTGTAGATTTCTTGATTATTTGTAAACCTTAGAAGTACCCTAAAAACCCTAAAACAAAATCACTATAATCCACTAAAAAAAATAAGAGAATTCTTAAGTTTGATTGATAATTCATAACATGAAAGACCGTGTCTGCAACCTTAAACCGTTTAAGGTTGCTTAAATATTGATAAACAAATTTTGTGGCAACCAAGCCTAAAAGCACATGGATGAATTGAAGAGAATTAGAAACTTAAAATGTGATGAAACAATGAAGTTTGATTCTTAAGTTTGATTGATAATTAATAACATGAAAGACCATGTCTGCAACCTTAAACGGTTTAAGATTGCTTAAATATTGATAAACAAATTTTGTGGCAACCAAGCCTAAAAGCACAAAGCCAATTTGTCTTATAAAACTATTTTTGGTTAAATTTTCAATAACCCTGAAAATACCCCTACATAAAAACTCATGCACCAAACACAATTTGATAAGTGAAGGATAAAATAGACAAACTTCAAATTCTGATATCTCTCAATTTTTCGACAATAAAATCCAAAAATATATAAAACAGTTACCAGCACTGATGAGCAAATTTTAAGGAGAGAAGAGGAGTTGCCAACTCCCACTCAAATTCAGTTTCTTTGCAGTATATCTTCTAAATTTATAAAGTCGTACAAAAGACGTTCTCCTCTTTGCTATGAAATCTCCTACTTTCGATATATGCTTCAAAGATGATTACCACGGGTTAGTAACCGCTCCCAAATTTGGTATCAATTGTACCAGATCCTATGGACCAATTGACTTGGTAATCCGCTTCAAAGATGTTTTTGTAATCCCCCTTGGTAATCCGCTTCAAAGATGAATATTATATGCCTTGGTAATCCTCTTCAAAGAAGTTTTTGTTATGATGGATTGTACTATCAGTGTTTTGTTAGATTGATCATTGATCATCCTTATTGAATCGATCTTTCTCATGTCATGCGAGGTACGATATGCTTATTCGTTTTTCTATTTATGAAAGGAAAAGAATGACAAAGAAATGGTATGTATCCAACGATTGCTCAGGTGTGTTTTTGCAGTGCAAATATGGGAAACCTTTGCAAAATAAGGGATGAAGGGCTCATTGAGAAAAGGAAGGAACGAGCTATGCTGCTTGGATCATCTGTCATTATTTCATATGGTGATAGTTCCTGAGAATTTTCTAATATCGATTGATTGAATTGGTAATTCAATTCCTTTATCTAATTGTTTTTCCATTTCTGCCTTTGTATTATTTCTTGACTTTCTTGCGAAAAAAGTAATGATCAGTCATCAGTCTTTAATTTGGCTCCAGTTATGTTTCTGAATCATCGAAATACCCAGGGATGAGATCTTCATCGAAATACCAAACAGTGAGAACTAAAAACATGTATACTTTTTCTACTCTCATCAACAAATATATCAGTTATTCACTCTCTTTTTTTTTCATAATATTTTTTCTTTTGATGTACAGGATGAGACATAAACTTACAAAGAAGTCCGGAAACATTGTGCGGAAGCTTCAATTGGGGTGACCAATTCGGGTGAATTGAAAAGGCAGTGTATGATTTGGACTGGCATCCAATTTGATCGATTGGTGATATCTTTCATCTCTTATTTATTCACCCTTCTGATATCACTTACACTTTCATCATCTTTTTTTTTTAATCAAGTGGTTAAGAGGTATCATTCTCCTATTTTGGTGAAACTTTTGACTGAATGAGTTGTCCTGACTGCGGTAGGCTAACAATGATTTGAGGTTGTAGGGAGAGCTTGCATGAAAGAATGTGAGATGTACTCATGTTAGAATGTGAGATATACTCATGTTGACAACTATCTGAATTGCTTAATTTCAAATGAAACTGAGCCATTAGCCATAGCATATTTGCAGCAAGATTCAATATCTGATTTGCAACAACTATATCTGAGTTTGTCATCGGATTGTTTCTTTCTCTTTTGCATTATGCTTTTTCACATGTTTACTCTTAGTTTTGTGGTTTTGCTATAATTTGCTCCCAATCATGTAATATGATTTCCCAGTTAAGTTTTGAATTCATGAATCATGACCATGTGAAAAAGCAAGATTATTCAATGTATAGCAAACGAGCCACTATTGAGACCATATTTTGTACCTTTTTGTTTAACTATTGTGTTATAAGTTTTAGGTCTTTCAATAAGAGATCCCTCGTTTTGATGGTTTCTGATCAATATGATTAGCTGATAAGCCTCCGCCCTATCTTGATTCAAAATATTGATTACCCTTGCAATAAGACATCATTCTTTTTTTATGGTTTTGATCAACATGATTAGCTGATAAGCCTCCGGCTAATCTTGATTCAAAATATAGATTACCCTTGCATAGTAGACCAAATTTGCACAAACCTTAACTGGTATGAGGGCAATGAAAGACTAATCCATTACAAAATGAGAACTTGAGAAGTATGAGATAGGGTAAAACGACAAGTACTTAAATGTAATATGGATGTAGACACCATGATTTTCACAAGCATGTTACGGTTCCAATGTAATAAGGTCGATCATGAAAGCAAAAGAAACTTCTATGTTAAAATCATCCAAACAAAATCATGTGAACAGTGAGAGACTGGGAGTCCTTGAAACGTTGGCTCTACTGCTCATGAAATTGGATCAAGCCCGACACTCTCTTAAAGCAAGCTCAAAATAAAAGCAAACGGTGCACCCATCCCCAAATAGCAAATGGTTGAGAAACTCTATTTTGATGAAGACCAAATGGTGCACCCATCCCCAAATAGCATTCATCTTCACACCCATCTCCTTTCGACTTGGCGGAAGCGCCGAGCTCATGTCTGGAAGGGGCCACAGAAGAAAAGAAAACCAGAAAAGAAGAAGAAGAAAGAAAAAGGAATGAAGCAGGAAAAAGAAGAGAGGAAAGCAGTTGGGCCTCCCGGAAATAAAAAGGGTGTCCAAAACAGAAACAAGCCTTTTGGTTGTCCATGAAGTTTACTTGAAGCCACCACAAATATCAAATACCCAAACCAAATTCAAGGGCTATAAACCCTCACAAATATCCATA
>TE_00002560_INT#LTR/Gypsy
TGCCCCCAGCCTCGAAGTCATGAATGTCGAGAATGATTGAAGAGGTTTATATGTCATGCTGCCCCAAAGCCACTGTAATTGGCTCGGTTCATACATCAAATGAGTGTGAGCATGCGCGAACCGATCAGAAACAGGCAAAAAAGCTCGGCGAACGGCCTAGTAATGCTGCCGAACCAACTTCCATGCGCTTCGCTCCCCCCAGTAAGAGACAACAAAGTCGTCGGCACTGTGTAGATGAAATTTGTTTTTTAAGGGCCATGCACGTCGCGAGCTGTGTGCGTGGCATATGGTCCTGTACCTCGCTGCCCCTAGTGCGAACCACAGAGAAGGGTCGGCGAATGGCTGCATAAAGGTAGCGAACACTTTCAAAATTTGGAGGAACACTTTCAAAATTTGGAGGCGAGATCGCTCCAGCGGTCGGTTGTGAGTTTGCCAA
>TE_00002562_LTR#LTR/Gypsy
TGTAATACCCTAGATTTCATAATTGTTTTCCTTGTATTATTCCCTTATTTAATGAAGGATTATTCATGAAAATTCTTGGGTTTATACGAAGTTGAAGTTTCGGGAGTTTATTTAAGTTGCCTTGATTTTTAATAGGCCAAAAGTTGACTTTATTTTCCGTAAGTTATATTCGAAAACTTCCTTCATGAAAGTTGTAGAGCTTGTCGATATGAGTTCGTAGATATGCGGCACGCTTAAATCGAAAGTTGTGAGCCAAAGTTGTGCTAAAAGGAAGTTAGGTTCCGGGTGTGGAAAGTGTTTAAGTGGGAAATTGTGTGTGGGTTATTTTTTGGAAACCCTAACATTTAAAAGCAGCTCTCTCTCTCTCTCTCTCCACACGCACCTCACCAGATTTTTACTTTCTTAGGTGAGTTTTGATCCTCCCTTTTCCCTGGTAGTGTTTAGGCTTGGTTTGAAGCAAGTTTTTAAGGTTCTAAGGCCGGTTTTGCAGTTTTGATCTTTGAAATTTCTGGTCACTGTTCAGGCGGTTTCCGGCCAGTTCCGGCCATTTTTGGGCGAAGTCTCAGGTATGAAAGTTATTCCCCTTACTTCAAGCTTCAACTTTACTGTTGGGAGTTTTCTCAAATTCGGAAATTTGGGGTGGTGCTTGAGGCCCACTCGCCGCCGCCTGTGGCGGCGCGTGGCGGCGCGTCGGGTTGAGTTGCAGACCTATTTTCCCTGTGTTAGGTAGTCCTTACTGCTGTGAGCCTGTTAAGTGGTACTGTGGCTAGTTTTTAATAAATGTTGGCATGCTAGAACGTTAAATGTGATTTTAGGTTTGGTGGAGGTTTGAGTTAGGAATGGATGATTAGAGGCAGCCTTTGAGGGTCTCTAAGTTCGACGACTTTGGAAAGTGGTCATCTCTTGAATTAAGGATTAGTTAAGGGTTTTGTGTTAGCCTATAGTATTTTTAGTTACTAAGGTTAATGTTTTGTTAATAGTTGACTTGTGGTGTGGTTTTGTGTGATATTCTTGCGTTTGTGCTTATGAAGACGCAACGAGAGTTAAGGTGAGTAAAATCTCACTAAGGTCCACTTTGTGGCCTATTTATTTTTGATGATGATTGTGATGTTGATTTTGATCATGATTTGATGATGATTGTGATGTTGATGTTGATGATGATAATTGCTATGATGAGGATTATGATGATTGATTTTGATGATTTTAAATGAATAATTTAATGAAAAAAAATAATATTATGTTTGTTTGGTTTTAAAAATATATGAGCTTGATCGTCAACGGCTCATAGATAAGGTAAAATAAGTTTTATTTATGTGTTACTCTATGACTCTTATGATCATAATTTTATTAAATTGTGAGAAGTCATGTTGTTGGAATAATTTTTATTATTTATATAATTATATCCTTGTGAATGATATAATTTTTATGATGTAAATCTTGTGATGTTGTTAATGGAGTTGTGATATGATGACAGTTGAATAAATAGCCTAACTGGGTTCCAAGCCTTATTTAGGTGATTGGTTACGGTTAAGATGTTATTTATCATTATTATGTTTTGATATTAAAATAGCCAAACCGGGTTCCAAGCCTTTAATCGGGTGATTGGTTGCGGTTCTGATGCTATTTATCATTTTTATTTTTGTGATGTTAGACAGTCAAACCGGGATTCCAAGCCTTTGGCCGGGTGATTGGATACGGTTAGGAATAGAGCTCTAGTCCGTCTGTCAGTGTAGGTCATGAGAGATACTTGAATGTATCTGGGACCCATGGGTACACATATTGTTGTTGTAGGTCATGAGGGGTATTTACTAAATATCTGGGACTCATGGGTACATGTCTTGTTAATGTGTTGTTTTTATTCATTTATCAAAATTTATCTGGTTGTGTTAAAGTGTTGGACTGTGATAAATATGGAGTTTATTTTGAGAATTACTCATACGAGTTTTTTAGCTTACCGGGTTTGTTGTTTACAACCCGGTGCACCAATTCATGGTGTAGGGGTTAGACTTGCAGGTGTTGATCAACAGGGTTGAGGCAGAGGCATAGTGGCTGGGGTTTAGATGATGTACATTTTATTTGTATATTATGAAAGTGTTTTAAGCTCGTGTAAGCAACTTCTTTTTACTATACTTTTGAAGTTGTAAATAAAGAGATGTAATATTTAACTCAGTCTATGAGTTTTATTGACATTTACATTTCCAGTATTTAAGTTTAGTAGGGATTTGTTGAGCAGGTCATATAGTCTTAATTGTGAGTTATATCATGCCCAATCTTTTGAAATTTATCCTTCAAAAATTGGGACGTGACA
>TE_00002574_INT#LTR/Gypsy
TGGCGCCGTCTGTGGAAAAGGCCAAAAATACGGATCTACGCTTGGATCTACGTTCTAATCGAAGAAAAAATGGGAACTAAGGGGAAG
>TE_00002581_INT#LTR/Gypsy
TGGTATCAGAGCATTAGGTTATTCGATTCCTTTCTCTTTTAGTACTACCTCATATTCTTGGTCACACTTAGTGTCTATAGAGTGATGGTCCGACCGCGGCGGATCCATTAGCATTATATGCTTTAGACACTATGTGTTGATTAAGTGAGTGATGTAGTTGTTCTTATTTTATTTATGGACAGTAGTGTGCCATAAATGTTTTCATCTCTAAGACTATGCCTCCGTACGCCGACCTCTTTGGTAATCATTATGCTTCGAGTAATGAAAATGTGTATGGCTCACGCCTTTCCAAGGGTTATTGAGTGATATCATAATTTGTTAGAGTTCAATTGCGAGTTGGGAACTCCAGTTAAGAACTCAGATGCATGGCAGCATTCATTTCTTTTGATCAATGATTGATCAAGTTATGATTAAGATGCCAAGGTGAGCACATTGAGCGAATTTGTGGTAGGTGAATGGTTTGAATCTAAGCCCTGGGAGTTTCTACTTTCGATGGGCAAGTGTGAAGTTGTAGTAGTCCGATGGAAAATCGTGGTATCAAATTACGTGATTTTTTTGGGATAAAAGAGTTGTAAGGAAAGTTTGAAATAGTGGTGTATTCTTCTGAGGTAAAAGTTGATTGAAGTGATGTGGGAGGTACCCATAGAAATTCCAAGGGGTACCTTATTTACAAGTTGTTGAGGACCCTAATCCTGAGCGAGTTAGTCACATGGGATCTGTGACTAGTGTTGGGTTGCAGGAAGTTACTGCATAAAAAGCTAAATGTCAATTTAGAGAAGTCCTGATTGATGACCAAATTTCCAATTGCCTTGTCCGTAGAGAAAGTCAGTTGGGATTATTTTGGCTAGTGTTTGTTATGGTATGGTGGCGCATGTTTTGGCCATGCAACTCTAATCAAGGATATATTCTTATCCTTGGAATCAGCATATTAGAGTATAATCAGAGCATTTTTGAGAAGAAGGTTAATAGCAGTCGATGAATAGTAAGATTTTTGATGACTTTCATCTAGAAGATGGATTAGTTGAAGTTGGTTGAGATGTTCAACATAATGACTCCAAGATTAACTTCCTTGGATTGTTGATCTTACAAAAGTCATTTCTTCTGGAACCTGAGCTGAGTTAAGCCATGAGTTTTGATTCTTGCTTGAATTCATGGTTTTTGTTGGTTGGTGAACCACAAGGTGTAGTAGTGGGTCTTGTATAAAAAAAATTGATCTTTGCTTTTGTTAGTTGCATGCTATTGCAAGCTCGGTTTTCAAAGAATCTTTTTGGTGGGAAGTCATGGCCTTGGGAGGTGTAGGAAACTTGAGCATATTTGTTTTTCAGATCGTCTTCTGCTATCAGATTAATCGTTAAAAAGTGTGTTTTGTCGGGTCTAAAGGTTTTGGCTTTTAGAATCATTCTTGTGGAACGGCTAGAGTGAGCCATGTGCTTTTAATTGTTGCTCTTAGGGTCGCGATTGCACCCAAATAAGTAGCATGGTTGGAGATGTAAATTTTGTCAATGCTTAAGGAAGGTGTTCTATATATGTGGATTTCAACGTCAAGTTTAGCACGAATTGACTGTGCCAATTTTTCGTGGGCATTATTAGTCAGTTTTGTTTATGGCGAGCATGGGAGTTTCCACATGATAGTCATGTTTCAGATTGTCTTCTATTTGTGGTAAAGAGATTGGTAGAGATAGCAGAATCAATAAAGAATTGGATTTCACTTAGAGTCTTCGAGAAGATTTAAAATAATTCAGGATTCAGATGAAAAGGTTAAAGGAGTCAGAGTTGGACTCAAAGCAGCTCTTGTTAGCTAGTAGAGTTTTAAAGATGTTTTCAGGAAGGACCATGA
>TE_00002582_INT#LTR/Gypsy
CCCCCTAGCGGACTCCGCTGGTCAAGCCAGCCTTCGCGGACTCCGTTGACCTCGCCTAAGGCTGCCACTCGGTCGGTTCGAATCGGTAATGGGCGTTACCAACTTCAAAACCAAACCTTTCGGTAATGAAATATGACTTTCAATTACCAAACCAAAAACTTCGGTATGAGATAAATCTTACCAACTTCGGATGTCGGTTTTTCGGTATTACCAAACTTCACAACAAATATATTTTCAAAATATAACAAAACAATACAAAACTATAAAATTTAAATATCACTTGAGTTTCTAGAGTCTGATAATACATATACAAAAGATAGTCATTTCAGTACACATTATCGAGTATGGTTTAATTTTCTACCGAAATAGTCAGGATGTAAATGTTCCCTTTTAATTTTATGAATTGTAATTAGGTATTTTTGATAATTTTTTGGCCTTGATCAAGGCGGCTAACCCTATTTACGCTTGTGCTTCCTATAGGAAGCCCTATCATCAAGAGAGGTAAAAACATTCTTACATTTTTACATGGGCGGTTACATGTCATCTAAGTGGGTTTGTCTATGTGTGTGTGATGAATCGACTAAGACGGGTAGGTAAGAGCGTTTTTATATAACAAGTAATATTGAATTAAAGTTGATCGCTTTAATTGAGACCTGAATGCTACCAAGTATAGTTGAATTTTTCTATTCATTGTCTTGTTTTTTACTAAATGGTATATACAATTGAAAACGTGAGATAAAATTATTAGTCTGTGTGTTTTTAGAAATATAAGTCTTTAAATAATTAGAATTTCGGTAAATTCGGTATTTACCAAAAACCAAACCAACTTTTTCGGTATTTCTCGGTTTCAGTTTTTTTGATTTCGATTACCAAAATTCGGTTTACCAAATCATAAATTTTCGGTCGGTTTTCGATCGGTTTGGTATTTACCAAACCAAGTGGCAGCCCTAACCTCGCCAGACCCTCGCAGACTCCCCTGGTCTCGCCTCGCTAGCCCCTCGCGGCATTCCCTGATCTCGCCAGAGTTCTTAAACCTCGCGTGGGGACATCCCTAGTAGTTCCCCTAGCGGACACCCACACAATTCTCCATCCCGACTACCCGGGACTCCTCTATCCCGACAAAAGGGTACTAAAAAAAAAAAACTCAGCAACCCAACAGCCTGCCCCCGGTACCTCTCCTTCCTGAGACTGAGTTACACACCCTCCACAATCAACCAAGGGTTGAATGCAGAGCTCACAAGCAGCCACATATATTCTGGGCTACATGCATTTATATATCAATGACTCTAGGCTCTGGCTGAATGCTTCTCTCTGAGACCGCTTGAGTAGCCCTCCGCCCAGAATGTATCAATATCAGGCTACACACACAGCATGTGTAAACAGCCATCATTCAAACATGCATTCTCTAGCTACACACGTCACGCCCACAAGCGCGACCTGCCCCGCTACCTTAACCCTAACGAGCCCGACAACAAATCTCTCACCCTAGAATTCCTACCAACATCACAAAAATGTGAACAATCCCACTCACCCAAAAAAACCCAAAACAACAACACCCCCACATACAAAAATCCAAAGACAAAGAAGGCTACAAATTAAAACCTTGAAACAGCGGATTTGCGTAGTGGCAGTGAAGCTGGTTGCAAATAGCCGAGCGCTCGCACCGCACCCACTCGATCGAGGATAAAATTGGACATTTTCCAGTATGAAGTTTGTAGAATCGCCGAAACCCTAAAACATAAATTGCGGCTCACCCAATTTTTAGGTTCAAAAGTACGAACTCTCCCCTCCAATTTTCTCCAACCCTATATATAAACATTCCCCCAAGCCAGCAGTAGCGAGAGTCTCGCCAACTAGCGCGGACTTACTCGCCCAGCAGCGGACCGTAACGCCAATAACACATTTCCAG
>TE_00002583_INT#LTR/Gypsy
ATTGGCGCCGTCTGTGGGAAATGTTACAAAAATTCTTGTTGCTCTACCACCCGAGAGGCAGTTCACTTAATTCCATAGCAACAGGTCCATCGGGAGGTGTTGAAGCCTATCAAAAGGGCTAGCTAGTCAGCATGTTGGCATGCAGCCCGGTAGGCCCAAGGCTGTCATCGGGTCAACAAGGCTGCCATCAGGTCCAAACTGTCATCCCGGCCCAATTTCATCTACGGGTACAGTTAGCTAGACAGCAGGTCCAAGGTTTTTGATTATCTGCCTCCCGGAGACACTCGGTCTAGGAATCCAAAACAAAGAGGCCAATGCATGAGGCCGGTGGTTCCTCTCCCGGAGACCGGTCTCTCCTAGCTTTAAGCGACGCCTCTGAGTAAGGAGCTCCAGGGGAAGGCTCACGGGACCCTGCCGTCCATTCCCATCCCGGGCCCTTGTCCTCTCATTCCGAAGGAAGGACTTCGGGTTCCCGGTTGGAAGCATTTGGCCAGGGAGTCCAAGCTCATCCCGGCACTAGAAATTGATCTGGACACCCATTCAGTGGCAGTCAGCATAATCTCATCCCGGTATCTGTGTCACCCGCTGATTCAGTACTAGCTCATCTCGTTCGAGTTTCACCGGCATCACACATGACCCACAGAGATGACAAGGTCCCGGTATGTTCATCAGTTATCACTTCCCGGATGGGTCAGCGCCCAATCTTGGGAGACCTCAAACCACCACCTACCATACGAGGTGCCGGAGAAGCCATGCGGGAACCATCACTCGCCGGCTGCTTGGTCAAAGGGGTCTGCCAACGGGACGGCAGTCGGAAAAAATCTGATGTATTCCTTCATCTGAGAGTTGGGTGTATTCCCCTCTGAAAGCAAGAGTATGGGGGTATTTACATCTCGGAGACTCACCTCTCTCTCATGGATAGCAGACAAACAAGCTAAGTCTTCTTATCTGTTTAACACTGCCCGGGATTAAATGCTTATCCTTATTGTGTGGTTTTTGTGCTAGCTTTCATGCTTATATTCGGGATCCAATTCAGTCTGTGCTATCATTGATGGAAGGATGGAAAGTTTGGTCAAAAGTTGAGGCAAGTTATTGGAAAGTCTGGTCATTGGCGCCGTCTGTGGGAAGTCTAGTCAAAGGTTGAGGCTTGTTATTAGAAGCAAGTTGGTTGCTGGGAGCATCAATCATTGATAACTGCATCATGACTTGGAACTTGTATCGGTTTTTTTATTATTCCACCAATTCCAATCGGCAGTAGATAACATGCTCACAGAAATATATGGTGCAGTACATGCTTACAGAGATAACAAGCACATGCCACACCCAAGCCAGTATTACTATGGACACCCAGCTCAGCAACCGCTTCACCTCTCCGGGTTTCGATCAACATCATCCCGGTGACCATTCTATTGATCATATGAGTATATAATGGAAGTAACACCGTCACCCGCATAGTTGTTTACATGATTGAAACCAACCAACTGATCCCTTGTTTCTACTTTATCCTCACCTATGTGGTTAACACTGTCATTTCCCTGTGAACTGCTAATACTATTGTTTCCATCAACTGTTATTTCCCTTGCGTATGCTTCTCTTCCAAGACATTTGATGCATCAGTCTGCTGGTCAATAGTATTCACATGGCCACGAGATACAGAAACATCACTCAATCCATCATTATGTACACTATGGTCTAACTTACTGGCTTCTGAATCTTCTTGACCATTGTTACCACTAAGCTGGTCCTTTACAGAACCAGCAATTCCAGTGGAGATGTTAGACTTTGTCTGCTCTGATCCCTTCTCACTATTGTTAAGATGTTCAGCGTCAGAACTTCCTGATTCAGTAGTATCCTTAATGACAGAAGCAGAAATATCACTTCCATCAGTGCTCAATGATTGATCAGTTGAAATTCCCGGTGATCAGCTTCTCCCTGCTTGTGTTGCCGTGTCGGGTTTGCTTCTCTTTGTACGAAAGAAGGATACCCAAATTCCATGAGTCTCTTGTCTTGATTGTGATTCCTATAGTCTCTTTGATTTTTGAAAGTTGTTGATGTTCATGCCATGATTTTATTCAACCTGCATATATTAGTATGCATGCTAGTCTGCACACTATAGGACAAAGTTGTAGTCCTATCTATTATCAACTCATGCAGTACACATATCAAGCATGACTCATAGAACATAACTATTCCATGCTGAACCACATACATATGCATGGCAGAGGCACTCAGCTGCCCAGCTATATCGTAGTAGCTCCATTTGTCAATCATTTTCTAGCAGGATAAGCATGATTCGCCGGGAGCCAGCATTCATCTCGGTCGAGTTCAGCCTCGAGGAGCATTCTTCCAGGGCCAAATGGGATGACAACTAACTCCAGGGCCAAGTGGTTCTCTTATCATCGGGACATTACCAATGCCAGGCAACAAACTCCAACCACCACCCGAAGATGATTCAACGAGACCCGAGGGTCCCTCTCCCGGTGGCAGCCTCCGGTTTGTTCCAAATCACCGGGTTCATCTCCACCCATACGGGAACCCGTTGGCATCATTCGCAAGTATGCATGTGTTTCGAACCGTTGTGTTTATACAATTACAGGCATGAATCAACTGTACAAACGGGAAGAGAGGCCCATCACAACTACTCTGGGCACCCGTCTTAACGATGAGTCTCTCTATCGGTGAATCTACCGGCCGAGGGGGGGGGTGTTACTCTTCCAACAAGCATGCTTGTTCCATCTCACAGTAGCACCATGATCATCGTCGGGATCGCTTCCCGCAGAATAACTGCTCGACGGGAAGTCTTATTTTTCTACCTAATTGGTCATTCTAGCCTCTGGTAGCATCATGACTGGTTCATGCATCTAGTGTCACCACTCCGGGATTAGCTGTCCGACCCAATCCGGGATTAGCTGCCTTCTAGGAATGGCTCATCAACGATAGCCTCATGCGGGAGCTCACCCATGTTTCAACTCCCGGGTAGTTTGGAATCTTTAATTTGCCCCCGGTGCCAAGCTAAGTTCCTTTCTTTCTCATAAGCAAACTTGGCCATGTTTTGAAGTCTAAAAGTTATACATATCAATGGTCAGACATTGCATGCCACCTGCTTGATTCCACGCGTCCAAAGAGCAACTTGTTTGTTTGTCAGACACCTATCATTTGTTATTCTATGCACCAGTCTGTTGGGTATTTGTTATGTGCGTGAGCTAATTCTTCTGCACCCTTCAACCATGCACATTAGAGCAATTGGGGAAAGTATAGTTGCATGGGGGATGATTGTATCAATCGTAATACAAGCCTAATTGTTAGACCAATTGTTTTGCTAGGTACTCAAAACCTTACCCTTATAATGCTCGGCAACAACTATTGGGGTATTGAGTAAACGTGTTGAGTTACTAGATAGGTACAATCACTAAGGAAACTTCATATTCAACACAAGGCTAAACAACACAAAAGCCGTTGGGGATCATTCGAGCATTCCTCCTGCAAATGGATTAAGATCAAGAGTATGAGTTCTCAAGTCTAGCCGAAACTGAAAGATTAGTGATAGAGCCATTGGAGTGAAAAAGAGCAAGAGGCTGCTGGTCATTCAAAAAAAAATATAGTAGAAAATCTTATGGGTAGGCAAATCATATTGGCATCTTACTTTGCCTCCCGGAGGAAGCATGCACCAACTGCTTAAGAAAATTTTGACTCCCGGATAAGAACTAACGGGAGGAAGCATGCAACAACTGCTTACGAAAATAACGATTCCCGGATAATAACTAACGGGAGGCATGCACGAACCAACACGCATGAACATATACCCGAGCAAGAACCAACGGGAAGCATGGGCAAAACAACTAGAGCCATGATAACTGTAAGTCCCTTGTACATCTCCCGTAGAGTGGGAGTTGGGCATGCCAGTATCATTCCCTTCATACGGAGAATAGTGGCCTGATAACCCACGCGGGGATAATACCCCGCGCTCGAGCAGAAACACACGATATGGTTCGCCACCTTTGCCCATCAAAAATAAGACGTGATCAACACATCATGAGTCCAAACCTTGGGAGACATGGCTCAGTTCGCGCGAGGGGCCTGAGCTAGCCCGCGTGTCAACCTTCATGGGCGAGGCGGACGCCACAACAGTCCGCGTGAAAGTACTTCAAGTACAACCATCCGCGCCCGGCCGAGTAAGTTTTGCGGCCGGGGACCGGGAGGGGCATTTCTTATCTTCTAGGCGGACTCCTCAGCTCACCCTTGAAGAAATCAAGAAGAGCAAGACCCGTTCAACACATGCCCTGAGTACGGACTTGGGGGGACTGGACCGGGTGCCCGTATGTAAATAACTGGTCTATGGACATTTTGTATATTAAGTCCCCACTCAAGACATGTCTTGAACGGGAACTTGGGGGGACT
>TE_00002586_INT#LTR/Gypsy
CCCTTGAACTCCTCAAGCGAGACTTCCATTCGTTCCGCGAGCAAGTGGCAAAGGAAAGGGCAAAAGCGGAAGCGTACCGGGTACACATTGCTGAGTTGGAGAAAGAGCAATCCTTGCTCCGCGCCACGTTAGAGCATCGTAACTTGTACAACGATCGCTCAGACTGCGCGGCAACCTAATCCATCTCCCCAACCCATCCCCACTTCCACTAAATCACTGAAGACGGAGAAGTGTAAAGGCACGAGGGACCCCTATCTCCACTCCGACATGCTCTTCTCGCAATATAGTTCCACTGGCCACAGCGACGCCATAGTCCAGAATGAGCAACTCCACCAATATTGTGCTCATGGCCAGATCCTAACCCTGCATGGCGGAGCTCCACGGTTCCCCCAACGCCAGTCTTCTGTAACACGGCAATACACGGCACTCTCAGACATCCTTAACATCCAACGCGGTGTCACGATCACTCCATCAGCGTGGGATCAAGTGACATTCCGCAGAGATGAGGATACCACACATTGCCACCACTGTGAGCCTTTAATAATCAATGTGCAGGTGGATCATTACAGATGCCACAGAGCCTTAGTGGATACCAGGGCCGCTGTAAGTGTCATGTTCTCTGATTGTTACAAGGGACTTCGGCGGGACCGCGCCAAACTGTATAACAACCACGACCCCTTGGTCAGCTTCTCTGGTGACATAGTACATCTGCTAGGCTCAGACCGCCTAACCGTGGTGGTAGGAACTACTCCTTGCCACTCCTCCATTACAGCTCGCTTCCTCATAGTTGACTGTCCCTCGTCCTATAACCTTATCTTAGGCCGGGACATCCTGTGGGGACTGCAATGCTTCGTAGCCGGCCACATGCTCCTCATGAAAGTTCCTACCCCAGGTGGCATCTTGACAGTTCAAGGGGACCGAGCAGCCATTGAGCACTGCCATCTTAATGCCATCCAACAGGGGCGCAACGCCTATGAGATGCTGCCTCTCAGCCCCTCGGAACCCATAGATGACCCACGGGACGACCCAAAGGGGACAGGAAAAAAGAGGGCCCCATGGCCTAATCCAACTGAAGACACAGAATGGATATCCCTGTCCCCCACTACCCCGGAAAGGAAAGTCCGCATTGGCTCAAGTCTCAGCCCGGAACTCCGCCATAAGCTCATTACTTTCCTCCAAGAAAAACAAGCAGTCTTCGCTTGGTCCTACGCCGACATGCCGGGGATCTCCCCTGACATCATCACCCACAAACTCAACATCATCAAAGACCACCCCCCTGTCAAACAAAAGAGACGCGCCTTCCACCCAGACAAGTATCGAGCTATCCAAGCCGAGGTTCAACGGCTCAAGGAAATCAAATTCATCCGGGAAGTTTCCTACCCGACATGGGTCTCCAACGTCGTCATGGTCCCCAAGCCTAACGGCAAGTGGCGCATGTGTGTTGACTACACGAACCTTAACAAGGCCTGCCCTATGGACAGCTTCCCCTTGCCACGAGTTGACCAACTGGTTGATTCCACAGCTGGCTTCAAAACTCTCAGCTTCCTTGACGCATACTCGGGCTACAACCAAATCAAAATGCACCCCGCCGACCAAGCTCACACAACCTTTGTCACCGATAAAAGATTGTACTGTTACGAGGTCATGCCCTTTGGCCTCAAGAATGCGGGGGAAACTTATCAACGGCTCGTTAACGCCATGTTTGAAAGTGAAATTGGTGAGATTATGGAAGTGTATGTCGACGACATGTTGGTCAAGAGCAAGACAGAAGATGACCACATTGCCAATCTCGACAGAGTATTCACTAAGCTCCTCGAACACGGGATGCGTCTCAACCCTCAGAAATGCATCCTTGCTGTGGGAGGCGGCAAATTCCTTGGCTTCATGGTCAGTGAAAGAGGCATTGAGGCCAACCCAGAAAAAGTCCAAGCCATCCTAGACATGACTGCTCCAACGTCCCGGAGTGAGGTCCAGTGCCTTACCGGACGCCTAGTTGCCCTAGCACGCTTTATTTCCCGCCTCACAGATAGGTGCAATCCTTTCTTTCAACTACTCAAGGCACATCATAAAAAAAGAAATCACTTGGGGCCTGGAACATGATGAAGCCTTCAACAGCATAAGGGCATACCTCGCCACTGTCCCTCTCCTCTCCACGCCGATATCCCAGGCGAGCAGTAACCCACCAACATCACAGACATATGAACCGCTTCATTCACCCCCGATAAATCCAAAGACAAAGAACGCCACCAATTCATACCGTAAAACAGTGGATCCGTGTAGTACCAATGAAGCTGGTTGCAAACAGCCAAGCGCTCGCGCCCACTTGATCGAGGGTGAAGTGAGACGCTTCCCAAATCTGAGGTTTGTCGATCCACTAAAACCCTAAAGCAACGGCCCGCAACGCTCAATGGCGAGTCTCCCCAACCAAGCGCGGACAGACTGGCCACCTCGCGACAGTCCCCAACTAAGAGCGGACTGCCTCGCTCCCAAAAAAAAAACGTGGACTGCCTCGTCAAGGCAACGGCCCGCAACGCTCCATAGCGAGTCTCCCCAATAAAGCGTGGACTGACTCGCCACGTAGCGGCCCGCAATGCCACTTCGCGAC
>TE_00002597_INT#LTR/Gypsy
TGAAACTTATTCATCTCAAGATTCAAGCTAAACCGCGTCCCTGAATGACCAGTATGATTCAATCATTGTAGTCACAGAAGATTTACAAGGGCACAAAATCCAAAGATAGTTGCCGAGGCCGTGCGTCATCTTCACTTGGAAGAGACCCAAACGGCACAATCTAACCATGTAGATTGTAAATATGCCATGCTTCTAAGGACGATGTAAAAATGTACATCTTATTTGTAAATCAATACCAATGGACCGAGGGTTGGGAACCTT
>TE_00002603_INT#LTR/Copia
CGTTATCATGCCCTTTGTTCTAACCCTAGAACTAATAGCCCACCATTTGTTTTCTGAAACCCTAAAAAAAGTGTTTTTCGGCTCCTCTGTCCAACCGCCGCCGTCACCGCCCGTTTTCCCGACCGCCGTCCGACACCACCGGCTGTTAATCCCTTGGCTACCACTCGCTGACGATTCTTGGTTTCCTCCGACTACAATTTTTGACTTCTTCAAGTGTTTGAAGTTTCAAAAGGTATGTTTTGAAACCCTAAACTTTTCCAAGTTCAATAACTCGGGAAAGATAAAATATATTCTTCGCTTGCTCAATGTTTTTGACGTACCACATCGACAAAAGCATTCAATGACAATCTATGCCTGTCCCTTATGGACAATCAACTTCGTTTGAGCTTTGTGAACATGTTCGGATGAACTAGATAGTGAGCTTTATATCATTGGAAAGCTCTACAAGTCTAGGTTTCCGAAATTTTTGCAGTTTATTTATATCTATTTTAATGAAGAACTTATGGTTGTTTTAGCGCGCAAAGGTCATTCTGCGCAGAAGTTTAGACTTACCTTATAGCACAAGGTCTTTCACTTAAATCCGAGAATCTGATTTTGGCAAAACAGTAAG
>TE_00002604_LTR#LTR/Gypsy
TGCTCACCTCACTGTCCCAATCCACTGAAGCACCCAAAAGCCGTAGCTGCTGTATAAAAGCTTCCCCCTGACTATTTTTCCAAATCCAAACCTGTCAGAAACAAGAACCAACGGTATGAATGAATTTGACAATCTTTTAACAGTACAATTATCATGGATTCCAATACTGTATAGCAATTTGAACTCACTTCAGACACAAACTCTTCATGGCCAATATCATGCCAGGCTAGATTGCGCTCACGCATCAGCTTCTTTTCAACAACAACCTATAAACATCATATAAAAGTTACAGCCAGGCAAATAAACAAAATCTGAATTGAAGGTAATCTAGATCTGATGATGAACGCACTGCAACACATGTGAGAACTAGTTAATTCTGCTACTCGAAATCAATACAAACCCAAGAACACAGGGCACAGTAACACACTTACAATCA
>TE_00002610_INT#LTR/Gypsy
TTCCCCCACACTTAGACTTTGTTAGTCCCTAGCAAATACAAAACAAAACATGGATGGAATGAATTACTTGCTCAAATGAACCAAAACCATATGCTTACTCACGCAACTTACTCCACAGATTGAAGGCTACTCATCTTAAAGATCAAAAAGGACTTTTCAGGGTTGTAATGGGGCTGAGGTTAAGGCATTCGAAATTTAGATATGTGGTGATTAAGAACATTCTAAAGACTTAGCCAAAGTACCAAAACATGATCAAATTTAAGCTCCCATCTCGCCAAAAACGTCACCATGTATGACTTTGAAGTACAAGGGCCGGATTTCATCATGTTGGGCCCTATCTTCATTCTAAACTTCCCTTGAGCTCTGTGAACAGGACAAAGGCTGTATTTTGCATTATTGGGCCTTCTATTAATCCCACCAAGTCTTTAGAACAAGGGTATGGATAATCTACACTAAGTTTAAGTGTTTAGATATGTATGGCAATGAAAGAAAGGCTTAATGTAGGCTCAAATGGGCTCATCTAGGGGTGTCGCAACTCGTGCGCACATATGGGATACATGGCATTTTGGCAAAGTGGTGGAAAACCTAAGTGCCTTTAATCATATCCAAAATCAGAGTATGTATCAATTATAAGCTTTGCAAGTCGGCATGAGTAAGTTCTAGTATTCTCTAGTTCATTAAGATCTATGGCAAGTGAGTGTATGCATGATTTTGAGACCTATCATATGAAATGCACAAAATTCACTCTCAAAGAAGTAGTGTTTAGGCTCAAAATCTCACTTTTAAGGCTTATATGATTCAAAACTTATTCTAACATGCGAATTTCTGTACCAAGTTTTGCAAACCATATCTACTACATGTCATAACACTCAAAGATGTCTCAATTAGCACATGAATTCATTCTTAATGATTTCCAACGCCATATGTATGTTCTTTCGGTCGATTTTCATCATCGACTAACTAAGGGCATCCTAAGACTCTTTAAAACACTAAGTTAAACAAAAAGACTCAAAAGTTTTTGTTTTTGTTTTTTAATTTTCCTAAAATTTTTATGAATTTTCAATAAATGACTCAATAAACATGTAAATCCTTCCCCCACACTTAAACTCTACATTGCCCTCAATGTAGAACAAAATATAGCATGCAACATAGAATAAAGCATGGAAACATGAATTCATCACAACAAAACAACATAAACAGAAACTAATTAGGAAAAAGTAAGGGGCTGCCTCCCTAGAGCGCTGCTTTTAACGTCCATTGGCTAGACGAAT
>TE_00002612_INT#LTR/unknown
TGGTATCAGAGCCATGTTACGTTCATGTGGTTGTGTGCTTCTGAATCTTTCATTTTACTTCCGCTGTTTCAGTTCTCAGATTTAGTTTTCCCCAATTCAAAACCCTAATCCCAATTTTCCAATTTCCTCCCACCCAATCGACTCGGTCAGTGATTTAGAGCCATGGTATCAGAGCCATGGTCACGATCTGTGGCTATGTGCTTCTGATTTTATCTTTGCTTCTGCATTTTCTCTTAGATTTCAGCTTTCCCCCAATTTTAAAATCCCTAGCCCAGCCTCAGTAGCATATCGGTTCCTCAGTCTTTCGATGTCGTTCTTTTCGTTGTCAATCCAAGCCAAGCAGTCCTCCAACGGAGCCATGTGCGACTTCATCAAAGAAAGGAGATAAGATTTCGAGTTTGATTTAGGCTTCAGATCTGGAGCGATTCTTCATTGTTGTGTCGACGGCGAAAGCTCAGCCGGCATATTTCTTTCTTCGTCTGTGTCTGGGTTGTTCTAATCCTTCCGATTCGGTACAAGTCTCTCTCTCCTCTTCGTTTTTATTGCTTAGATGAAGTTTGAGATCTTTGATTTGAGATGGAGATTTGAGGATGTATCTGGGTGCTATTATTGAGATGGTGATTTTCTATCCATGCTTTGGCTCCAATTATAGAGGATTTGATAACTTCTTTATCGATTCGGGTCATCGCACTCACTTGAATCATGAATTATCTTTGTGTTCTACGTTGTTATGCTACAAGTCATCAGTTTTCCAGTTTTATTTCTTATCAAAGTTTGTTGTCTGCCGTCAACCAAAAGAGAAGGTGATGAAGCAGTTTATATTTTCTTTGTTTGTGGACTGGTGAGTGTGGCTTGATGATTTGGATTATCGATTGGTTCTATGGCTCTAGTGTGAAGTGCATGTCTGAATTGGGTGAAGTAGTTTCTGATTACTCTGATATTTGGAAGTTGCTGCATTCAATTGAAATTTGCCTCAGACATTCTACAGTATTCCATGCTAGTAATATGTGCTTCATCTGCCGATGGTTGCTTTAGTATCACTCACTGATATCTAGAGTGAGCATCAATAGCTTCCGATTTGTGCTTTGGCTTATCAATTTCTCAGGCACCCACCTCAGTGAGCATTAGATTTTTCAACAGAATTGGTAATATCCTCCAAGTTTTCCACCCTAACATTGGATTTGTGGAATTGATTTCTGGTTTAATTAATTTTCTCTGTCAGTATCATCAGTTTGCCATTTTCTTTTATATCAAAATTTGTGTTTGCCATCAACCAAAGAAAAGGTGATGAAGCAGTTTTATATTTTCTTTTTGGTCTGGTGAATTGGCTTGGCAAGTTGGATTATAAATTGGTTGTATGGCTCTATGTGCTGGTTGTGTTAAGTTTGGAGGAGGTTTTCATATTTGATGAGGAATTTGGAATTTGCTATGGAATTTGTTGTGCCTACTTGTGTGGTTATATTGCTGCTATGGTGGTTGGATGAATTCCCTAGTAGAGATGAGGTTATGCAAAGTAGAGATGATGTAGAGATGAGTTGCTGGTTATGGAGTTGATAATTAAGGCAGAATTCTACATGTTTGTGCAAGAAGCCTTATATGGTTGCTGGTAGAGTGCAAGCTAGTGTTTCAGATATACAAGTTAAAGTGGTAAACAAGCTTCAAGTTATCCCTGTGTCATATATGCTGCTCTTCAATTTTATACAGTTCAGTTTTCTAAAAAAAAAAACAAATATGCAATTTCAGTTTGAATCTTTCAGCTTTTCTATAGTTTGCTGCTGTGCTGGGATTGTTCTTCATATTGTGCACTACTGCCAGTCTCTCATCCATTATGACCTATGAAAATTTCGAGCAAGCTCTTTCCTCTATCAGCCTAAAGACACAATGGAAGTTGGAAGTTTGATTTCAGAATACG
>TE_00002616_INT#LTR/Gypsy
GGTTAAGTATCGAGTTTAGGTCGTGTCTACTTGTGAACAAACGGGTCGCGTTAGCGGCGTGAATAGTTCGCACTAGCGGACTAGGCCAGACAGTTCGCTCCGGCTAGACAGTTCGAGCAAATGGGCGATATAGTTTGCGTTATCTGGCGAGATGAACCGTGCTAATGGCTTGGCGGGCCGCTACTGGGCCAGACAGTTCGCGCCAGTGGGTGAGACAGTTAGCGCTATCTGGCGAGATGAACCACGCTAATGGCGTGGCGGGCCGCTAGTGGGCAATACAGTTGGCTAAAGTACATAAACAATGAAGTAACGGCTACGAAGCCAGGGTTAAAATTGGTTAACTGGGGTAGAGATGGAGGTGGCGAGCGTTCCAGAGGTGGGGTAGCACGCGACCATCACAATCTCGGAGATAGGATGAGGGCGAGAGCAAGTTTCTTTATGCCCGTAGGATCATCAATGATTTCCATCATAGTGCCGAGTTAAATGGGAGTTTCACATGAAGGGCCCTCCTTCTAGCGCCAAT
>TE_00002630_INT#LTR/Gypsy
CGTTATCAGCACGACTCTACATTTAAGTTGATAACGACCAAATCCTACAAACCCAAAACTGAATTTCCTATACTAAATTTTCTTTTGTTTCTATACACGATGATGATCTGAAAATTATACGGTGCAACTTAATTGTTGTTCTTCACTCGTGTTCTTGATCTATGAGTTTGATTTGTTTATTGTTCATACTAAGATGATTCAATTATTCCATTGACATGATCGGCATATATACTTTGTTTTACCCAAATAATCATTATATTCTCTCTTTTGCTTTGGGTGTTGGGATTTTTGGTTGCTGTGATTAGGGTTTTGTTTAATAACCTTTTGTAGTGCCTTTAATTCATATGAGCTAGTTACTTTGAGTTATCTTGCAATTCTGTTTAAACATATTATTTTACCCTAAAATTCTCATATTTTTTTTCATATTTATTAGACTCTATGATGATCGACGAGTTTATGGTGCACCTTGTTTTTGGGTTTTGCCCATAACATGCACATGATCTACGAGCATTCCACATATATACACAACACAATACTACACAACACAATACTAATAGATCTTGCTATATACAATCTCTTCCTCTCATGATTATGCTGTTGTGTTTACCGAATTTAGATTGTACATATCCATTCATCAATTTTGGTAAATGGGTCCTTTTTTGTTTCCTCTATACTACATACTGATCAATTGGCTGCAACCATGATACAAATTTTCAGTGATATTTATCAAATATATGTACTATATCCGATTTTCTTGAGTTCAATTTTGTCTTTCTCTTGTTCTTAATTGATCGCATATTGATCAATTGTGCTAATATGTGAAGCATGATATCCGTATTAGCAAGG
>TE_00002634_INT#LTR/Gypsy
AGTCCCCAAGTCTACGGTCAAGAGACACTCTTGGGTGGGGACTTTATCTGATAGAATATCGAAAGTACTAGTCTTACTAGTGGCGACATAACTAGTCCACAGCCCCCCAAGTCCCCATGCAAGGGAGGGGATGGACCAGCTCCCTCCGAGTGGGGTATGCCGTGCGTTGCTATATATGATTGAGACACTGGGGTCGTTGCTCCCATGTAGTGTCTGGAGATTGCAAGGCGATCAGGGGTCAAAGTTGAGGTACCGTTGGCGAGCATCTCGCGTGGGCAACGGGTACCGGCATGTTTGTATGCCTTGGCGTTTTAGTAGCCTTTGATATGTACCATTTATATGCTCTAGCTAGCTGAGCTATTCCAGCATACGTTCTAAGGGAGATTGCCATCGAGGCAAGTGTGTCATCAAGGTGTGGCGAGGAGCGCCGCTGAGGCATGACGATGGGTGCCACTAGGGCATTATGATGTTGTTGATAGGGCATGTGTAGAGCTGTCAAGGGGTGGCTATCGAGAGTACGCTAAGAAGCGTGGCAAGGATATCGAGAGCACGCTAGGGAGCGTAGCCGAGATGCTGATGGGGCAAGGCGAGTGGTGCCAAAGTGTACCAAGAGCACATCATGAGGTGCGGTAAATGCCGACATATAAGGTTGTTGCCCAAGTCCCCCAGTGCTGGGAGAGATTATGGTGGGGAGTACTTCCTTAGATGTCGAGAATATGTTTTACTTGTGTGTTGGAGGCATGGTGTCGAGTCCCTAAGTCCCCACGCGAGGGTCGCGAGATGACGGGGGAAAGTACCGAGTTAAGGTCGTAACAATTTGCAAATGGTCGCGCTAGTGAGAGGAATGGGCCGCTCTTGTGGTGTAACGGGCTGTGCTAGTGGAGTAACTGGCGTAAACAGTTTGTGCTAGCGGGCGGAATGGTTCGCACTGGTGGCGTAACGGTCCGCGCTGGTGGCGTACACTCGTGGTGTGTGTAGTCTGAGATTGCACCTTTGGGCGATGGCTGTTTACACATGGTGTGTGTAGCCTGAGAGTGCACCATTGCATGCTGGCTGTTTACACGTGTGTGTAGCCTGAGATTGCACCTTTGCGTGCTGGCTGTTTACACATGTGTTTGTAGCCGTCTATGGTGTAGTCGAGAGGTCGGCAAAAGAGCTTGGTATAAGAAAAATTGGAGTTGTTGATATAAGTCTCGATGTCGACAAAAGAGCTTGGTATAAGAATCCCAATGGTGTAGTCATGATGGCCAAGAAGATAATATTGGAGTGCATCATTGAAAATAATATTGCTTGACCAAGAAGTAATGTATGTGTGCCGACGTAGAGAAAAGAAGCCATGGTGGCCCAAATATGATAGTCTATAGCCTGTGCCTGTCATATTTGACAAGTAGATAGGTAGACGAGGCGTGGCCATTGATAGGGGCATGACTCATGAGAGTTTATTGTTATGTTGCCCACTGATATATCATAGAAAAGTGTGTAGAACTGTAGGTACACGAGTTATACAATGTTGACATGTCGACAACTCGTTGTTGGGCTTGACCCGATACAATTATATAATGCAGCAAGAGCCTGACAATTGAAGACATTGAACTAGGTAGCGAGCTAGGCATAACAATTGGTCAAACTTTGTGTGAACATGTGTCGAAGAAGTAACAACCCCTTCCATGCGTTGTAGGATCTAATCGGTGGTAATAGAACATGATCTTGTGTAGTACATACATGACGAACTTCATGTGTGAAGCGAGTGTGAACTGGAGTATCAAGGGGTTGAAGATTGAGCCTTGAGATCTTGGTTCCCATGTAAAGGTAGTGAGTGCGTTGCCGCCATTGCTGGGAGAGCATTAATTTAGAGAATAGAGGCATTGGCGAGGCCGTGATAATCCATTATAAGTGGCTGGAGTTGCTGCTAAGATGTGGGATTGTAACCAATTGCCTGAGAATTGGACGATTTATTGAGGTGAATTGTGGGTGCCAAGAGTAAGTGGCTGGGTGCCGAGGCCAGCTCTATATGTCAGTGTGTCATTGTCTCAGGATCTTGAAATAGGTGGGGCTGTACAGTCCCGGGAGGGAGGAAGAGAGGTATGGCCTCGGGAGAGGCACTGAGACCCGGGAGGGAGGAAGAGAGGTATGGCCTTGGGAGAGGCACTGAGGAGAGGGGTGTCAAGTGGGTCACTTGTGCGGGCATGTTTCGAGAGCAAGGTAAGCCAGGGATGGAGGGCCTCGGGAGCTCGGGGAAGGGGCGCCGGGAGCTCGCGAGGCCGGGGGATGGCGCCGGGAGCTCGGGAGAGGATCCGTGTACTCGGGATGGCAGGGAGGTTCGCCTGGAAACTGGGAAGACCAAGAGAGTCTGCGGGGGAAATGGCGAGGCTAGGAGAGTCCGCGGGGGAACTCACAGGACCAGGGGAGTCCATGGGGGAGGGTTTCTAGATTGGGGTCGCGAGATTGAGAGCATATCCCTGCCAGGACCGTGTTACTACCGCGATTGTCGTGGCTGGTCTCGCTACTGGGATGGGCGTCCAAAATTTGTATCCTGCTGCAGGGAGAGAGGAGTCACGGGAGGCCGTGGAGGTTCTGGGTGTTCAGATCAGTTCTGGGGGGGCTGCTCACAGAATTATATTGGATACGAACTTGGTTGACATACGAACCAAATAAAGGACAACGCCTATAGTCACGTGGTCTCGGAGAGAAGTATTCAGGCAGAGCCCAGAGGCATAGATGGTAATCATAGAGTGGGATAGATGCATCATGTACGTGTCAATGCATGTAGCACATAATATATGTGGCTATCGATTAACCTTCAAAGAAATAATGGAAGTATAGTGCGAGGTGTCTGCGTTGTGAGCTATATATGGTCGACTGCAAGTGTGAGCCGAGTGTAGACTAGAATATCACGAGCTCAAAACTTAGCTTCGATATCTTGATTCCCAATTGAGGGTAGTGAGTGTGGTGTCGCCGCTGTGATGATAGGCCATGATGATAGGCCATTATAAGTGGTTGTAATGGCTACTGGGATGTGGAGTTCCTGCCAAGGTGTGGGATTGTAGGTGTCTGTGGGAGAAGCTTTCCAAGGTGAAGGATGAATTCCAAGCTTGTCAGCGTGTCGTTGTTCCGAGTACTCGGGAGGGGAGGTGTCGGGACAGTGGTTGCTGGATTGCTGAGATCACAACTCTTTTTGTTTGAGTTGTTATGGCAGGTTCCAGGAAGGGGAGGTGCCGCTGAGAGAGGTCACTAGATTGCTAAGAACACAAGTGTCGGGAGTGATGAGTGCCGAGAGCACAACTCTTTCTTTTTTCTCTTTTTTTTTGTATCCTACTGCCAGGAGAGAAGAGTCCCGGGAGGCCGTGGATGGAGAGCTGTGAGGGGAGTCCTCGAGGGGAGTTTGCCCGGGGAGTCCGCGAGGGGAGTTGGCAGTGAAGGTGTCGAGATTGGGGTCGCGAGACCGGCATGGCAATTGGGGTCTTCAGACGTTATTAAGTAAGAACGGAAGTATCAGTGTGAGGTGCACTTGTGAGCTAGTATAAGCATTAATAATTGTCTGGGTTAAAGGGTGGGTGCCGAGAGCAAGTTGCTAGGTCCCGTGACCATCATTTTGTTTTTTACGGGAACCAGGGAAGGGTGGGGGTTGTACGGTTGGTCCCGGGAGAAGAGAAGTTTGGCCTCGGGAGAGAGGTACTGAGACATAGGTGGGCGTCCACGGGAGAGAAGTGTCAAGAGACCAAGGGTGTCTGCGAGGGAAACTAGGGAGGGCAGGTGAGTCAATTCGCCAGGGGAACTGGCGGGACCAGGGGAGTTCGCGGGGACTCTGGCGGGACCAGGAGAGTCCGCAGGGACTCTGGCGAGACCAGCAGAGTCCGCGGGGACTCTGGCTAAACCAGCGGAGTCTGCGGGGGGCTCGGGAGAGAAGCACCGAGGCATGGGTGGGCGTCCCCGGGAGAGGAGTATCAAGAGGGTGCCAAAGGCGAAGGCATGTCCCGGTGGTAGGTGCCCGGGGGGAGGGTGCCGAGATTGGGGTCGCGAGACCGAGAGCATATCCCTGCCGGGACCTTGTGTCGCCGCCGTGACTGGCATGGTTGGTCTCGCTACTGGAATGGGTCTAGCTGGATTGACAACGTATCATTGTCGGGAAGCTACTGCTAGGACGTTGTGTCGTAGTTGAGGGAAGCTGGGTGTCCAGATCAGTTCTTTGGGTGCTGCTCACCGGCACGTGGGCCTTGGCTGGAGGTCGGGGAGGCCACGCTGGATTCATTGGAAGACGGCGAGTATGATGGCTAGAAAGGTGAGCTACCTTGCGGTAGTACGCACAAGTGAAGGAGAGAGAAAAAGTCAGATCTACTTTCTTTCTCCTCGGGGTTTCTCTAAAACCAAGCCAGAAGTTAGACTTGTTTTGATAATCATCTGTGAGTAGTGAAAATTAAGATGTAAAGAAGGCTAGCTCCTTGTATGCGGGCAGGGAGAAGCTCGAGAAAAAAGAGAAGGTTGGCGACCAAAAAAAGAAAATTTCTAGAGAGGGAAATTTGGGCAGGTTATGGATATGCTCATGGTGAGCTATGTGAGGGTTTCCACTTGAGGACCCTCCTTCTAGCATCAT
>TE_00002635_INT#LTR/Gypsy
TAGTCTTCCAATGAATCCAGCGTGGCCACCCCAACCTCCGGCCAAGGCCCACGCGCCGGAGAGAAGCGCCCAGAAACTGATCTGGACACCCAGCTTCCTTCAGCCGAAGCGGGAACGCGCACTTGATCTCGCGACACCAATCTCGGTACCCTCCCCACCGGGACATGCCTTCGCTTTTGGCATTGCCTTTGCTTTTGGCGCCCACTTGATATTTCTCTCCCGGGTACGCCCGCCCATATCCCGGTGCTGCTCTCCGCCATCCATTCGCGGACTCCCGCCATCCATTTGCGGACTGCTGACTTCGCCAGTCCTCGCGGACTCCGCTGACCTCGCAGACTCCCCTGGTCTCGCCTCGCGGCATTCCCTGGTCTCGCCAAAGTTCTTAAACCTCGCGTGGGGACATCCCTAGTAGTTCCCCTGGTGGACACCCCCCCATATAGCTCTCCATCCCGACCTCCCGGGACTCCTCTATCCCGACAAAAAAAAAAGTGACTCCACCCAGAGCTCCGGGAGCCCTTCCCACATGGCCCCTCGAGTTCCCGAGGCCCCCTCCCTTGCTTACCACGCTCTCGAAACGTGCCAGTACAAGTGACCCGCTTCACCCCTCTCCCGGGGGGCCTCCTCCCGGGTCTCAGTGCATCTCCCAAGACTGAGTTACACACATCCGCCTTCCTCTCAGTCCCCAATCAAGCGTTGACTGACTCGCCAAGGCAACGGCCCGCAACGCTCAAATAGCAAGGCAACGGCCCGCAACGCTCAATAACGAGTCTCTCCAACCAAGCGCAGACTGACTCGCCATGCAGCGGCCGCAACGCCACATCGCGACAGTCTCGCCAACAAAGCGCGGAATGACTCGCCACTCTTATCTCGCCCTTGGCGCGAACTCGCTACCTAGCAAGGACT
>TE_00002636_INT#LTR/Gypsy
CACCCCCATTTATACTTTTTATGTATTTATGTATATTATGACTAACTATTTTTCTGTTTTATAGGCACATTGCCGAGCTTGGCATGCTATGCCGAGCTTATTTGCATATATATTTCCGAGCTTGTATACTTGTATCTATGTGTTTTTATGTAAAACGTTTTTGTAAAAATTCCATAAGTAGGCCGACATTTTATTGAGTTTAGAATGCTTATATGGTTTGTTGTTTTGGTGTGTCTATACAAGATTTTTATGTATTGGAAATGGAGGAGTCAGTTGATGATTCGACACAGCTTCTGCTAGGAAGACCCTTCATGAGAACCGCAAGGACCAATATCGATGTGGCTGGGGGTAATTTGACTATGGAGTTTGATGGCGAAGTCATTAAGTTCAGCATCTTTGACGCCATGAGACATCCAAGTGCCATTCAAGATGAAGCAAGTAGCCATGCCGAGCCTTATTGTGGGGATGATGCCGAGTCTAGGCTGACAGACTATAAACATTAAGCGATTTGTCCTGTTCATAGAGTGGAGACATAAGGAGGATGGAGTTGAAATTTGCCAAAGTCTTGTTTGATAAACACCACTTATATCCAAAAAAAATCCTACCTTATGAAACCAAGCCCCGTTACAACCCTTGAGATTATTTCATGATTCTTAAGATGACTAACTTTGATTTGTGGAGATTTTCATATAAGTAAGCATATGGTTTTGGTCCATTATTGCACTTAGTTATTAAATGAGGTTTTTCCATGAAAAACGTTATTCTCAAAAGAGCTTTTATTTCTTGAAATATGCAAGTTATTTGTTATTTATCATCTTTTCTCTTGCATATACTTTTAAGAGAGTACCCTTTTTCGAGTAAAAAAATAAGAGAGTATACCTAAGTGAGGAGGATCAAAATTTCAAACATGTTTTACTTAAGAATATCGAATCTCTCACTTTTTCATGCTATAATACAAGTTTATGAACTTTTGCAATTGTGCTTTCACTCGAATGTTAAAACTTGAGATTATGCATACTTAAGAATCTGAGACAAAAATTTCTTAAGGGTATTAGATTTTTTGTTAGTGTCGTTTTTTGTTTTTGTTTTTACTTTTAGTTAGAGTCAGTTTGCTAAGGGACTAGCAAAGCTTAAGTGTGGGGTAGTT
>TE_00002643_INT#LTR/Gypsy
AAGAAGCACGCGAGCTGAGGAGTCTACCTCACACAGCAGGGCTGACACTCAGGCGAGCTGAGGAGGCACGCGTGCAAAAGGATTAAAATTGTCAAACGAGCTGAGGAGGCACGTGTGTTGAATGGGTCTGCCTTGTACAGAAAAGCTGACACTACCAGGCGAGCTGAGGAGTCCACTCCGTACAGAAAGGCTAACACTCGGGCTAGCTGAGGAGGCACGTGAGCTGATGAGTCCGCTCCGCGTAGAATGCCTATACGCGAGTTGTGGAGTATGCTCCACGTACAAAGACTACGCCTACATGCAAGCTGAGGCGTCTGTTCCGCGTACAAGGACTACGTGTGAGCTGAGGAGTCGCGCACAAGGACTACGCGCGAGCTGTGGAGTCCACTCCGCGCTCAAAGACTACACGTGAGTTGAGGGGTCCGCCTCACGCACAAAGACTAAACAGGTCACGCGAGCTAACACACAAAGACTACAACGCGGGCGGTGGATCTTGATCCGCGCATAAAGACACGCTCAGCGCAGGCTGTGGATCTCACGCTTGGCGTGGGCTGTGGATCTCGCTCCGCACACAAGGACTTCACGCGAGCTGGCTTCGCGTGCGAACTTTGTAGGAGTTCGTTTCGCACAGGACCACATTACCGGGCGAGCAGTGGTGTCCGCCTATGAGATAAAAAAAATGCCCCTCCTGACCCCGGCCTCAAACTGACTCGACGGGGCGAGGATTGTTGTACCTTCACAATGAATAAATGATCAACACAATTATGGGGCTAACCAAGTATGGATATGGCATAATAATTATCGAAAAGCAAAATGGTTCATGCAATTGTGTGATTCTCTCTCGGTGGAATGCCAATCTTGGTCGAATGTCTATCTCTCGGTGGAATGCCAAATGATTAAAGATAATTGCTTTCTTATCCGGTCAACCAATCGGTCGAATGCCTATCTTGCTTGGTCTTACTCGAGATTTTGAATGATTTATGCCTCTCGGTGGAATACCAATCTCTCGGTGGAATGCCTCTCTCCAGTTTCTTTCTTCTTCTTCACCCTATACCTCTCATACCGGGTGTCCATAGCAATTTTTCAGCTGTGCACCAAACAAATCAACGAGGGGGGATGTCGAGTAGCCGCTGGGAAGCGTATCTCGGATCCAATGACCATTGATCCTGACTTCCACATGAACCCTTTCTCCTGATGAATTCGGCCAAGCGGGATCATGAACTTAACTTGAACTCTGATTCCGCCATCTCGGAGGCAAAGGGACTGCTGACAATCTGTCAACGGGACCCCGAGTATGCTAGACAGATCCCTTAAGATGGTCAGGCAGCGGGAGGAGTGGGTCATCACCGGCGAAGCTCCTGTTCGACAAGATTGAGCTCTGGGTCCTTATGAATCATCTTCGGGTGATGGCTGGAGGCATCGGAGATGAGCCGTTGTGGCTCTGCTCTTGGTAAAATCCTGATGACAAAAAGAACCCGGGCGGGTCATCTCGCTTCGCTCCCCTGCGAGGTCATCTCGCTTTGCTTCCACGCGAACAGCACCAAA
>TE_00002646_LTR#LTR/Gypsy
CAGGGTACAAGTGCAACAATCACGCGCGGTCTGGAGTAAGGGAAGGATGGGGGAGTATTGTTCCAGATCTCATCTCTCTCTCCTATATCTCGGGCTGGAGTATTATTGA
>TE_00002656_LTR#LTR/Copia
TATTATGGAATGAATTGTAATCTACTGATATGCATTCAAGTAGATTGGAGATATAATGGAGTAAATGGTGGATGGGGATTTTGACATATCTTTTCTATGAATGTTTATAGGATCTTGATATATGTAATCATGCCTTTCCTAGAATAGTTATCATGGTAGATGTATATAGACCAATTCATTGTACTGTTATCATATCTATACAGAACATATTTCATTCACAATTTCTTTA
>TE_00002657_INT#LTR/Copia
TTGGCGCTAGGAGGAGGGCCCCTCTTGTGGAACTCCCATTTAACTCGGCACAATGGTGGAAATCATTGATGACCCTACGAACCCTGGCACTCAGGTAGAAACAATTGGCGCTAGAAGGAGGGCTCAAACTTCCGACCTTTGTCCACAAGTAGACACAACCCTAATTCTGTACTTAACCCC
>TE_00002658_LTR#LTR/Gypsy
TGTTTATACCCAAATTAATATTTTACTGGACGGTATTTGTCTACATGAATATTAGTTAAATTCATGGTCCACATCATACCGGCGAGTCTAAAATAATGGGTTTACGAGTGATGGCCCGCCAAGAAAGTTATGCGAGCTAGATAAGTTTGCATGGACAAAAAGACTTCGCGTGGTGTAGAGGGACTAGGAGGCGAAAGTGGACTTGATTCAATATAAAGTAGTTCGCTTACCTACGAAGTCATGCGAGCTGGACAGTCCGCGTACGAACGGACTCCGCATAACGGACTTTGCGTACAAGAGGAGTTTAATTGCTGGGGGAACACCTCGCCTTGACTTAGCATTGCACCCTAACTTGTATATACAAGAGCATGTGCATGGCTTGTGGTTCTTTAATCACATGAGCATCCCGACAGCATCTCGTACCGCATCCCGAATTGGAGAAGAGCATCCCGCGCGGTGCCACATTTTGATTGCCTTAATTGCATGACGGGTACGTGTGCATGCATGGGAGCATCTCGACTTGGCACCATCGAGCTCGACTTGGAGAATCATTGGTCCTGCCTCTATCTCGAATGAAGGAGCTAGCTATGTTTAATTGCATGAAGGCTGGTACGTACGTGCATGGTAGTTGCATGGAGGTGTGAATGCACTATAGTTCTCCTTCCCCTCGAAGCATGCACGCAATGTTTGAATGTTTGAGAATTGGAAGGTGTTTCGCGCCACGACTTGAGCTCCTTGCTGGAAGCATCACGCCATCGACCTAGCAACCGCGCCCTGACTTTGTAGATTGGCGCGATCTCGCCACTGTTTAATGAGGAAAGCATCTCGATGGTATCTTGAAGAGCATCTCGACGCCTGCTCAGAGGCTCCTCACCACTGAGTGTTTGTTTAATTAAAGGTGAGGGCATCATTGTCTTATCCTTGGTTGAATAAAGCAGAAAGGAAGGATGACTAGTTGGTATTGTACGTGCATGGCAAGGGTTCTTATCCCATGCAATAATTATCCAATAGTCATGCGAAGCATATCCAGACGGGTAGTATCTCATGTCCGTCTCCGTTAGAAACTCGAACCCTATAATATCTTAACGTTGAAGACTCCTACAAGTCTTTGACATGCTTTGGGCTAATACCTGTGGCCTTAAATAGTTCTATATAAGGGAGGTCGAGGATTCTCTCAACACACACACTCAACAACTGAACAAAAATACAATACAATTCTCGACTTAGTCGAACCTCCAAACGCTCCCTGGAGCTCTGTTTTCGTTTCCCTGCACGCTCCCCGGAGCTTTATTGTCTTTTTTCCTTTCCGTTCCAGTTGAAGCTCTGCTCGATCTCATATCGAGTATCGATATTGTGACGCTCAGGCGGACTACTGTAAGTCCTTACCCAGTATGCAAGGCGAATCTGAAGAACCCTACGGTGGAGTTGGTGCTCTCTCCATCCTCAGTCGCTTGATCAGAAGCAGAGGGCTAAGCGCACCTCGCTACTACAACCAGTACTTTTCACGTCCGCGCGGTGGCATGCCCGCAACGACTAAAAGAGACTTTGCACGCCCCGATTTACTGGTGTGGCCAAAACA
>TE_00002660_INT#LTR/Gypsy
CGATATTCTGAATGTTATGATAGAACTCTTGGCCGACGATTTTCTTCATCTTGGGCGACGAGATTTATAGTGAAGAACATCGTCGCCCAAGTAGAGTATCTTAGGTGACGACTTTAAAAATCGTCGCCCAAGATTATCTTGGCCGAAGATTTTCAAAAAACAGGGTGACGATTTTTCAAGAATCGTCGCCCAAGAACTTTAATATAAAAGGCAAAAATTCGGAACTCTAACCATTCGCGGTGCAAAAACTCCACCGAAGCCCTCTCTCTCTCCCTCTCTCCGACCCCGACCCCGCAACCCGACGCCGTCCCCGACCTCGAACCCGACCCCGACCCCGACCCCGACCCCGACCCACAATTTAAGGTATAACCCTAAAACCCTAAATTGGTTATTTCATGAAAATTTTAATTGTTGTTGTTGTTTGAAATTGTTGAAATTGTTGAAATTGTTTGAAGTTGTTGAAATTGTTTGAAATTGTGAAATTGTTTGATATTATTGTTTGAAATTGTTTGAAATTGTGAAATTGTTTGAAATTATTTGAAATTGTGAAATTGTTTGAAATTTGGGAGAAGTACAAAATTATTGTTGTGTTGTGAAATTGTTGATGAAATTATTGTTGTTGTTGTTGTAATTTATGAAATTAATGGTAAATTAGGGTAAATTTGTGTAAATTATCACTACTAGAAAAAGGTTCTAAGGTGACGAAATATTTTTAATTCGTCACCTAAGAGAACACTTTAGTGACGAAACGGGTTTCGTCACCTCAGTGACAATTTTCGTCATCTAAGTAAGGTAAGGTGACGAAACATTATTTCGTCACTATTTTCGTCACTTTAGAGCAACCTTAGGTGACGAAAATACATTTCGTCATGTAAGTGATATGTTGGGTGACGAAAACTATTTTCGTCACCTAAGTTTTGAGCACTTAGGTGACGAAAATAAATTTCGTCATTTAAGTGATAGGTTGGGTGACGAAATATATTTTCGTCACCTAAGTTTTGAGCACTTAGGTGACGAAAATATATTTCGTCATTTAAGTGATAGGTGGGGTGACGAAATATATTTTCGTCACCTAAGTTTTGATCACTTAGGTGACGAAAATACATTTCGTCATGTAAGTGATAGGTTAGGTGACGAAAATATATTTTCGTCACTAAAGTTTCTCTCTAAGGTGACGAAATATTTTATTTCGTCACCTTACTGAACTTTCTTTTTAAACGCCGAT
>TE_00002661_INT#LTR/Gypsy
CCAGAGCTCCGGGAGCCCTTCCCACATGGCCCCCCGCGTTCCCGAGGCCCCAATTTTACAGCTCGCCCAATTTTCAGCTTGTAAAGCATGAACTCCCCCATCCAACTATCCCCAACCCCATGCATACATCACAGCGGCCCACAATAGAGCAACATTAAAATTGTCTTCTTGCCAACAGGTTTTTGAAACGTCACCCCCGTCACCTCGCGACTCTCGCGTGGGGACTTTGGGACTCAGCACCATGCCTCCTGCACTATGACTACGCCACCTAGGACT
>TE_00002663_INT#LTR/Gypsy
TATTCTTTAGTTTATAACATGGGGACAAGTATTAATCATAAGCCAACAACATTACTACTTTGTGAAAATCTTGCAACGTTACTACTTTCCATTCTCAATGATTTAATTATGCAACCGTTTTAATTTTCTTTTCCATTCTCATTTGAGTATTGTAAATATTATAAAATATG
>TE_00002674_INT#LTR/Gypsy
GGTCCCGGAGCTCAGTCACGTCGGCCGGGAGGTTCGCCGGTGACAACCCACTCCTCCCGTTGCCCGGACATCTTCTCCCGGTGGTTCCTCTCCTAGGTCCGACAGCTAGCCTCCCGGTGACCTCGCCTCAAGCCCGGCAGCAGCTCGCCAGCTCCCATCGGAAGGAAGGAGGATGCAAAGGAAAAAGGGCGGGAAAGAAAAAGAACTCCCCTTTCACCCTGTACTCCCGAACATGAAGTTTGGACACCCGATGGCAGCCCCTTACCTAGAAACAGATGGCTGAATTCCGGAAAAGCCCCCATCAATAGCAAGCATGCAACAACTACTTACGAAAATAACG
>TE_00002684_INT#LTR/Gypsy
ACTCCTCTTGTCTCACCATAGCCCTCACGGACTCCACTGGTTGTAGACTCCGCTGGTCTCGCCAGAGTCCCCGCGCACTCCGCTTAACCATCAACCCCTTGATTGATACTCCAGTTCGCACTCGCTTCACTCATGAAGTTCGCCATGTATATACTACACAAGGTCATGTTCTATTACCACCAACTTGATCCTACAACGCATGAAAGAGGTTGTTACATCTTCGATACATGTTCATATAACAACCCTTACCTTGAGGAAAGGTACCTCATCATGATCTTTCAGGGAACCACTTCCACCATGATAATATCTCATGACAACTCCATACGATCTATATAGTTCCACCTTGATGTTTCAAAGTCCTCTATAATAGTCGCGACATGTTCTTACAAGTCGCACTTGTCGGTCACTCCACGTAGTGACCCTTTGTGATTTCTCTTCAGAATCGGTTCTCCAAGTGTGAGGTTCCGACATCCCGTTACTCCAAATACAGAGACAGAGGTTCCGACACCTCGTTTTGCCATTAACACGAACCGTTACGCCATGTTCCCCTCATAAGGTGCGGTTCCTGACACCTTGTGACGAGCAGCACTCTTGGCACACGAAATCTACCACATATCAGTCACCCGGGACGAGTCAATAAACACTCCCCGACGCATGACACCTAAATCATCAACGTGTTTATGACACTTCCCGACACATGATATTATCCTTACCCCTTCGAACAAGCCATATGAACTCAGTCCTCATTTTGGTGTCTCGCCACCATAATCTCTCCTGACACTGGGGGACTTGGGCAACAGCCTTATAGGCCGGCATTTACCACGCCTCATGACGTGCCCTCGATACATTTTGGCAACACTCGCCTTGCCCCATCGGCATCTCGGCTACACTCACTAGCGTGCCTTTTGACAACTCTGCACAAGCCCTATCGACAACATCGTTATGCCCTAGTGGCACCCATCGTCATGCCTCAGTGGCACTCTTCGCCACACCTTGATGACACACTTGCCTCGATGGCGAAATGGAATATGCCACCACAATCTCCACCCTCGAACGTATACGGGAATAACTCAGCTAGCTCGAGCATATAGCTTGTGCATATCAAAGGCTACTAAAATGCAAGGCATACAAACATGTCGGTACCCGCGGCCCTCGCGAGATGCTCGCCAGCGGTACCTCCACTTCAACCCCCGATTGCCCTGCCATCTCCACACTACATGGGAGGAACGACCCCAGTGTCTCAATCATGTATAGCGACACACGGCATACCCCATGGAACTGACTCGCCCATTAGCGCGAACTGTCTCGCCCCGTAGCGGCCCACCACGCCTTTAGCTCGGTTACTCTGGCCAGATAACGCGTACTGTCTCACCCAGTAGTGGCCCACCACGTCATTAGCGCGGTTCATCTCGCCAGCTAGCGCGAACTATTTACGCCACTAACGCAACCCGTTTGTTCACAAGTAGACACGACCTTAACGCAACCCC
>TE_00002686_LTR#LTR/Gypsy
GATAATAAACAGTAGAATAAATCGGTCAAACTAGATTCCGAAATATTCATTGATTCGTCTTCTTCTTAAATTGACTAAGTATCCTAGGTTGACCAGGATTGACCGACATATAATAAATAATCAATTCCGACTAAACTTCGCAACTATAACTTATTCGGAATGAACCTTAACCTAGAAACAAAGTCACCATCAATTTCCATGCCTTAACACATTAACCAAAATACTTCCAAAATTAATTTATGATCCCCTGCGATCAAACAAAACCAAGAATTTCCTTCATTTCCTCTCTACACAACTTCACCCTAAAAATTACTAAGGGCACCCAAAAAGGGTTTCCATAAATAGGAAGTTTTCAAAAAGGGAAAGTTTCCCCAAAATAGAAACTTTCCTCACTTAGAAAGATTTCCGATTATAAACCGATAAACTTTCCTATTTATGAAACAACGCAAAACAAAAAGGAAAACTTCGATAACTACTCAACCTCAACAATGAGTGTAGTCACAATTCAACTCATTAACCGCAACACAAACAATAACACAGCCGACCAAAACAAACTCCTTACCTCTAAACCGTACACCACTCGAACCCAGCAACCTCTCCTTGCCGGAGGTCGACCTGCAGTCCTCTGTCTCTCTCTGTCCTGACCCGAATAAGCTCCATCCTCAACCAAACTCCACTCACATCCTACACTCAGTTGTTGGGTCTGCCAGGAAGCAACCTTGCTCGTCGGAACAAGGAAGAGAGGCCGAAAACGTTGAGAACTTGATCGCCGGAGGTACGCCGGAAAATCCAGAAAACAGAAGAAAAGGGGCTCCTCTAATTAGGGCACGAATCAACAGAATAAAGACATGGAATTGGAGTAAA
>TE_00002688_INT#LTR/Gypsy
GAAGACTGGATGTATTCTATTATTCTATTAAGCGAAGGTCTCCGGTAGGGGGAGTTGTCAGACTTCCCAATGATTGCAGGAAAAGTGAACTCCCGGTCCCACTGGGCGTGCCAA
>TE_00002690_INT#LTR/Gypsy
CGACTATGCCAAATACATCATCAGAAGACAGTCCAAGTCCGTCGTCTGACATTTTTTTTATGTCGTCTGAGGAGCTGTCGAGTGATGGTCTATCAGACGACGGAGAATAGCCGTCGTCTGAAATGCTATCACATGACATATCTTATGCCGTCTGAGAAGAGTGAAGATTGAAAAATTTCAATAAACACACCACAATTAAGTGTGGACTAAATAAGTATCCAAAAACTGTAATATCATATCACAAGACAACATATAAATGTCGACTGAAGCCAGAATAAGGAAGAAATTAATGATGTCTCAATAGAAAACCAACAACATATATATGTCGTCTGATGAAACAATTATGTCGTCTGATAATCTATTAGACTTCATATTTTTGTTGCTTGTTATAAATACTTATGTTGTCCGATTGTCTGTTGGAATTCACTTTCTTGTTGCTTTTTATAAGCACTTATGTTGTTTGACTATGAATTGAACTTCATATGTAACAAAATTAAGAATCAAAGAAAGTAAAACTTCATTGATGTTGATAATCCACTTCAATTAAAAATGTACATAATACTTTTTTATCCTAATCCATAAAAGGCTATAAGTTATGGTCCAAATTTCAATCTAATATCTATTCACTAAAATGAATATATGGACCTAATCTATTTCTAGAAATGATATACCGAAACCTATTAACGATGTCAACATTGATGTCATTCCTCTCAACGGGGCTTCAAGTCGCAAAATGACCTCGGAATCTTCTGCAAACACTTATACCTACATATTGACCAAATCAACAACAAAAATAATGAGAGATTAGTTCATTTGGTGCATGCTCCACACACTCATTAGAAGAAACCAACTTCACAGTTCAATACTTCAATACTAAATACATGATTCCAAATTCTAGACCAAACACCATCTTCTCAGCCTTATATCTCAATCACCATAACTAGACTCTTTTAAAACCAATATCAACCTTTCTTTCCAGCCAAGACAATTATACATAAGAGACCCTTAATAACAATTAAACCAAATTCTCAATTCACTACCAAATCGGTAATTTCCAATAGATTTCAATACCATGACCAGCCCTTCATCCCATTCACTATAACCTCACTATATACTTCAACATGAACACAGCAGTACACAAAGTGTCAATCTTTGCAGAATTAGCCACACACAACACAACCCAAATACTTTCAGCATCTTTCTATTTATCAAACGCCAACATCCCATTTCATTCTAATTATACAACTAAACAGAAACTTAACTTCCAACTGGTCCATAATCAACATAAACACAGTAATACACAACTAGGCACCAGACTTTCATAGAACTAGCCACAACAAAATGCACAACTCAAACATCTTCAATATTATCAAATTTACACCAATCAGCAACCAACAATAAACTCTAATTTACTTTTCGAATTTACCTTCTATGCGTCAAAACAGAACTTGCTCTTTCACTGCCCAAAACTTCTTGTTGAAGAATCAATGACCCAAAACTCAGCAACCCTTCAAAGTCCTTGTTCACTAACGCAGCAGAGACCAAAACCAAACCCAAAAATAGAGGAGGTTGCCGGCGGGGACAAATTCCGTCAAGGGCAGAGCAACAGCCCAGAAATCCCAAAAACTAAAGTAAATAAACTTCAATCTAAACTGAAAAATAATTACCCTAGAATGATGAGGACGACGAGAGAAAGGAAACCATACCAAGAGAAGTCGGGTTCGTAGCCTGAAAACCCAGAAATCCGGCAGAAAACTCAAACCTTCTTGTCGTCGTTCCTCCTCCTACGGTCAGCGATCAGAGAAATGAAGGCTAGAGGCTTGAAATCAATAAGTAGTCCCTCTGCCACGATGCTACATAATAGCACACTGCCTTTAGACTTAGTGATGCGGCGCAAGATCTTTCTAACCTAAATGCTTTGTAATCTTGATCACACAACATAAAAATGATATCCGACATCACAAATTAATTAGTCACTACTAGCCCGACTCCCAACGAAACCTCTAAACCCTCTTTTCGGTCAATTATTTTTGACTTATTTATGTATTCATCAAACGACATATATATGTAGTTTGTATTGAATAAAGAAAGATCGATACATGTTGACCGCATCGACCGAGACCCGAACATCTTCGAAAATCGCTGAATTTTGTACCATAGCCATTTTTCACTAGAATGATAAGATCTAACACTCAAACTTTCATTTTGTTTATTTTTGTCATTTGAATCACAATATTCTGCTAATCTGTTATAAGTTGTTTACCAAAGATATATCGAAACATACATCTTTCATATATATGAAATAAAATTTACCAAATCTGACCGTACGATGTATTCGATGTAGTTAAATATAAATGTGGTAAAAAAACTTATCCAATTTCAAAAAAGTTCAAGTCTCGATCACACGGGTCAACTGTGCGCTTACACTAAACTTCCTTGTACGCTTCTATGGGAAGCAATATCATCGTTTGATAAACATGTCCAAATTTTCGCATAAATTAGTTTTTCAATACAAAATGAGAGTTTTGATACTGAAGAATTCAAAATATAAGTGGCGGCTGGAGTAAATCAGAGTGTTTCAATTTTGGTAAATGAGTTGACTTTTTAAAATATTTCTCGGACGACACATATTTGTAGTCTGAATATATGAAACGGACCATTTAAAATATTTTTCAGACGACACATATATGTACTCTTTCAAAAGAATTTCTCAGACGACATATATATGTCGTCTGAAGTTACTAAGGAAGATTCGATTAACGTTGACCGCATCGACCGAGACACGAACTTTATCGAAAATGCATAAATTTTGTTCTACATCCATAATTCACTATCATGATGACATCTGACACTCAAACTTGAAAAAAATCTATTTCCGTCATTTGAATGACAACATGCATACTAATGTGCTATAACATGTTTACTAAGTTCTTTGTAAACATACATCTTTATAAGGCAACTATATACATGAGACAAAATTTACCTAATCTGACCGTTGGATATGATCGCAGTACTTAAATATGTATGTGGATGAAAATTTACCCATTTTCAATAACTTATAGGTCTCGATCATTAGAGTCAATTTCATATATAGATAAACTTTCTTATAGCTTCCACAAGGAGAAGTACATCATCGTTTCATCAAAGTGTCCAAACTATTACATAAAACTGTTTTCCTACTCTTAACGGGAGTTTGAAAACCGATTAATCAAAAATATAAGTTTTTGTCGGAGTAGATAAGGACGTTTCCGTTTGGAAAATATGCACATTTTATGTTGACCACTTATTTACAACCTCAGACGACATATAATCGCCGTCTCACATTGAAAAAAAGTGAGGGAAAACTCTAGCTCCCAAATTCAAATATTTCAGGTCCAGACGACATTTTTATGTTGTGCGATGAATACATTAAGGTTGGCGCCCTCTCCCAAACTCAAATGAATTGACTATTTTAAGTTCATACAGACGACATATTAACCTCGTCTGATGAATAGATTAAAAGGTTGAGCTATTTTTCAAACTTATATTTCAGGTTCCCTCAGACGACATTTATATGTCATCTTATTAAATACAATAAAGGGTAACCAAACTCAATATTTAATTATAAATTGAGTATTTTATGGTCAGAGAGACCACTTTCATATGTCGTCTGAAGTTATACATTACAAGGTTCGTACACTCAATTTTATGGGTTTGTTATACGTCATTTGTTTGTCGTCTAAATAAGTGAATTTAAGAGTTCAAAATGGAGGTATAAATCAAAGATTTATGGTTGTTTCAGACGACATTAATATGTTGTTGGACGAAGTATATAAAAAGGGAATTAAAAGTAGATTTCGCATTCTTTCACAAACAACTTTTATATGTTGTCTGACGTATTACCATAAAGTTGTTAAATGTTGCTTTTTTACACTGCATATATATGCCGTCTGAAATTTTACATATGACAGACAAATTGAGTAACATCCAGAAGTATGAAGGGAGCATGGCACTCATACGACTTATACTTTACAAATGTCGTCTGAAGGGTCAAAAAATTAATCAGACGACACAAACTCAAGATCGTCCAAAATATGTCGTCTGAAAAGTGTCTTCTGATGATGTATATGGCCTAGTGTAGAATTTACACGCAAATAGGCATAATTCTTCATATCCCTTCCCCATCAAGTAGATACTAAGCAAATACCTTGCAAACATACTCCGTGGTCAGGAGCCACTTGATTTGGGTGAAAAATCTAGACATCAACATGGCCTCCTATCCGGACATCAACATGTCATTATCTGTTGAGCGGTTCACCACCTTCCACGTCTTTAAATGCCACGAAATTATGTAAATCCGTAGGCTTGGATGCTAGAAATTCGTGGCCACAAATAGAACCTCAAGAACTGGTCTTCATAATGAATGGTCTGCAAGCTGAAAAAACCGGAAATTCTAGGTTTTTTCCACTTTTCAATCATTGTTAAGATTTCCCATAACATCTAATTGTTATGGTTTGAGTTAAACCATTGTGAACATCATCATACATCATTATACCTCAAAGTGAACAATGAGAAGCCATTAAGCCAACATCTTATGTATCATTCTTGTAGAATCACTTATAGACATTGTAATATCTTACTTAGTGAACAACGACTTAGCATCTTGTTTATATGCTAGTCTATACACATTGTTTTTAGCGTAGGAGGGTGTCGCTCATAATCTTTGCTAAAGAATAGGCTTTACAAAACAAGTAACGAGCATGACCAATGTGAGATCATAGGGGGTTCTTTTGCGTCATATGTGCTTGTGAAAGCATGAGTAGTGCCTCCATTGTATAAGAAGATGACGCAGAAGGCTTTAATGCCATTTATAGGCCGTGAGCATTGCTCATGGCTCCACCAAGTTGTATTTTGGTGATCTTTGATCTCAATGATTACTTTGCTCAAAAGAAAGGATGTCCGTGAGAGTCTTTACTCTATAGTATACGGATCATCAAAACACGTCCAAAATTGTCCCGGACGATTTATGTTAAAGCCTACATGAGTCGATGTCTCCATTCTCATCATTGGTGACAATAACCGATTCAACTAACCGAATCTTAGTGACTCATGAATGTTGCGCATTCATTATAGTGATACATAAGAAATTCTCATCAATTCTCCCAATGTGTTTCCAAGTGATCAACGTTGGCGTGAATATCATAAAGTCATAGTACGGTTTGATTGCTTTCTTATGCATAAATAGCATATGTGACTTGAACCATAACGCCATTAGGCATTGAAACTTGAGCATTAATCCGCTCTGATTATTTGTTATGATCTAATCATCATAGTCACAAAGGATTTATAAAACACTAAATCCATGAATAATTGTCTATTCCTTGTAATAAGCTAAGCACGTGCAAGACAAAATTCGAATCTATATGCCAACAATTGTATTGAGGTCATGACCATGAATTAGTTCAAAATATAACAACTAAGTAACTTTAGTCAAATATATGAGGTGTATGCTTTCACAAAAGTTGGAAAAATAACAGGATTTGTAGTCACTTAGACTATTAAACCGAAGTCATATGTTTCATATCTTCCACAATATACTGTTTTCTTTTAAAATCTGTAACTGTGAGAATAATGTTCTCATCTTCTTCCATATAATGAGTTTCTTGTTGCAAGAACTCCATATATTTTGTATACATTGACCATAATATTGCTTTCATTACAATTAGTGAACTAGTGTAGAACCACATCAATAACGTGATTTTTCTTTCATGTACTGGCCCAATTTTTTTATGACATATGGGGTCCAAGGCGTTGCCTCTCCCTCTTTTCAGAATTCGTGACATGAAATTCGTCACCTTTTTTTTTATTTCAAATATGGGGCTTATGTTTCGGTCAATTATCTCAAAACAACAAGATGGAAGAGTAACTATTATCGATGTACGATAATTAATTCTAGGGTATTGAATTAGGTCAAGACCATAGTTTATGGTAACTCAACTCGATGTAATCCGTGACAAATTCTGTCACAAATCAATATTAACCGTGACAATTTCCGTCACAAATCGATGTTAACCGCGATAATTTCTATCGCAATCGATGTTTGTCCATTTATTAACCATGACAATATTTCGTCGTAATACTGTGACTTGTCAAACTGTCACAAATTTCAACTTTGATATGAGGGGTCCCAAATCCTCATATCAACCCACGTTATAAGAAATGTGGGGGTAGAAGAAGGCTACGAAGCCTGACTACGAAATTAAAATTCAAAAGCGGCAACTTTTATAAAAGCTTACGTGTTAGTTTGTCGTGTAAGAGAAATTGCCTTTGTAATTTTCAAGCTTACTTCCATGCTGCGAAGTTACTCTCGCAAATCCATCGCGATCCGTTGCGCAAAAAATTTCATGAAAAAGAAAAACATATGGTTAGTCATATTCACCATATAATATAAACAGTAAAACTAATAAAAAGTTACTACTGTAAATAATTTTTTTTTACTTATGAGTAAAAAAATTTACCCGGAGAGGAAAATTTACCATTTTGCCCCTCGTACAATTATTTTCTCTCCTCTACCTTCGGATCCGAGTCCTGGGTTGTATAGAGGCTGCCGTCGGAGGAGAAGACGTGCGAGTGTTGTGCCGGGGCAGCACTAGGTTGTCAGTGATCGGCGGTCAACAGCGAAGGGGCGGCGATGTTGTCGGGTAGGAGGTCAGATCAGTGATGCTGTGAGGGAGGGGAGCAATTCAGAGCTGGGCGGGGACTGGGTGGGCCGAAGAGAGCTCGCGTGTGCGGCACTAGGGCGGTGGTGCAAATCTGGGGGCCGAAGTGGATCTTGGTTAGAGATCAACTCAGATGGTTGCCGGCGTTGTTGAGGAGCTAGGGTATCCAGAACAATTTTCTGGGTGCCCAGAACAAAATCGATGGTAGGGTTTTTCCTGTTTAGGGTTAGGGTTTCGTTATCAAGCTCGGGTTAGAGCATAGTGCTGATAACG
>TE_00002691_INT#LTR/Gypsy
ATTTTACCAAGAGCAGAATCCCGCTCAGACTGAGATGAAAATTCGTCAGAAATAGCCCGACGTATATTGCTATGGACACCCGGAGCTCAGTCATGTCGAACGGGAGCTTCTTCAGAGACGATCTTTTCAACCCGTAGCCAGATCATCTTCTTATCCCGATGGCTCCAGCGTCCAGTCTCCGGGTCGAAAAGTCAGTGGCCTCACAGACTAGAGAAGCAGTCTCTGAGATAGGTGTCTAGCGAGAGAGTTCTTGGGGGAGTTGTATACCTAGCTCTCGAGCAGTCGGCGTAGCAACAATGTTGAGAGCAACGGTAATGCGGCTCCCGGGGAAGCCCAACTGATCGGCCGGTATGGCATTGGACATGGCAACTCAAAGAGGATTGATAAAACATTGGTGATTTGGGTCGAATTTAATCGGAATGATCCAGGAGTAGATCCCGCCCGGGATAAGAATTCGTCCGGAGGGGTACTTGTGGAAGAGGGGATCTGCCCAACATTATTGGGGGGACCTGTTGGCAACACACAAGTTATCTTGTTTCAATTCATTGCCTTGAGATCGGTCTACCTGGAGACTCCACTAACCATAACACCCAGTTTATATCATTGTCTTCTCAACCGAGAAAGTAATTCACCAGGAACCCGTTGGCAAGGTTCATGATGGGAAGAGGAACCGAGCATCCACAAAGTGCTCGCCGGCAGCGTGAAACACTCTCCGGGAGGCGATAGTTCTCTGGCCGTTATGGCCACAGAGAGGGCAATGGGCTCTCTTACAGTCACCGGGAAGGTTGATGAAGCAACGAGTCGGGATCCCAAAAGAGTACTCTGTACACCCAAACATCAATTTTGACCACCCGATGGCATTGGACCGAGGCACAAGTCATTAAAATCCCCTGTAGCACCAGGCGAGATTGGCATTCCACCTAGAGGCATCTCATTGAGATCATGAGTAACACCTAGCGGGATGAGTAATCCACATTAAAATCTCCTGTAACACCAGGCGGGATCGGCATTCCATTGTTTTCCCCAGTAACACCAAGCTGGATGGGTAATCCATATTAAAATCCCCTGTAACACCAGGCGGGATGGACATTCCACCGTTTTCCCCAGTAACACCAAGCAGGATGGGTAATCCACATTAAAAACCCCCTATAACATCAGGCGGGATGGGCATTCTACCGCTTTCCCCAGTAACACCAAGCGGCATGGGTAATCCACATTAAAATCCCCTGTAACACCAGGCGGGATGGCCATTCCACTGTTTTCCCCAGTAACACCAAACGACATGGGTAATCCACATTAAAATCTCTTTTAAGACCAGGCGGGATGGGTAATCAGTTTTTCCTTATAAGACCTGGCGGGATAGATAATCCACATTAAAATCCCAAGTAACATCAAGGGGGATAGGTATTCGACCGAGAGACACAAGTCATTGAGATCCCGAGTAACACCTAGCGGGATAGGCGTTCGACTGAAAGTCATTATATATTCCCTTTAAAAACGGAGCAAGTGGCTTAATAACACACAGACGGCGTTAACACCCCGTCACTCGAGTAGTAACACATGAGGTAACACTCAGGTACAAGACTCATCTCGCGTGTCACCGAGATCATAAGATCTAGTTCGCTAGGTACAAGATCCACCTCACGTGTATTGCCGAGTTTCAAAACCCATTTCGCGTGTCACTGAGACACTTAGTTCGCCAGGTACAAGATCCACCTCGCGTGTATTGCTGAGTTTCAAAACTCATCTCGCACGGTAGTGTGCAGAGCGAGATCTTCAGCCCGCGCGGTAGCCCGTTTGCGCAGAGTGAGATCCACATCTCGCAACCAAGAGAAGATTGGCATTCCACCAAGATTACCATTCAACGTTCTGTATTACACATTCCATATTTTTAATTTTTAATAGCAAATAAAATATAAAAATAAATTTATAAAATGCATTAAGAAAAATAAAAAAATAATAAAAAAAAACTAATCTGGCCGCCCAGCCCGCCTAGGAGGATTGAACAATTAGTGGAAAATCGAAACGGTGAGCTGACGCCTAGCGCCTAGGCGGCCGGCGGCCCTGAGCGGAGTTTTTTAAAACATTGTT
>TE_00002697_LTR#LTR/Gypsy
TGCCTGAACAACTCCTTCCCATTCGCTTTTCATGGCTATCTTGAACAAGTATTTCTTGATGCTCTCACTGTCCATGCCGACGATATCGATCATGGTACTTGTGGCACAAGACGTTTCTTCCAGCCCTTCGAGCTTGTTAGCTATAAGTGCGCATATGTGGCAACTAATACTGACGTTTGTGCACATATTTATCAGCACAAAAAGGACTGTAGGAATATAATTTCGATCAGTATGGTCTTAAAGGGCCGGGCGGGCCTATAAGACTTGCATCCCAAGTAAGTTTTGTATTCCTATTCCCATGCGTTTCATGCTAGGATCTCATCATTACGTCTATTCTTTATCAGCTAAAGGATCGTTTGAAATTTCTATTGTAAGACAATTGCTATGTGCTAGATTAATTACCAATATTGCCA
>TE_00002699_INT#LTR/Gypsy
AGTCCCCCCAAGTTCCCGTTCAAGACATGTCTTGAGTGGGGACTTAATATACAAAATGTCCATAGACCAGTTACTTACATACGGGCACCCGGTCCAGTCCCCCCAAGTCCGTACTCAGGGCGTGTGTTGAACGGGTCTTGCTCTTCTTAATTTCTGCAAGGGTGAGCTGAGGAGTCTGCTTAGAAGATAAGAAATGCCCCTCCCGGTCCCCGACCGCAAAACTTACTCGGCCGGGCGCGGATTGTTGTACCTTCACAATAAACAAATGATTGACACAATTATGGGGCGAGCCAAGTTCGGATATGGCATAATAATTATCGAAAAACAAGTTGGTTCATGCATTTATGTAACTCTCGGTGGAATGCCAATCTTTCAATCCTGGTGGAATGCCAATCTCCCGGTGGATTGCCTGTTTCCTGGTGGAATACCTCACTCTTGGTGGAATGCCAAAAACATGCATGTTGACTTGTAAGTGGAATATTTATGAATTTTCAGACCAATGGACGGGACTTATCTGTGATAATTGCTGGAAACCGGGGGCCCCGGGACCCCCCTTCCTCTCTCTTTTCCCTTCTTCCTTTCTTCCCTCTTTTTCTTTCTTTTCTCTCCGGGCTCCCGAAGGCTGCTTCCCGGCTGGGTGCCCAGAGTAGATGTTGGGTGTCCAGATCAACACCAAGATCGGACCAACCCCCTCTTCTCTCCCTCTTCTCAGATCCCGCAAGGTTATCCTACGCTGGCATCCCGGTGAACTGATGGAGCTGAACCCATTTGCCATGGTGATTTACATATGAAACCAGACAATCTGTGACCGAGTAGCTCGTGCGGTGCCCCTCCCGGCCGGGCGACTGATCGACGCTACCGATGGATCCCGGGCGCTACCAGATGGTTCTCGTCGCGTCACTCCTCGCCGGCACTGAATGAGCTTGGCCCGGGATAGCTAATCCCAGACTGCGCCGAGTGGAGGTGACCCCGGAGAGGTACAGCCAGCTGCACACCCGCTCCTTGACGAAGACCTGGACGCTGCCAAACGGGAACCCGGAGAGCCGTTCCTCAGACTGAGTGGACAAAGGTCCGGGATGCCGGCAGAGCTATGGCGTTTGCTTGAACTTATTGGTTCCCGGTGGACCATCTCCGGGTTTCGCCTACAGACCCGTAGGGGTTTTTTTTTTAAGACGACCAGGGGATGAAGGGCTCCCGGGCGGGTCAAGCTGTTTCGCTTGATGGTTGGGCCGGGCCTGGGGCCTGTATACCGGACACCATATGCTAACTTTCCTTCATGAGTTTGTTGGTTGGTCTACCTCCATGAGCTTATTGGAATGTCTCTCGGGTGGAGCAACGTGACCTTTTGTAATGTTTCCCACAGACGACGCCAAT
>TE_00002703_INT#LTR/unknown
CGTTATCAACACTGCGCTATAACAGACAAACCCTAAAGTTTTCTGCCGCTGTACCCCCACCTTTTTACTTTGGGCACCCACTAAACTTCTAAACAACATCCCTTATTTGAATTATAAGTGTTCAC
>TE_00002706_INT#LTR/Gypsy
AGTATATAGAGCCTTATAGTTGTGGTTCCTAAGTGGTTTACCTGCCTCCTGTGCTGCTTGGTTTTCTAGAGCAATTGTGATATATCAAATTGCAGTATTGCGAAGTTGATTGGAAGCTAGTTATTTGTGATCAATTTGTGGCTTT
>TE_00002707_INT#LTR/Gypsy
CCCAAGTCCCCAGTCCGAGAGAGTTCTTGGGTGGGGAGTTATTCTAGAGATGTCGAGGATAGGTTTTACCCGGGAGTAGGAGGCATGGTGCCGAGTCCCCATGTTTGGGGAAACCTGTTGGCAAGAAGAAAAGTTTAATGTTGCTCTAGCGAGGCAGTCCATGTTTGGTTAGGCAGTCCAGTTAGTCCGCGCTTGATTGGGGACCGTGGATATATGGCGAGGCAGTCAGTTAGTCCGCGCTTGATTGGGGACCGTGGCTATATGGCGAGGCAGTCCGCGCTTGATTAGGGACTGTCGCGAAGTGGCCACTGTCGCGAAGTGGCCAGTCAGGCCGCGCTTGATTGGGGACTG
>TE_00002711_LTR#LTR/Gypsy
TGCTTCCCCTCTAGATATAGGGACCTAAGGAAGACAATAGGATCTGGAAAACTGTCCTCCACCCCGTGGGATGGATCCTCCCCTATCCCCCCTTACTCCAGACCGCGCGGGATGGAAACTATTGTACCTCCACCCCGCGGATAAACCCCACCGTGCGAGATTGGTAGCCCGCCCCTCCCCTTTTGTAATCCTCCAGACCGCGCGGGATGGTTCCTCTTATACGCCAAGCG
>TE_00002712_INT#LTR/Copia
GCACGCCCAGTGGGTAGCCGCAAATTCAAGTCAGAGAAGAAATTCCAATAGTTGCTGAAAGTTGCAACATCCACTACCAAACACAGATTGAATGCAGGCGGGTCAGATCGTCAGTTTAATATGGTACTAGCTGAATCGTACAGTGGTTTCGCTGCATTGCTTTGGTGTTGGGTACTTGAGCTTTGGAGCCTATTCACAGGCTTGTTACTCGGCAA
>TE_00002717_INT#LTR/Gypsy
ATATGCACCGATATACCAATTAGGTGAACAATTAGTTAAAAGGAGAGAAATAGTGAATGCAACAGTTCAAAATCAGTATGACTAATTTGCCCACATGCCTTACCACTTCACTGACCAATTTTCAGTCATCCACTTGGTATGACTGATTGGTGCCCCTATACCCATGTGGGCTTGTTGTCAAATGTAAAAAAGCAACAGTAACTTGGTGTTGACAACAATCATTTAATTCAGCCATTAGATCTTGATCTGACGGTTTCAATTGTGCTTCTCCTCATTTTGTTACAAACATAAAAATATGAATAATGGATTGACAAATAAATTTCCTTTGATTGGTGCCTTATTAAAGTTAGAAGCAATTATCCGAGAAAATTAGATTAAAACCCAAAATATCGAGCTTGTATTAGAATACACCCATCCATACGTTTTCTTACAAAAAAAAACCTATTAGCTAGGTTAAGAACTTAAACTTCTACCTTTAAGTTAGGTTACAAATAGATGGAATGATGGGTTTTGGGGTTAGGGTTTAGGGGATAGGGATTAGGATTTAGGTTTTACGGGATAGGGGTTAGGGTTTAGGGGATAAGGGTTAGAAAAGCAACAAGAAACCCAAAGTGGTCATTGACAAAATAGTTGAAATAATATTTTGTTAGAGAAATTAGTCCAAATGGTATCTCAATTTTTGTTCTTTATAAACTTTGATATCTCAAGTTTGTAAAACATCAGAATGGTATTTCACGTTTTCATCCCCACCAAACTTTTGTACTTTTACCATCAAGTCCGTTATGGAGGCTAATAGTTGGCAATTCTGTCAAGGGTATTTCCGTCCCTTCACGTCTTAATCCATTTTTATTCCTTTAGAAATCCAGATCTCATGTGGGCACCAGAAATTTTCTCAGGCACCCAATTCTGGGTGTGAAGACATGTCTGGGTAGATCAATACAACGTGGTGGCCAGACAACCCAGAACCTTTAGTTAAGTTTGGATACCAACCCAAAATCTACAAACCTTTAGTTAAGTTTGAATATGAGAGAATCTTTTGTTTTCATCTTCTCAATATGGCTCTGCGTATTTCATTTGGTTTTGCATATGCAACTGAAATTTGAAACTATATGTATGAAGGCTTAGCAGGCATAGCAGGCATATATGTATGCATAATTTTCGACTTGTTTCTTCTTCATTAGTCAATATCCATAAACCATCTTAGCCTAAATCAACACGAAATCAATATATATATATATATATATATATATATATATATATTAGATCTTGATTTTCGACTTGCTTCATGACAAAGAGAGGAAACTGAAATGAATGGATATGAGAGTAGAAAAAATTGAAATAGAAGATCGACAAAAAATTGCAAAGTTAATATTATAATTGAAATCTGATAGACTAGTGATATTCTATTTTCTTTCCAGAAAATTACAAAGTTGATCGAACGTGAAGATTGACAAAAAATTGCAAGGAACCCATCTTTCTCATTTGACTTGGATCTCCAAAGCCATTACTATTTCTGGGCTTGTTTGTGTTGCTTTGGTGGTGGTGACTGGTTCTATGGAGCAAGCAGGAATCGAGAGAATTTCAAGTGGGAAGGGACTTAATTTTAGCTGATTGTGTTTATGGGGTTTTGTTATTTGATGTATTTATGGACTTCAAACACATCAATCTGATCAAACCTCTTCTTGTTCCATCTGGATCGTAGCTCCAACAACTTCAATATGATCAAACCTCTACATTTAGACTGAAAGGACAAAAATACCCTTAACAAAATTGTCAACTAATAGCCTTCATAACGGACTTAACGGTAAAAGTACCAAAATTCGGTCGGGATGAAAAGTTGAGATACCATTATGATGTTTTACAAACTTGAGATATCAAAGATTATAAGGAACAAAACTTAAGATACTATTTGGTTGAATTTCTCATTTTGTTAATAAAATCTGTGTCAAAATTTGATTGGAAGGGAGAACGTACCCAAGTCAGACTGTCACGTGATGCTCCTGTAGCATTAAAAAAATACTTTAAGAAAATCATCATAATTCTAGCAATAATGATGAGCTAAAAGAAAACTGTCTTAATCACAAAAAATCTATAATTAAGTTTTTTTTAAAAAAGAGAATTAAATTCAGATTGACTAATCAGATTTAGATAGTGGTAATATGTAATTTTTCGTAAAAATGAAAGACAATATATTTTTTTTTCTCTAGAAAATTAGGTGTTTATTAAAAATGTATATTAGGTAGGTTTCATTTAAAACGTCTTCCAAATATTAGGTGTAAATCTAAATCCCCCGAGTTATCAATTTTGAATGAATAGTGAATTGGTCATACCAATGAAATCAGCAACCACCCTCTATTTATAGGTACATAT
>TE_00002721_INT#LTR/Copia
TATTTCCTCCCTTCTCCATCTCCATTCTATGCTTGGGATTTTGTACGTGCAGGTACCATGGTTTTAGGGTTTAGCATATATACGAAATCAGAATCTGCCAAGTTTTGTAGGTCAACTTCCACGGGACCTATAAGAAATCTCACTCACTGGAAAATGGTGAAATTGGTACCAATGGAAAGGTCTATGTGTCTAATTTCCAGAGACACCGACCATTTGATCATACATATCATATTGAGTGAGTTATGGCCGTTTTCGTAAAGTAGGACGAATCTGTCTGAGAATCTGATAG
>TE_00002722_INT#LTR/Copia
TGGTGGACGTTTACTCAAAGTACATCCCTTCGAGGTACATCCATGACGAGTCAACAAGTCCATGTCGAGCAGGCGAAGCGCATGGCATCATTCAAGTCCA
>TE_00002728_LTR#LTR/Gypsy
TGTAGTCGGTTGTGCATAAAACAACCTCCCAAGCCCGTATAACAGCAAATGTCCCGCACGACCACGACCGCCGATCCCACCCCAGGGTTCCCATCCGTGTGTAGGATGGGCCAATCCCGATGTCAGTAGTAGCACCCTGGGCCGGGAACGATTCCTTGAGGCACGAGAGAGGTTGGTAGTTGAAGTAGCAGTAGTGGCATTGTCCCACATCAGTTTCCAGATAAAAGGAACCCACCTTGGGCCATATATAAGGCCCGGCTGCCAGCTTTTCAGGTATGATCATTTATTGTTCCACCTTATTTATCCATCTACTGACTAAAGCATCGGAGGAGGAAAGACCGGAATGTCTCAGTCCCCTTTGTTATTGCAGGCAGGAGAAGGATAGCTCACCATCAGTTTTCGCTCACCCACGCGGGATTGTGCAGAAACA
>TE_00002730_INT#LTR/unknown
CATTATTAACACTGCGCTCTAACCCGAGTTTGATAAAAAAAAACCATAAAAAAAAAACCCCGACTTTTTTTCCTCACCAACCGCTGCCTACCATTCCATTCTTCTGGCTTGCTCTACCCAGCCCCGAGCCAAGACGAGCCGAGCTGAAACCACGCCGGTCACCGGCCAAGCCCTAACCAAAGCATGCCCCAACGACGCTTGCGTGCCCTAGTGACCTTCAGCCTCGACGCCTTGTTACTCCGATCAACGCTCTGCTCAACCCGACCACTTCAGACGACTTGAGAACCTGCACAGCAACCTCCTGTCTCCACCTCCGTCCACGAGCCTCCGATCTGGTGAAGCTAGCCCAACAACTTATGTGGCGACCCAACCCCACGTGCATCGATATCAGAGCTCCACCAGTGCCCACCCTCACCACCCCGAGCGTAGCTACACGCACGACCCACAGCCCTGCAACCACCGCATACCAACCCAGCCTAGCTCCATTCTGAATCTGCTCAACCCGGATCATATTCACCCGATCCAAAACGTACATAATATACAAGGGGCAAAACGGTAAAACTTGCCCCTCTAGGTGAATTTTTTTTACCCTATGAGTAAAAACAGTTTATTTACAGTAGTAACTATTTAATTAGTTTTACTGTTTTTATATATATGGTCAATATGACTAACCATATGTTATATTTTTCATGAAATTTTTCGCGTGATGGATCGCGATGGAATTACGAGAGTAACTTCACAGCACGCACGCATGAAAATTGTAAGGGCAACTTCTCTTAACAAAATAGCAAGTAAGCTTTTATTAAAGTTGCCGCTTTTAAATTTTAATTCCATAATTGGGCTTCGTAGCCTTCTTCTACCCCCACCTTTCTTGTAATGTGGGCTGATGTGAGGAATTGAGACCCCTTATATCAAAGTTGAAATATTGTCGTGGTTAATAAAGGGAAAAACATCGATTTATGACGGAAATTGTCGCGGTTAACATCGATTTGTAACGGAAATTGTCACAATTAATATCAATTTGTGACGAAATTTGTCACGATTTACATTGAATTGAGTTACCATAAACCTTGGTCTTGACAAAATTCAATACTTGGTAAGACATTAAGTATAATGTCTATGAGTGATTCCACATGAATAATACATAAGAATCGGTTCATTAACTTTTAGACCGGTTCTGGAGGTTGAACCAGTTCTTAAGGTTCTGTTTATGGTAACGGATTCCTAACATCCAAACCTACCTATTTACATAATTTCGTGGCATTTGGAGACGTGGAAGGTAGTCTATCGCTCAATATAAGTGTTCACGGATGTCGGGCTACTCTGATGGCTGGTTCGGCACTTTTTTGACCGGTTCTGTCGTCGAGGCTGGCGATTTCCGAATTCTAACTCTCATGTCTACCTGTTTACAAACTTTGGTAGCGTTTGGAGCATTGGAGGATAGTGAACCGTTAAAGGAAGTGTAAAACAAAGGTTCGGTGATGCCGGTGGTCGGTTCAACCGGTTTCTTTTTGACCGGTCCCGACGGTGAGGCTAGCAGTTTTTTTTGGACTTGTAAGACCAACGACTACGGGTTGTAGCAGGGTTGTAGTTTTACTTATTCATTTTTACCCACAATCATTTATATCTTTATGTTACGGTTGTAACAATATGCATATTTGTCAATGGATTGAGTTAACGTTCTATAATCTATATCGTCCATATGTTATATGTGCCAAATTGCACCTCCACAAGCGCACAATGATGAGTTATTTGATGAATATTGTCTTTGAATAAGACATAAGCTTCCAACTATAGTTCATTTCTATAGAAACCTTGACAGACAATCTTTTTTATGTCACTTTGATAAGCCAGTCTTCCCATCGTTAGGGAGAGATAAGAACAAGAATGTTCGAGTAGAACGACTTGGAATTGTTGTGGTTTATCCCTACTATGTCTCATCAAGTTCTTTAAAGTGACGATATCACATACACATGTTGCAAACATGCCTGCAAGGATTTATGTCCGAATATGAGGACATCTTAATGTTCAGATAAGAGAATATGTTGATGTCTGGATAAGAGGACATGTCGCCACCCATAGATGGTGGCATGGTGACACCACAAATGTGATAGATGGTGTCACTAGGCCATGGCTCCCACGGTTTAAGGGGAGGCCACTTGGTTCGATACATACTCGTCAAGAAAGAATGCGAGTTTGACATAACTTGATCATTTGATCAATGATACTCATATATCTGTTATTTCAGGATTATGGTCATCATTAGGGGACGCCTCAATGTCAATACCAAAAGAGATAGTGCTTTGGTCAGGTGATGCCGACACGCCAAGTGTAAACTCTATCAGTTATGTCGTTGTTAGAAAGCATAGTGAGAAAAAGAGTTTAGACTCACCTTCTGGCGCAAGGTCTCTCACAAATGTTTTGGAATCAACTACGATGAGATATACTCTCGTAATGGATGTCATTGCAGGTAGTTTTTGAAAAACTAAATAAGCAGCTTGTGGTCACAACTTATCTCTGTTGGGAACTAAGAGATGTACATGAAGATCTTGAATAGATCAGTTCTACTTGATTAGGGAAGAGATATGAAGAATTATGTTTATTTGCGTGTAAATTCTGGATGAATCGTGATGAACTCTTGTTAAACTAAGAGATGTCACTGATCCAAAATTAAGAATGAAAGGATCTTGGGAATACTTAATCTCGAAAGTAAGGACCGTTATTGATGATGCTTATTCATTTGTCGGCTTAAGGCAATCTAAAGAACGATGAATTATGCCTATATGTATCCCTTGATCGGTCAAAGTGTTGAGAAGACATGTTTCATCCATATGACGAAGAAGTCTTAAGAGAAATCTTCCATCTAAGTACGGTAACATATTCATGTACTTGTTACAATATGCTCAACTCGACATCTCATTTACTATAAACTTGTAAGGTCAAGTTCTCCTTAGTCTTTCAACTCTCTTCCTAACAGTCGAGCATTTTCACTCCCTTTTAGATGAGTGTGAAAGAATATCAAGGTAGTGGCCGGATGCACCCACGCAACAACAATGTAATGGCAGTAATTTCTTCTATGAAAGGTTATGGCTTATTCATCCCTACAGAAAGACACATTAACAATGAAATTAGAATCTATCCAGTTTCGTATGTCAACTTCCACGAGATCTACAAGATAGTCCACTGATTGGAAAATGGAGAAATTGGTACCATTGGAAAGGTATATGTGTCTACTTTCCGGAGACACCAACCATTTAATAACACCTATCATATTGAGTGAGTTATGGCTATTTTCGTAAACTAGGACGGATCTTTGTTAGGCAACCTTCTCCTTAAAGATCAAAGTAATGCTAATCATACCAAGTCTGATCTAAGGATGTTGTGGCTTGATTTAATGACTAAATCATTGTCTAAGTATACTTTTGAAGTATGTGAAGTGCATTGGCTTGCGCCGTTTATCTGTACTCCGAGATTGAGTTACCAATCAGGGGGAGTCGTTGTGTAGAAATCAGGAGGAGTTTACATGCAACACATGTTATCTTCAATTGTAGTTGGTGCGTTGTGTTCTTTTTCTCTTTGTCCAAGTCTTTTGTTTTACTTGGCAAGGTTTTTACTAAGGCAACATTATAAACACCGTGATGTATTAGGGACGCAACATAAATGGAAG
>TE_00002732_INT#LTR/unknown
TTGAATGATGCAGTGTGTTTTGCCTGCTCCCCATGGACTTGTTGACTGGATTCAAAAAAATGACCTCCGCTTGAGCTCTTGGCAATGGCGAACCAACTTTTTGATATATGGAGTGACTTCGCTGCCCCCCAGTGCGAACCAATGAGAGTC
>TE_00002737_INT#LTR/Copia
ATGTTTACCCGTAATCCAATGAAAGAATCAAATGAGGGATTTACCTGTGAAAATAGTTGCCGAATGGGTGCACATAGGAGGTATAGTACCATGAGCACTTTCATCTTAGCACTTGAGACCTTCTTGGTAGTCCCCAAACCCCAAGACCTAATGAATAATTGGGAATCGAGATTTTCCTAATCAGTTGTTGCATGCTTCCTCCCGGTGACACTTATCCGGGACTCATAAATTTGAATGGATAATAGTGATCATGGACTGCATGTTATATAGTTCGTATGTGAAGCATGCTTTGTACTTTCATAAGAGGCAATTAGATGGACTTATCTGTGGAAAGAGTTACCGAACGGGTGGACATAGGAGGTGTTGATTCATACCCGTACTACTCCCGGATGTTGAATCCTTGTTGTCAGTACGGTTGTTGACTTTTTCCAGATAAATAGCTCTATTCCCTTGCTCT
>TE_00002739_INT#LTR/Copia
CACGCCCAGTGGGACCGGGAGTTTTATTTTCTGGTCATCATAGGGAAGTCAGACTACAATGTGGGTGAAGGAATAGGTGAGAGCCTATTTCGTCAACTAGCTTATGGATGTTCTTTCAAGTATGGCCAAAATAGTGGCCAACTTGATTACCAACCAACATGTGTTCTTGCAAAGCCAATACGTGGCTTCTTTGTCCAATGCCATTGGAATTTTTACATGCAAGATCAAAGGCCAAGAGGTGACTTTGGTTTATGTGAGTACGTACATGTCCCGTGCATGTCTCTGGTTGCAAGGATA
>TE_00002746_INT#LTR/Gypsy
GGTGAAGTATCGAGTTAAGGTCGTAACGATTTACGTATGGTCCGCGCTAGTGGCGTAACGGGCTGCGCTAGTGTCGTGTCCGTTCGCTCTAGTGGCTTAACGGGTCGCGCTAGTGGGCGTGACGGTTCGCGCTAATGGCGTATCCATTCACGCTAGCGGGTGTACACTCGTGGTGTGTGTAGTCTGAGATTGCACCTTTGGGTGTTGGTTGTTTTACACATGTTGTGCGTAGCCTGAGATTGCATGTTTGAATGCTGGCTGTTTTACACATGTTGTGCGTAGCCTGAGGTTGCATGTTTGAATGCTGGCTGTTTTACACATGTGTGTGTAGCCGTCGATGGCGTAGTCGAGATAGATATAGATAGATGTATAGCAATGTTTGGCTTGTACTCATGTGAAGCAAGTGTCATATGGTTTGCACATGGTTTACAAGCATGTGTGTTTAGCATGTACATGAGAATATATGTAACATGTGATAGAGAATGTTTGCTAACTCTATGTCATGAGAACATATTATGATGCATGTGGCATGTTATTTGTATGATAATAACTCGATTGAATAGTGTGAAGTAAGACTTATCTGGAGCCGTGTAGAGCCGCTATAGTCATTGTAGAAAAATTAGAGTTGTTGATATAAGTCTCGATGTCGACAAAAGAGCATGGTATAAGAATCCCAATGGAGTAGCCATGGTGGCCAAGAAGACAATATTAGAGTGCATCATTGAAGATAATATTGTTATGTTGCCCACTGATAAATCATAGAGAAGTATGTATAACTGTAGGCGAAGTGTTGTTGGCAACTTGTTGTTGGAGCTTGGCTTGATATGATTATATAGTACCGAGGGCATGACAATTGAAGTCATTGAACTAGGCAGCGAGCTAGGCATAGCAATTGGTTAAGCTGTGGCAAAACCGGAGGAGTTGGCGAGACAAGCGGAGTCCGGGACAATGTGAGTCTGCGAGGACTGGCATGACCCATGGAGTCCGTGAGGGGCTGGCGAGGCAAGCGGTCCGCGACAATGTGAGTCCGCGAGGGGCTGGCGAGGCAAGCAGTCCGCGACAATGTGAGTCCGCGAGGGGATGGCGGGACCAGGAGAGTCCGCGAGGACTGGCGAGGCCAGCGGTCCGCGATAATGTGAGTCCGTGAAGGGTTTGGGAGAGAGGTACAGAGACATGGGTGGGCGTCCCCTGGAGGAAAATATCAAGTGGGTGCCAAAGGCGAAGACATGTCCCGGGGGGAGGGTGCCGAGGTTGGGGTCGCGAGACCGAGAGCGTATCCCTGCTTCGGTTGAGGGAAGCTGGGTGTCCAGATCAGTTTTTCTGGAGGCTGCTCACCGGCACGTAGGCCTTGGCCGGAGATCAGGGAGGCCCCGCTGGATTCATTGGAAGACAGTGGGTACGACGGCCGGGAAGGTGAGCTACCTTACCGTGGGACGCCCAAGAGAAGGAGAGAAAGAAAGTCAGATCTACTTTCTCTCTCCTCGGGATTTCTCTAAAACCAAGCCAGAAGGACTAGCACGGAGCGAAAATTAATAGGGTGAGCTCCTTATATGCGAGCAGGGAGAAGCCTGAGAAAAGGAGGAGGTTGGCGACTGGAAAAAGAAAATTTCCAGAGGGAAATCTGGGCAGATTATGGCCATGGTGAGCTATGTGAGGGTTTCCACTTGAAGGCCCCTCATTCTAGCGCCAAT
>TE_00002753_INT#LTR/Gypsy
[truncated: 44,160,194 more chars]
